# Supplementary material for: Transcriptomic Analysis of Rhodococcus opacus R7 Grown on o-Xylene by RNA-Seq
Source: Front Microbiol. 2020 Aug 12;11:1808. doi: 10.3389/fmicb.2020.01808 (PMC7434839; doi:10.3389/fmicb.2020.01808)
Supplement: Supplementary file 1 [file Table_1.xlsx]

## Sheet: Totale data
Supplementary Table S1 Data analysis from RNA-seq.
Feature ID	Type	Scaffold	Locus Start	Locus Stop	Length (bp)	Function	Subsystems RAST	Sequence	Malate	o-xylene	Malate	o-xylene	log2(fold_change)	test_stat	p_value	q_value	Uniprot ID	score	e-value	GO	KEGG
peg.1	CDS	Chromosome	2294	642	1653	putative DNA-binding protein	- none -	TCACCTGAGATCTGCAGAAACGAGTCGGAGCCACAGCCATAGACGCGTGGTCGGATTGTCGAAGTCGATACCGAACTCCTCGGCGACGCGGGTGATCCGGTACCGAATGGTATTGCCGTGGACATGCATTCGGTCGGCCGCTGTGGACACGCTCGCGTTCGAATCGAAGTAGGCACGCAAAGTGATCAGGAAGTCGGTGTGATGGGCGGCGTCATATGCCCGGATCGCATCGATGACGTCGAACCTGCCGAGATGCTTCTCGGCTATGTACGTGCCGATCTCCAGCAGGTTGAGCTCGGTCCAATAGTCTTCGAACACTGCCGCTGCCGGGGGGTGCAGAGTCGGATTCTCTCTCGAGACCGACTGTTGGTGCATCAGGTACTGCAATGTCCGCACCGC…	m3	x10	6.49026	21.4361	1.72369	1.60007	0.1335	0.997582	P71073	133	5.94225e-07	[GO:0003677] DNA binding [GO:0030435] sporulation resulting in formation of a cellular spore [GO:0005525] GTP binding [GO:0043934] sporulation [GO:0006351] transcription, DNA-templated
peg.10	CDS	Chromosome	10704	11474	771	Transcriptional regulator, GntR family	- none -	ATGGATCGAGCGTTCAGGCCGAAGGCGCTGACCCGTAAGGACGCCTCGGGGCAGATCGCGAGGCAGCTCAGGTCGGCGATCGCCGACGGCGTCTGGGTCCCGGGGGAGCGGCTGCCCACTGAACTCGATCTCGCGGACACGTTCGACGTGTCGCGCAACACCGCCCGCGAGGCCCTCAAACTGCTGACCGCGACCGGTTTGCTCACATCGGTCCGCGGCGGCGTCGGAGGCGGCACCTATGTGGCCGTCCCGGACTCGGACGACATCGCCGAGTTGCTCGGCGATGCCATCCGCCTCTGGTTCCGCGCCGGCGACGTCACCGTGCACGACGTGGACGAAGCGCGCCGGGTGCTGGAGGAATTCAGTGTCGCGATGGCGGCGCAGCGCCACACCGAAGGA…	m3	x10	14.5545	12.5628	-0.212304	-0.214436	0.8372	0.997582	P0ACL9	170	5.20623e-13	[GO:0003700] DNA-binding transcription factor activity [GO:0045892] negative regulation of transcription, DNA-templated [GO:0032993] protein-DNA complex [GO:0043565] sequence-specific DNA binding [GO:0045893] positive regulation of transcription, DNA-templated
peg.100	CDS	Chromosome	948074	947295	780	FIG01000060: hypothetical protein	- none -	CTAACCAGAATCTGCAGAACCGACGGTGACGAAGTCGACCAGCTGTTCGACCGCGCCGATCAGCGGCGCCTCGAGGTCCCGGAACGTGTCGACGGCCGAGTAGACGCGGCGCCAACCGTCGCGCGGTGTCCCCCACCCcAATTCGCGGCACACCCCGGTCTTCCAGTCCTCACCGCGCGGGATCTTCGGCCACGCCTCGATCCCCACCGCCGACGGGCGGACTGCCTCCCACACGTCGATGAACGGGTGCCCGGTCACGAGCACGTTCGGCCCGAGCCCCTGGGTCAGCTGGGTCTCCTTCGACCCGGTGACGAGGTGATCGACGAGGACGCCGACGCGCCGTCCGGGACCGGGCCGGAACTCGGCGAGCCGCTCCCCGAGATTGTCGAGACCCTCGAG…	m3	x10	462.902	296.076	-0.644743	-0.35553	0.5822	0.997582	B0JU67	61	6.70896	[GO:0005737] cytoplasm [GO:0005525] GTP binding [GO:0003924] GTPase activity [GO:0003743] translation initiation factor activity
peg.1000	CDS	Chromosome	1848898	1849152	255	WhiB-like transcription regulator	WhiB and WhiB-type regulatory proteins	ATGGACTGGCGCCACAAGGCAATCTGTCGCGACGAAGACCCCGAGTTGTTCTTCCCTGTGGGCAACAGCGGTCCGGCTCTCGCGCAGATTGCTGATGCCAAGGTTGTCTGCAACCGCTGCCCGGTGACCGCCGAATGCCTCTCGTGGGCACTCGAGTCGGGCCAGGACGCCGGTGTGTGGGGCGGCATGAGCGAAGACGAGCGTCGCGCACTCAAGCGCCGCAACGCTCGGACGCGTGCCCGCACCACCGTCTGA	m3	x10	873.045	6078.03	2.79948	2.24397	0.04815	0.86717	P9WF43	342	1.43347e-42	[GO:0005737] cytoplasm [GO:0046872] metal ion binding [GO:0003677] DNA binding [GO:0045892] negative regulation of transcription, DNA-templated [GO:0051539] 4 iron, 4 sulfur cluster binding [GO:0005623] cell [GO:0045454] cell redox homeostasis [GO:0035731] dinitrosyl-iron complex binding [GO:0015035] protein disulfide oxidoreductase activity [GO:0047134] protein-disulfide reductase activity [GO:0…
peg.1001	CDS	Chromosome	1850715	1849213	1503	Signal transduction histidine kinase, subgroup 2	- none -	TCAGTACCGCGGCCCACGACGGCCCAGCGGCACGCGTAACACGGCATCCGTTCCACCGTCCGCCCCGGGATGCAGCCCGAGGGAACCGTTCAGCTCGGCGGCCACCAGGGTCCGGACGATCTGCAGACCGAGACGGTCCGACCGCTCGAGGCTGAAACCGGGCGGCAATCCCCTGCCGTCATCGTGGATCACGACGTCCAGCCACCGCGCGGAGCGTTCGGCCCTCATGGTGACCGTGCCCGGAGCGCCGGGCTCGAAGGCATGCTCGATCGCGTTCTGCACGAGTTCGGTCAGCACCATCACCAGCGGCGTGGCCCGCTCCGCGGAGAACACCCCGAAGCTGCCTTCTCGCCGGACCTTGATCGGCGTACTCACCGTCGCCACGTCGGACAGGATCGG…	m3	x10	67.8097	200.718	1.56561	1.39496	0.16285	0.997582	P9WGL5	1320	3.11125e-178	[GO:0005524] ATP binding [GO:0004672] protein kinase activity [GO:0046777] protein autophosphorylation [GO:0000155] phosphorelay sensor kinase activity [GO:0000160] phosphorelay signal transduction system
peg.1002	CDS	Chromosome	1850948	1850733	216	Biotin carboxyl carrier protein	Allophanate hydrolase 2 and Biotin carboxylase cluster, Fatty Acid Biosynthesis FASII, Urea carboxylase and Allophanate hydrolase cluster	TCAGGAGATGACTGCGATCAGGTCGCCCTGCTGGATCACGTCGCCGACCTTGACGTCCACGGACGTGACCGTGCCGGGCTCTTCGGCGATGACGGGAATCTCCATCTTCATCGACTCGAGGATGACGAGCGTGTCGCCTTCCTTCACCTCGTCACCCGCGCTCACCACAACCTGATACACCGTCGAAACCATTTCGGCGCGCACGTCTTCTGCCAT	m3	x10	165.114	171.036	0.0508389	0.051527	0.9572	0.997582	P9WPQ1	234	1.60185e-26
peg.1003	CDS	Chromosome	1851469	1851188	282	Anti-sigma factor	- none -	TTATGCGTCGGGTTCCGTATTGGTGATGAGGATCGTCCGCCGCAACTCGATGGAGAGCCGCTGACGCAGGCTTTCCGGCGCGTGCTCACCGCCGCACTTGCGGTTCACGAGGCTCTTCACCTTCTCCTCGATCCCGTACGCCTCGAGACACGACCCGCACTCGTCGAGATGTCTCTGCAGCCGCGCCCTCGACGCCTCGTCGCATTCACGGTCCAGCATCAGCCAGACGTCTGCGATGACGGCGGAGCAGTCGAGCTGCTCGAATTCGTCCTGCTCGCTCAC	m3	x10	949.884	823.238	-0.206442	-0.120266	0.8841	0.997582	A0QTP3	235	7.63619e-26	[GO:0046872] metal ion binding [GO:0051536] iron-sulfur cluster binding
peg.1004	CDS	Chromosome	1852206	1851466	741	RNA polymerase sigma-54 factor RpoN	Transcription initiation, bacterial sigma factors	TCACCGAGAAACCTCCTGCTCCGCACTCACTACACTGTCGCCGGGCACCTCGTGGGTGCCCCCACGGTTGAATCCACGTTCGCGTGCGACATCGGCGAGCAGACCCCGGAGCTGCTTGCGCCCGCGGTGCAGCCGCGACATCACGGTCCCGATCGGGGTGCCCATGATCTCGGCGATCTCCTTGTAGGGGAAGCCCTCGACGTCGGCGTAGTACACGGCCATCCGGAACTCCTCCGGCAGGGCCTGGAGCGCTTCCTTGATGTCGTCGTCGGGGAgCGCGTCCAGCGCCTCGACCTCGGCGGACCGCAGACCGGTCGACGAATGTTCCGCCGTCGCCGCGAGCTGCCAGTCGGTGATCTCGTCGGTGGGGTACTGCGCGGGCTGGCGCTGCTTCTTGCG…	m3	x10	949.884	823.238	-0.206442	-0.120266	0.8841	0.997582	P9WGH9	883	2.50971e-120	[GO:0006979] response to oxidative stress [GO:0003677] DNA binding [GO:0003700] DNA-binding transcription factor activity [GO:0005618] cell wall [GO:0006355] regulation of transcription, DNA-templated [GO:0006352] DNA-templated transcription, initiation [GO:0009408] response to heat [GO:0051409] response to nitrosative stress [GO:0016987] sigma factor activity [GO:0034605] cellular response to he…
peg.1005	CDS	Chromosome	1852302	1852796	495	Cys-tRNA(Pro) deacylase YbaK	tRNA aminoacylation, Pro	ATGGCCGGAACTGCCACTCCCGCGACGAAGCTGCTCGTCAAACACCGCATCGACCACACCGTGCACAGCTACGCGCACGATGCGCGGGCGGAATCGTACGGTTCGGAGGCCGTCGACGCCCTGGGCGAGACGGTCGGCGTCACCGCACACCAGGTGTTCAAGACGCTGGTGATCAAGCTCGACACCGGCAAGCTGGCGGTCGCGGTCCTGCCGGTGCCGGAGAAGCTGTCGCTGAAGGCGGCGGCCGCGGCGCTGGGCGCGGGCAAGGCGGTGATGGCGGAACGCACCGACGCGGAACGCTCCACCGGGTACGTCTTCGGGGGCATCTCACCGCTCGGACAGCGCAAGGCGCTCGCGACGGTCGTCGACGCGTCGGCGCTCGACTGGGACCGGGTGCTG…	m3	x10	24.4823	39.9735	0.707305	0.187325	0.7182	0.997582	P0AAR4	295	3.84026e-33	[GO:0005737] cytoplasm [GO:0016829] lyase activity [GO:0006412] translation [GO:0002161] aminoacyl-tRNA editing activity
peg.1006	CDS	Chromosome	1853589	1852783	807	FIG00996837: hypothetical protein	- none -	TCACAGCAGGCTGATCTGCTCCCCCACCTGCTCTTCGTCACGACCGGCCGCGTCGGCGTCGAGGAGTTCCGGTCCGTTGTTCTTCACACTGTTCACCAGCGTGGACACCCGCCGGACGGTGATGTCGGCGATCGCGTCGGGTGACACCGCGAGCAGATCCGTCGACGCGGGGTGCTCGGGATCGAGCCACGCGGTCCAGCGGTCGCGGGGCATCACGAGCGGCATCCGGTCGTGGACGTTCTCGAGCTGGGCGGCCGAGTCGACCGTGATGATGCTGCAGCTCAGGACCGGCGGTGAGTCCTCGACCGCGGGATCGTGCCAGACCGACCACAGCCCGGCCATGTACAGGCGGGAGCCGTCCTCCGGCGACATGTAGTACGGGATCTTCTTCGCCTTGCC…	m3	x10	185.091	107.26	-0.78712	-0.691048	0.48565	0.997582	O64131	341	6.34579e-38	[GO:0003677] DNA binding [GO:0009432] SOS response [GO:0008233] peptidase activity
peg.1007	CDS	Chromosome	1853620	1854936	1317	5-Enolpyruvylshikimate-3-phosphate synthase (EC 2.5.1.19)	Chorismate Synthesis, Common Pathway For Synthesis of Aromatic Compounds (DAHP synthase to chorismate)	ATGGAGACCGTGAGCCTGAGCCTGTGGAACGCCCCCCGTGCCGAAGCGCCCGTCGTCGCGACGGTCGCCCTCCCcGGATCGAAGTCGATCACCAATCGCGCGCTGATCCTCGCCGCACTCGCGGACGGTCCGTCCACCCTCACCGGGGCATTGCGCAGCCGGGACACCGACCTCATGATCGGCGCGCTCCGCACGCTCGGCATCGGCATCGAGACGGCCGGCGCCGACACGACGCTGCGGGTCACCCCCGGTCCTCTCCATGGTGGTGCGGTCGACTGCGGCCTGGCGGGCACCGTCATGCGGTTCCTTCCCCcGGTCGCCGCGCTCGCGAGCGGAACGGTTCACTTCGACGGGGACGAGCAGGCGCGCACCCGGCCCCTCGACACGATCCTGGACGCG…	m3	x10	53.2158	64.9879	0.288318	0.256715	0.8079	0.997582	Q0S2X1	1996	0	[GO:0005737] cytoplasm [GO:0003866] 3-phosphoshikimate 1-carboxyvinyltransferase activity [GO:0009073] aromatic amino acid family biosynthetic process [GO:0009423] chorismate biosynthetic process	[rha01100] Metabolic pathways - Rhodococcus jostii [rha01110] Biosynthesis of secondary metabolites - Rhodococcus jostii [rha01130] Biosynthesis of antibiotics - Rhodococcus jostii [rha01230] Biosynthesis of amino acids - Rhodococcus jostii [rha00400] Phenylalanine, tyrosine and tryptophan biosynthesis - Rhodococcus jostii
peg.1008	CDS	Chromosome	1854969	1855922	954	Ribosome small subunit-stimulated GTPase EngC	- none -	GTGCGCCCGGGCCGAGGAACGCGCCCGCGCACGAAGACCCGGCCGGAGCACCTCGCGGCGGAGTCGGCGATGGTCGTCTCGGTCGACCGCGGCCGGTGGGGTTGCGTGCTGGGcGGCGACCCCGACCGCCCCCTCGTCACCATGCGCGCCCGGGAAcTGGGCCGCACCCCCATCGTGGTCGGCGACGAGGTGAGTGTGGTCGGCGATCTGTCCGGCAAGCCCGACACCCTGGCGCGGATCGTGCGGGTGGCCGAGCGCTCCACGGTGTTGCGACGCACCGCCGACGACACCGATCCGTACGAGCGGATCGTCGTGGCCAACGCCCAGCAGCTGCTGATCGTGGTGGCGCTGGCGGACCCGCCGCCGCGGACGGGATTCGTCGAACGTGCGCTCGTCGCC…	m3	x10	36.9858	197.539	2.41709	2.12294	0.0496	0.874348	B3QL20	332	4.2251e-35	[GO:0005737] cytoplasm [GO:0046872] metal ion binding [GO:0005525] GTP binding [GO:0003924] GTPase activity [GO:0019843] rRNA binding [GO:0042274] ribosomal small subunit biogenesis	[cpc01100] Metabolic pathways - Chlorobaculum parvum [cpc00730] Thiamine metabolism - Chlorobaculum parvum
peg.1009	CDS	Chromosome	1857190	1855952	1239	POSSIBLE LINOLEOYL-CoA DESATURASE (DELTA(6)-DESATURASE)	- none -	CTAGCGGGACAGCAGCGCGCGCAGACCGCGGCGCTTGCGGGTGCGCTTGATCGCGGTACTCAGCCCCTGACGGCGGCCGGTCACGGGATCGATTGTCGCCGTGGTGTTTCCACCGAACTTGCGCTCCGACGCCGTCTCCGGCGCGTCATCCGCGGTCGCCTTGAGGTACTTGTTCGGCAACGACAGCTTGGCGATGGTGCGCCACGACTTCGCGTACTGCACGAGGAAGGGCCCGGTCGTGTACGGCAGGTCGTACTTGTCGCACAGTTCCCGCACCCGCACGGCGATCTCCGCGTAGCGGTTGCTGGGCAGGTCGGGGAACAGGTGGTGCTCGATCTGGTAGCTGAGGTTGCCGGACATGAAGTCCATGAGCTTGCCACCCTCGATGTTCGCGCTACC…	m3	x10	245.1	4314.77	4.13784	2.7811	0.03715	0.804145	P9WNZ3	1520	0	[GO:0046872] metal ion binding [GO:0005886] plasma membrane [GO:0016213] linoleoyl-CoA desaturase activity [GO:0042759] long-chain fatty acid biosynthetic process	[mtu01100] Metabolic pathways - Mycobacterium tuberculosis H37Rv [mtu01212] Fatty acid metabolism - Mycobacterium tuberculosis H37Rv [mtu01040] Biosynthesis of unsaturated fatty acids - Mycobacterium tuberculosis H37Rv
peg.101	CDS	Chromosome	948202	949011	810	FIG00996913: hypothetical protein	- none -	GTGACTTCACCCAGCGCCACTCTCACCGTGTGGGCCAGTTCCTGGCTCGCCGGGAACAGTGCACCCGACGACGTCATCGACGCCCTCCATGCGTGGGCGCCGATGCATCTCGCCTGCGCGGAGGATCCCGTGACGGCGGGGCGCACCGGGCTGCCGTGGCCCGACCCCCAGGACGCCGGGGTGACCGCGCTGCTCCAGACGATGCGCCGCGCCGTCTCGCAACCCGAGACGGAGATCCGGCTGGTCCTGCCCGGGCCGGGGGACGTGCGCGGGCTTCCCGCGGGCACCGAGTTCGCGTCCGCCGCGATCAGCGCGGGCGAGGGTGTGCTCGTCGGACCGCCCGGCCGGTCCGGAACGGGGCTCGTCCCGCACGTCGAGGGTCCCGACGTGCTGCGCTGG…	m3	x10	27.952	30.0816	0.105931	0.0589349	0.9554	0.997582	P59980	453	8.82319e-54
peg.1010	CDS	Chromosome	1858559	1857303	1257	POSSIBLE LINOLEOYL-CoA DESATURASE (DELTA(6)-DESATURASE)	- none -	TCACCGTCGACGTCGGGGAATCTTGGCCTCCGCGCGGGCGCGCAACGCCGACAACAGACCCCGCCGCTGCCCCGTGACGGGATCCGTGCGCAACGTCTCGACCATCGCGGCACCCGCATCACGGGCGTCGCGGAACTTGCGTTCCGAGGACGTCTCCGGCGCGTCGTCCGCCGTCGCCCGCAGGAACCGGTCGGGCAGGGCGAGCTTGTGGATCGTGCGCAGAGCCAGcAGGTACTGCTTGGCGAGCGAACCCGTGGTGTACGGCAGGTCGTACTTCTCGCACAGCGCCCGCACCTTCACGGCGATCTCCGGGTACCGGTTGCTCGGCAGGTCCGGGAACAGGTGATGCTCGATCTGGTAGCTGAGGTTCCCGCTCATGAAACCCATGATCTTGCCGGA…	m3	x10	213.69	802.269	1.90857	1.54081	0.12215	0.997582	P9WNZ3	1153	2.78552e-155	[GO:0046872] metal ion binding [GO:0005886] plasma membrane [GO:0016213] linoleoyl-CoA desaturase activity [GO:0042759] long-chain fatty acid biosynthetic process	[mtu01100] Metabolic pathways - Mycobacterium tuberculosis H37Rv [mtu01212] Fatty acid metabolism - Mycobacterium tuberculosis H37Rv [mtu01040] Biosynthesis of unsaturated fatty acids - Mycobacterium tuberculosis H37Rv
peg.1011	CDS	Chromosome	1859737	1858622	1116	Flavodoxin reductases (ferredoxin-NADPH reductases) family 1	Anaerobic respiratory reductases	TCACGCGTCGAGCGTGCAGTCCCCTGCCGCCGCGGAGATACAAGTCTGGACTCGGTCAccTTCGGCGTGCTGCTTGCCCGACCTCAGGTCGATCGCATGCCCGGCGAGAATCGGCACGACACAGGTCTGGCAGATACCCATCCGGCAGCCGAACGGCATCAGTGCCCCGACCTGCTCACCGGCCTCGAGGAGAGTGGTGGCACCGTCGATCGACACGGTCTTGTCGGCCTTGGCGAACGTGACGGTCCCGCCCTCGCCGGACGTGTCCGCGCGGGAGACGGCGAACCGTTCGAGGTGCAACTTGCCCTCGATGCCCTCGTCGCGCCACAACGTCTCGATCTCGTCGAGCATCGGCAGCGGCCCGCAGGCCCACGTCTGCCGTTCACGCCAATCGGGACA…	m3	x10	274.89	1442.27	2.39141	1.89836	0.05615	0.924546	P9WNE9	1213	7.08501e-166	[GO:0046872] metal ion binding [GO:0005886] plasma membrane [GO:0051537] 2 iron, 2 sulfur cluster binding [GO:0009055] electron transfer activity [GO:0006631] fatty acid metabolic process [GO:0070402] NADPH binding [GO:0055114] oxidation-reduction process [GO:0022900] electron transport chain	[mtu01100] Metabolic pathways - Mycobacterium tuberculosis H37Rv [mtu01212] Fatty acid metabolism - Mycobacterium tuberculosis H37Rv [mtu01040] Biosynthesis of unsaturated fatty acids - Mycobacterium tuberculosis H37Rv
peg.1012	CDS	Chromosome	1860341	1859829	513	FIG00996471: hypothetical protein	- none -	TCAGAGTAGTTCGAGAAGGAACGGAAGCTCCTGGGTGGCGTACCACGCCAGGACATGATCCTCCGCGTCACCGAGAACGAACTCGGCGTCCGGGTCCCCGAGATCCGCCTCGTCGATCGCCGACACGGCCCGTTCGATGTCTGGCTCCGCCTCCGCGAGATCCACGTGCACCGACGCGACCGTGCCGATCGTCACCGGACCGGGCAACCGGACCACGGCGTCGTCGAGGTCCGGTCGCGGCGTCACGTCGTCCACGTCCGCGGCGACCACGGCGCGACGGAAGCGAACCCCGTCGCTCCCGCTCTCCCCCACCCGGCCCGCAATCAGTCGCAGCGAGGCCCGGGCCGCCTCGGCCATCGCGACCTCGGCCAGTTCTTCGTCGTCGCCCGACGAGTACGC…	m3	x10	69.8953	158.993	1.1857	1.09181	0.27085	0.997582	B4U228	67	9.16734	[GO:0005737] cytoplasm [GO:0000287] magnesium ion binding [GO:0005524] ATP binding [GO:0006730] one-carbon metabolic process [GO:0004478] methionine adenosyltransferase activity [GO:0006556] S-adenosylmethionine biosynthetic process	[sez00270] Cysteine and methionine metabolism - Streptococcus equi subsp. zooepidemicus MGCS10565 [sez01100] Metabolic pathways - Streptococcus equi subsp. zooepidemicus MGCS10565 [sez01110] Biosynthesis of secondary metabolites - Streptococcus equi subsp. zooepidemicus MGCS10565 [sez01230] Biosynthesis of amino acids - Streptococcus equi subsp. zooepidemicus MGCS10565
peg.1013	CDS	Chromosome	1861796	1860372	1425	Wax ester synthase/acyl-CoA:diacylglycerol acyltransferase	- none -	TCACCGGCTGGCATCCAACAACTCCTCGAGAGATTCGTACAGCAGCGCCGCCACCACGTCCACGTCGGCCATGGCGTCACGGTCTGCATTCAAACCGTAGTAGACGTTGCCGTCGTAGGACGTCAGGCCGATGCTCAAAGTCTGGTTTTTCAGCAGGGGCGACACCGGATACATCTCGAGCATCCGCGCTCCCCCGACATACAGCGGCAACTGCGGTCCCGGCGCGTTGGTGATCATCAGATTGAACATCCGCTGCGAGAAGCTACTCGCCACACGGGCACTCATCGCGTGCAGCGTTGCGGGCGCGAATCCCGACAAACGCACCAGGGTCTCCGCGGTGACCCGCTGGCTCTGCTTGGCGTGCGCCTCCATGGCGTGCGCCACGTGCGACAGCCGCAC…	m3	x10	60.5651	105.12	0.795473	0.557396	0.5874	0.997582	P9WKC5	689	9.49379e-87	[GO:0005886] plasma membrane [GO:0001666] response to hypoxia [GO:0006071] glycerol metabolic process [GO:0004144] diacylglycerol O-acyltransferase activity [GO:0047196] long-chain-alcohol O-fatty-acyltransferase activity [GO:0044119] growth of symbiont in host cell [GO:0071731] response to nitric oxide [GO:0019432] triglyceride biosynthetic process [GO:0045017] glycerolipid biosynthetic process	[mtu01100] Metabolic pathways - Mycobacterium tuberculosis H37Rv [mtu00561] Glycerolipid metabolism - Mycobacterium tuberculosis H37Rv
peg.1014	CDS	Chromosome	1862212	1861790	423	FIG00996758: hypothetical protein	- none -	TCACCATGTCGGCGCCTGTCCCCCTTGCATCCCGTCTCGATCGACCTCGAGAAGTATCGCTATCTCCTCCGCGGTGGCGCCGCCGTCGACGTGGTGGATACCCACCATCCCGACGGCCACAGCACCCCGGACATTGACCGACAGGTCGTCGACGAAGATACAGTCCCCCGGGGCCAGACCGAGCGCGTCGGCCGTCAGCCGGTAGATCCGCGGgtCGGGTTTGGCGACACCGAcGTCCCCGgaCAGCACGACCTGATCGACCAGCCGGCCGTcACCGAGTTCCCGCAGCCACTGCGCgCCGGGACCACCAGGATCGTTGCTGAGGATCGCGGTCCGCACCCCACGGATCCGGGCACCGGCGAGAACGGACGACAGGCCGTCCATGTCCGAACCGGGACC…	m3	x10	60.5651	105.12	0.795473	0.557396	0.5874	0.997582	Q6JQN1	166	3.80276e-13	[GO:0006635] fatty acid beta-oxidation [GO:0050660] flavin adenine dinucleotide binding [GO:0003995] acyl-CoA dehydrogenase activity [GO:0016787] hydrolase activity [GO:0005739] mitochondrion [GO:0005759] mitochondrial matrix
peg.1015	CDS	Chromosome	1862333	1862860	528	FIG00995779: hypothetical protein	- none -	ATGAGTGAGTCCTACACGTTCCTGTCACGGGTGCCGCGCTTCGAACCGGCGGCCGGTGACATTCCCGGGCCACCTCGGCCTGGGCATTCGGCGGCGGCGCCGGCGGGCGGGCGGCACTCGTCCGGGCGCGGCAGGCACCGCTCGTCGCCCCATTCGGGGGCGTCGCCACGCACCGCCGCGACGCAGCCGGGAACTCTGCCTCTTCCGTCGCCGGATGTCCAGCGGTTCACGGAGCAGGCGTTCCGGCTCGTCCTCGAAGTGCTGGATCGGCGCCGCAACGTACGGCAACTGCGGCCGCTGGTGACGCCGTCGCTCGTCGACGTCGTGCGCACGCTCGCGCTGTCGGAGTCGCCCGCCCGGCGACTCGGTGTCGCGACGCTCGTCCGCGTGCACCTGCGT…	m3	x10	18.3266	19.646	0.100294	0.098861	0.92235	0.997582	Q6CVG0	75	0.997767	[GO:0005737] cytoplasm [GO:0005634] nucleus [GO:0007049] cell cycle [GO:0051301] cell division [GO:0005874] microtubule [GO:0005819] spindle
peg.1016	CDS	Chromosome	1865747	1862877	2871	Protein export cytoplasm protein SecA ATPase RNA helicase (TC 3.A.5.1.1)	- none -	TCAGCGCTTGCGCTTGGTCCGCGGGGCCTTCTTGCCCTTCGACTGCGACCGGGCGGCCTCACGCCGCTGGCGACGGGTTCCGGCGTCGGAGGTATCGTCCGACTCGGCCGCTCCGCGGCGGCTGAGCTGGGCGTTGCCGTCCTCGGCAGGCCCGGAGTAGGTGAGCCCGCGGGGCTCGCCGTCGTCCAGTCCCTTCGCACGGAGGGCGGACGGTGCCGCCGTGCCCTGCGCCTGCTGCGCCGCCTCCTGGGTGGGCAGAGGCCGCGGCGCGGCCGGGGCGGGCGAGGCCGACGCCGTCGCCGCTGCGGAGGCCGCGGTGACGCTGACGCCAGGGGCCTGTGCCGCCTGCGGGGCGGCCGCCTCGACCTGAAGGTTGAACAGGAATCCGACCGACTCCTC…	m3	x10	195.697	231.679	0.243511	0.183374	0.8616	0.997582	C1B1E2	4450	0	[GO:0005737] cytoplasm [GO:0005524] ATP binding [GO:0005886] plasma membrane [GO:0065002] intracellular protein transmembrane transport [GO:0017038] protein import [GO:0006605] protein targeting	[rop02024] Quorum sensing - Rhodococcus opacus B4 [rop03060] Protein export - Rhodococcus opacus B4 [rop03070] Bacterial secretion system - Rhodococcus opacus B4
peg.1017	CDS	Chromosome	1866576	1865899	678	Ribosomal subunit interface protein	Ribosome activity modulation	TCACGCCAGACGGATCAATCCGTAGTCGAACGCGTGCCGCCGGTAGACGACGGTCGCCTTGTCCGACTCCTTGTCGTGGAACAGGAAGAAAtCGTGTCCCACCAGCTCCATCTCGTACAAAGCGTCGTCgACGGTCATCGGCgTGGCCTtGTGTtCCTTGGTACGCACGACATGACCCGGCGTGTGCTCGTCCGACACCTGACCGTCCAGGGAGATGTCGGGACTGATGCCGAGACTGTCGTCCTCGGCGAGTGCGGCGGTGGCCTCCGCCACCGACACCGGGGTCTTTtCCCCGTAGTGGACCTTTTTGCGATCCTTGGTGCGGCGGAGCCTGCTCTCGAGCTTGGCGGTCACCGACTCGAATGCTGCATAGAAGCTGTCGGCGCATGCCTCGGCTCG…	m3	x10	2890.87	2177.53	-0.408812	-0.298323	0.7483	0.997582	O05886	754	5.28831e-101	[GO:0043022] ribosome binding [GO:0022627] cytosolic small ribosomal subunit [GO:0043024] ribosomal small subunit binding [GO:0045900] negative regulation of translational elongation [GO:0044238] primary metabolic process
peg.1018	CDS	Chromosome	1867446	1866748	699	Competence protein F homolog, phosphoribosyltransferase domain; protein YhgH required for utilization of DNA as sole source of carbon and energy	Biotin biosynthesis Experimental, Biotin synthesis cluster, CBSS-216591.1.peg.168	TCATCTGACACCCGCCACGACGACCACCGCGCTCACTCGGATACCTGCTCGCGACAGCACCCGGACCGACTCGGCGGCGGTCGCCCCGGTGGTCGACACGTCGTCCAGCAGTACCACCGAGATGCGTTGCAGTGCAGCCGGTCCCGACGAGAGAAGCCGCGCGAATCCTTCCCCGCTGCGCGTCAACCGGACGCCACCCTGGAGGTTTACTCGACGTTGATCTGCGCTCAGTCCGACCGAATCGCGCACGGCGTGTCGCATCACGAGCGCGGGGCACACGCGTCTGCCTCCCACCGCGGCGACGGCGATCCGGGCGACGGGGTCGCCGCCGCGTGCACGGGCGgCCCGGGGACGCGTCGGAGCCGGCACCAGAACCACCGGGGCCACGTTCGGCGGGTC…	m3	x10	14.5769	20.896	0.519548	0.521198	0.6126	0.997582	Q2NEP2	71	3.89852	[GO:0016740] transferase activity [GO:0009116] nucleoside metabolic process	[mst00240] Pyrimidine metabolism - Methanosphaera stadtmanae [mst01100] Metabolic pathways - Methanosphaera stadtmanae
peg.1019	CDS	Chromosome	1869268	1867478	1791	LpqB	- none -	TCAGCCCGGCAGGACCGGGATCGCCTTCACACCCGTCAACCCGGGAACCTCCCGCCAGTACCGGTCGCCCGCCGGATCGTTGTTGTTCAACTGGAACACCGCCCGGGAGTCGGCGACGAACTCCGTGGTCGTCGACGCGTCCACGGCCACCACCGGTGCGGTCAGGTTGCGACTCGGCAGCGCGTCCATCCGCGAGCCGTCGACGGCCACCTGCACCACCGGGATGTCCGAGGCGGCGCGCGCAACGACGATCGTGTCGCTCGTGCTCCAGTCCAGGGACAGCGCCGGGCTGCCCAAGCCGATCGCGACCGCACGGGGATTCGTCAAAGCGTACTCACCACCCGGCATCTGGGTGACGATGGCGAGATAGACCTTGCCGTCGACGATCAGTGCCGCCCG…	m3	x10	1213.66	1266.05	0.0609675	0.0421508	0.9678	0.997582	Q0S2Y3	3030	0	[GO:0005886] plasma membrane
peg.102	CDS	Chromosome	950077	948977	1101	Ferrochelatase, protoheme ferro-lyase (EC 4.99.1.1)	Heme and Siroheme Biosynthesis	TCAATGCGTGTGCGCGGGACGGCCTGACGGCCTGACCACGGCCTTGCAGCAGTCGATCGCGCAGGACTGTCCGTCGAGGGCCGAACCGAGCAGCGGCTCGGACCCGAGTCGCTCGGCGGGCGTGCCGGCCAGCTGCTCCGTCACCAGAGCGACGACCAGTTCCGCGAAGCGCCGATCCGTTCCGGGGGTGGCCGCACGCACGAAGTCGATGCCGAGTTCAGCCGCCTTGTCCCGGGCCTCGGTGTCGAGATCCCACACCACCTCGAGGTGATCGGACACGAATCCCACCGGGCACACGATCACCGCACCGACACCGCGGCCGGCGAGGACGTCCAGGTGGTCGCAGATGTCCGGCTCGAGCCACGGCACCTGGGGTGGCCCGGACCGGGACTGCCACAC…	m3	x10	28.0251	38.8261	0.470307	0.344641	0.73595	0.997582	Q5YU18	1184	6.064e-162	[GO:0005737] cytoplasm [GO:0046872] metal ion binding [GO:0006783] heme biosynthetic process [GO:0004325] ferrochelatase activity	[nfa00860] Porphyrin and chlorophyll metabolism - Nocardia farcinica IFM 10152 [nfa01100] Metabolic pathways - Nocardia farcinica IFM 10152 [nfa01110] Biosynthesis of secondary metabolites - Nocardia farcinica IFM 10152
peg.1020	CDS	Chromosome	1871040	1869268	1773	Sensor histidine kinase MtrB (EC 2.7.3.-)	- none -	TCACAGGTCCCGCTCCGGAAGGTGCGAACCGTCTCGGTCACCGACGTGCGCACGCTCACGCTTCTGGGGAACCGTGCGGGACTCGTCGACCGCCGCCTCCGGACTCTCGTTGCGCACCGGCAACGTGGTGTCGCCCGGGACGGGCTGCCCCTGAACGTATTTCGCGGTTCCCGGCTTCAGCGGCAGCGGGCTCGACACGACCTTCCGGCCCCGCACCCGCGGCAGCGTCAGCCGGAAGCAGGCGCCCTGCCCTGGTTCGCCCCACGCCTCGAGCCTGCCGTCGTGGAGATTCGCGTCCTCCACGCTGATCGCGAGTCCGAGGCCGGTACCGCCCGACCGTCGCACACGCGACGGGtCGGACCGCCAGAACCTGTTGAACACCAGCTTCTCCTCGCCCGG…	m3	x10	1213.66	1266.05	0.0609675	0.0421508	0.9678	0.997582	A0QTK3	1548	0	[GO:0005524] ATP binding [GO:0005886] plasma membrane [GO:0016021] integral component of membrane [GO:0000155] phosphorelay sensor kinase activity	[msb02020] Two-component system - Mycolicibacterium smegmatis MC2 155
peg.1021	CDS	Chromosome	1871714	1871037	678	DNA-binding response regulator mtrA	- none -	TCACGGCGGTCCGGCCTTGTAGCcGACCCCCcTGACCGTCAAAACCACTTCGGGATTCTCGGGATCAGTCTCGACCTTGGCCCGCAGACGCTGAACGTGCACGTTGACCAGGCGGGTGTCGGCTGCATGTCGATAACCCCACACCTGCTCGAGCAGGACCTCGCGGGTGAACACCTGTCGCGGCTTGCGCGCCAGAGCCACCAGGAGGTCGAACTCGAGGGGGgTGAGGGAAATCAGTTCTTCGCCCCGGCTCACCTTGTGTGCGGGAACgTCGATGACGATGTCGGCGATGCTGAGCAGCTCcGCCGGCTCGTCCTCGGTCCGGCGAAGCCGTGCCCGGACCCGCGCCACCAGTTCCTTCGGCTtGAACGGCTTCATGATGTAGTCGTCCGCGCCGGA…	m3	x10	1213.66	1266.05	0.0609675	0.0421508	0.9678	0.997582	P9WGM7	976	1.35104e-134	[GO:0046872] metal ion binding [GO:0005886] plasma membrane [GO:0003700] DNA-binding transcription factor activity [GO:0005829] cytosol [GO:0032993] protein-DNA complex [GO:0045893] positive regulation of transcription, DNA-templated [GO:0006468] protein phosphorylation [GO:0000976] transcription regulatory region sequence-specific DNA binding [GO:0044117] growth of symbiont in host [GO:0001216] …	[mtu02020] Two-component system - Mycobacterium tuberculosis H37Rv
peg.1022	CDS	Chromosome	1872443	1871760	684	Thymidylate kinase (EC 2.7.4.9)	pyrimidine conversions	TTACGGCGTGCCGTGTTCTTTCTCGTCACGGCGTGCCGTGTCGTCACTCAAGAGTGCCAGGTTTTCGGCGAGCGTGACCGGATCGGTGTCCGGAGTGAGCACCCACCACGGCGAAATCCAGGCCTTCACGGCCAGCTCGCGGTACACCTCGCCGGTGCGTTCCTGCAGTCCACGGTCGCGTTCGTAGGCGTCGAGCGACCGGCTCGCATCCGCCGATTCGCGGCCGCGGGCGCGTTGCGCGGCGAGGGCAACGGGAACGTCCAAATACAGTTGCAGGTCGGGCCGGGGCAGCCCCAACCGTACGAACTCGAGGTTCGCCACCCACTCGACGAACTCGCCGTCCGCCCCCTGATGCAACCGGGCCGCACCGTAGGCGGCGTTGGACGCCACATAGCGGTC…	m3	x10	40.4308	54.5792	0.432896	0.394718	0.68595	0.997582	P9WKE1	570	3.92704e-73	[GO:0005737] cytoplasm [GO:0000287] magnesium ion binding [GO:0005524] ATP binding [GO:0005829] cytosol [GO:0006235] dTTP biosynthetic process [GO:0005525] GTP binding [GO:0042803] protein homodimerization activity [GO:0004798] thymidylate kinase activity [GO:0009041] uridylate kinase activity [GO:0006233] dTDP biosynthetic process [GO:0006227] dUDP biosynthetic process [GO:0046044] TMP metabolic…	[mtu01100] Metabolic pathways - Mycobacterium tuberculosis H37Rv [mtu00240] Pyrimidine metabolism - Mycobacterium tuberculosis H37Rv
peg.1023	CDS	Chromosome	1873984	1872500	1485	Adenosylhomocysteinase (EC 3.3.1.1)	Methionine Biosynthesis, Methionine Degradation	CTAGTACCGGTAGTGCTCGGGCTTGAACGGGCCCTCGACGTCGACGCCGATGTACTCCGCCTGCTCCTTCGTGAGCTTGGTGAGCGTGCCACCGAGCGCTTCGACGTGGATCTTCGCGACCTTCTCGTCGAGGTGCTTCGGGAGGCGGTACACCTCGTTGTCGTACTCCTCCGGCTTCGTCCACAGTTCGATCTGCGCGATCACCTGGTTGGAGAAGCTGTTGCTCATCACGAACGAGGGGTGGCCGGTGGCGTTGCCGAGGTTCAGCAGGCGGCCCTCGGACAGCACGATGATCGAGTGGCCGTCCTTGAACCGGAACTCGTCCACCTGCGGCTTGATGTTGATGCGGGTGACCTCGCCGGAGCGCTCGAGGCCGGCCATGTCGATCTCGTTGTCGAA…	m3	x10	289.747	158.275	-0.872364	-0.688647	0.48455	0.997582	A3PW97	2220	0	[GO:0005737] cytoplasm [GO:0006730] one-carbon metabolic process [GO:0004013] adenosylhomocysteinase activity	[mjl00270] Cysteine and methionine metabolism - Mycobacterium sp. JLS [mjl01100] Metabolic pathways - Mycobacterium sp. JLS
peg.1024	CDS	Chromosome	1874650	1874075	576	Transcriptional regulator, TetR family	- none -	TCACTCCCGATCGGCCCCGTCGACCGCCTCGTCCACGAAAGGCCCCAGAAGAGCACCCAGATCCTCGGCGACGTTGGCCTCGGATTCGGGTGGCATCGAGATGTAACTCATAGCGAGGCGCACGATGGCGCGGCTGAGAATCCCCGCGTCCGACGGGTTCGCCCGCACCCAGCACCGCTGGAAGACGTCGGCGAGCCGCGTGGACGCCCGCTCGATGATCGGCGCGCTCTCGGTCGTGATCAGACGCAGCAGATCGGGCTTGGTCTCGCCGCGCAGAAGTGACTGCACGAGCGGGTCGGACAGGCTCGCCGCGAAGAACGCGGCGAACCCGGAGAGCAGCGCGGCACGACCCTCCCCGACGTTCGCCACGAGCGCCTCGTCGACGGCGTCGACCAGCTC…	m3	x10	17.4548	17.3267	-0.0106221	-0.0105685	0.99005	0.997582	P9WMD5	106	5.82737e-05	[GO:0003677] DNA binding
peg.1025	CDS	Chromosome	1876287	1874779	1509	Amino acid permease	- none -	TCAGACCTCGCCGCGGCTTCGTCGCTCCATCATCGAGTGGCGGCGGCTGTAGGCGAAGTAGATGATCACGCCGAGCGCCATCCACACGATGAACCGGATCCACGTCTCCACGGACAGATTCACCATCAACCACAGGCAGGCGAGGACGGCGAGGACGGGCACCCACGGAACCAGTGGGACACGGAATCCGCGGGGCAGGTCCGGTCGCGTCCGGCGCAGCACGATCACGCCGACCGACACGAGGACGAACGCGAACAGCGTTCCGATGTTGACCATCTCCTCGAGGGTGCCGATCGGGAAGATTCCCGCGAGCACCGCCACCACGACACCGACCAGCACGGTGATCCGGACGGGTGTGCCGTGCTTGCCGGTCGGCGCCAGCCGCCTCGGCATCAGTCC…	m3	x10	195.303	92.71	-1.07492	-0.962381	0.33035	0.997582	O07576	671	4.35058e-81	[GO:0005886] plasma membrane [GO:0016021] integral component of membrane [GO:0022857] transmembrane transporter activity
peg.1026	CDS	Chromosome	1877241	1876321	921	Cation transporter	- none -	CTATGCTTCGGTTGCCCGGAACAGGTCGGGTTCGATGTAGATGCGGCGAGCCGCGGGgACTGCGCCGCGTACGCGCGCCTCGGCCTCGTCGATGGCTTCGGCGACCGCGCTGATGTCCGATCCGGCGGCCACGGCCACTTTCGCGGCCACGAGGATTTCCTCGGGTCCGAGGTACTGCGTCTTGCAATGGATGACGCGCTCGATCTTCTCGCCGTCGACGAGCGCGGCGAGAATGCGTGACTCCTCGTCGGCGGTCGCTCCTTCACCGATCAGCAGGCTCTGCATCTCGACGATGAGGATGATCGCGATGATTCCGAGCAGGGCGCCGATGCAGAGGGTGCCGACACCGTCCCACACCGGATCCCCGGTGAGCATCGTCAGTCCGACACCACCGAGCGC…	m3	x10	43.485	21.9781	-0.984453	-0.909677	0.3658	0.997582	Q5R4H0	224	5.18261e-19	[GO:0016021] integral component of membrane [GO:0005634] nucleus [GO:0005623] cell [GO:0005783] endoplasmic reticulum [GO:0031410] cytoplasmic vesicle [GO:0008324] cation transmembrane transporter activity [GO:0006882] cellular zinc ion homeostasis [GO:0006829] zinc ion transport
peg.1027	CDS	Chromosome	1878552	1877320	1233	Mannose-6-phosphate isomerase (EC 5.3.1.8)	Mannose Metabolism	CTACGCGATCGGCGGGCCGACCCTCGCACTGAACAACCGGGCGCACTCGGTGCCCGCGGTCACCACCACTTCAGGGTCCTCGGCCGCAATCCAGACGGCGTTGCCCTGGGACAATTCGAGGGCATCGGTTCCGCACCGCAGCTCCACCGAACCCGAGGTGCACAGCAGAATGTGCGGCCCCTCCGAGTCGAGCCGGTGCTCGGTCGGGCCGTCCGGCGACAGGTCGATCCGCGCGAGGACGAATTCCGGCGCGGGCGTGGCGTACACGAACTCGCCACGGCCCGGGCGCTCCTCCGCCTCCAGGATCGGAATGTCGACGGTGTCGAAGTCGAGGACGCGCAGCAACTCCGGAACGTCCACGTGCTTCGGTGTGAGCCCCCCGCGCAGCACGTTGTCGGA…	m3	x10	505.172	189.416	-1.41522	-1.00722	0.3259	0.997582	P00946	678	3.193e-84	[GO:0008270] zinc ion binding [GO:0005829] cytosol [GO:0006486] protein glycosylation [GO:0004476] mannose-6-phosphate isomerase activity [GO:0000032] cell wall mannoprotein biosynthetic process [GO:0009242] colanic acid biosynthetic process [GO:0009298] GDP-mannose biosynthetic process [GO:0019309] mannose catabolic process	[ecj01100] Metabolic pathways - Escherichia coli K-12 W3110 [ecj01110] Biosynthesis of secondary metabolites - Escherichia coli K-12 W3110 [ecj01130] Biosynthesis of antibiotics - Escherichia coli K-12 W3110 [ecj00051] Fructose and mannose metabolism - Escherichia coli K-12 W3110 [ecj00520] Amino sugar and nucleotide sugar metabolism - Escherichia coli K-12 W3110
peg.1028	CDS	Chromosome	1878430	1878555	126	hypothetical protein	- none -	GTGCGCGCCCAACCACAGTTCCGCCTCCGGATGGGCCGTCGGAACCGGAAGTCCACGCAGCTGTGCGATGGCTGTGCGCGATCCCCATGCGTAGGACCGGAGCGCACCTTCGAGTCGGTGCACTAG	m3	x10	568.925	160.306	-1.82741	-0.0923729	0.4979	0.997582	P00946	118	3.18117e-08	[GO:0008270] zinc ion binding [GO:0005829] cytosol [GO:0006486] protein glycosylation [GO:0004476] mannose-6-phosphate isomerase activity [GO:0000032] cell wall mannoprotein biosynthetic process [GO:0009242] colanic acid biosynthetic process [GO:0009298] GDP-mannose biosynthetic process [GO:0019309] mannose catabolic process	[ecj01100] Metabolic pathways - Escherichia coli K-12 W3110 [ecj01110] Biosynthesis of secondary metabolites - Escherichia coli K-12 W3110 [ecj01130] Biosynthesis of antibiotics - Escherichia coli K-12 W3110 [ecj00051] Fructose and mannose metabolism - Escherichia coli K-12 W3110 [ecj00520] Amino sugar and nucleotide sugar metabolism - Escherichia coli K-12 W3110
peg.1029	CDS	Chromosome	1879631	1878552	1080	Putative regulator of the mannose operon, ManO	Mannose Metabolism	CTAGATACCGCCGATCAACTGAAGATACGCGGCAGTCATGTCCAGCCTGCCGACGAGAACCGCCGCCTGTTCCAGCTCGGGACGCTGCGACGGAACCTGACCCTCGTCCGAGGACGCGACGACGAGGTCGACGTCGCCCAGGGCGGCGATCCTGCGTTCGACGAGCATCCGATCGGCGTCGGCCGACAACACGAACGTGCGCACCGGGCTCGCCGAGGGCGGACCGTCCAACTCTGGATCGTGGAATATCGAGTCGTGCGCGGAGAGCGCCTGGTCGACACGGAACGTGCCCGCCGCGCTCAGGACGTCCGGGAGTTCCGACGCGGTCGCCACGCGGCCCGCGTGCAGCAGCGCCTCGGCGCCGTGCCGGGCCAGTTCCACCGTGCTCTCCGTGTCACC…	m3	x10	505.172	189.416	-1.41522	-1.00722	0.3259	0.997582	A5WHC3	92	0.0247809	[GO:0005737] cytoplasm [GO:0008840] 4-hydroxy-tetrahydrodipicolinate synthase activity [GO:0019877] diaminopimelate biosynthetic process [GO:0009089] lysine biosynthetic process via diaminopimelate	[prw00261] Monobactam biosynthesis - Psychrobacter sp. PRwf-1 [prw00300] Lysine biosynthesis - Psychrobacter sp. PRwf-1 [prw01100] Metabolic pathways - Psychrobacter sp. PRwf-1 [prw01110] Biosynthesis of secondary metabolites - Psychrobacter sp. PRwf-1 [prw01120] Microbial metabolism in diverse environments - Psychrobacter sp. PRwf-1 [prw01130] Biosynthesis of antibiotics - Psychrobacter sp. PRwf…
peg.103	CDS	Chromosome	950925	950128	798	Enoyl-[acyl-carrier-protein] reductase [NADH] (EC 1.3.1.9)	Fatty Acid Biosynthesis FASII	CTAGCCGGCCATGGCGTGGGCGCCACCGTCGACGTAGATGATCGACGCGGTGGTGCCGGGCAGCCAGTCGGACAGCACGGTGCACACGGTCTTCGCGACCGGCTCCGGGTCGTCGACGTTCCAGCCGATGGGCGCGCGCTCGTCCCACGCCGTGTTGAGTTCGTTCATCTGCTTGGCGTCGTCGGTGGCGGTACCGGCGATGGCCTTGGCGGCGAGGGTCTTGATCGGGCCCGCCGCGACGAGGTTGGAGCGGATACCGCGTTCGCCGACCTCCTTGGCGACATACCGGTTCACCGACTCGAGGGTGGCCTTGGCGACACCCATCCAGTTGTAGAACGGCACCGCGCGCGCGGGATCGAAGTCCATGCCGACGATCGACGCATTGTCGTTCAGCACCGG…	m3	x10	42.4189	44.9483	0.083561	0.0757592	0.93325	0.997582	P42829	843	4.05418e-113	[GO:0005576] extracellular region [GO:0005618] cell wall [GO:0006633] fatty acid biosynthetic process [GO:0046677] response to antibiotic [GO:0004318] enoyl-[acyl-carrier-protein] reductase (NADH) activity [GO:0016631] enoyl-[acyl-carrier-protein] reductase activity
peg.1030	CDS	Chromosome	1881076	1879709	1368	Phosphomannomutase (EC 5.4.2.8)	Mannose Metabolism	TCAGGCTCGGACGATGCCCAGTATCTCGGTAACGAGTGCATCTACCTCGGCCGCCGTCGCCGCCTCCACGTTGAGTCGCAGCAGCGGTTCGGTGTTGGAGGCCCGCAAGTTGAACCACGCGCCGTCCGCCAGTTCGACCGTGACACCGTCGAGCCGGTCCACGACCGTGGTGCGGTCCGCGAACGCCGACAGCACCGCGTCGGTCCTTTCGGCGGCGTCCGCGAcGGTCGAGTTGATCTCTCCCGACGCCGCGTACCGCTCGTACTTCGCCATCAGCTCGGACAGCGGACGATCCTGcTCCCCCAGTGCCGCGAGAACATGCAGTCCGGCGAGCATCCCGGAGTCGGcGCCCCAGAAGTCGCGGAAGTAGTAGTGCGCGGAGTGCTCGCCGCCGAAGAT…	m3	x10	46.356	88.8621	0.938813	0.840654	0.42325	0.997582	P24175	763	1.73873e-95	[GO:0000287] magnesium ion binding [GO:0009103] lipopolysaccharide biosynthetic process [GO:0009298] GDP-mannose biosynthetic process [GO:0004615] phosphomannomutase activity	[ecj01100] Metabolic pathways - Escherichia coli K-12 W3110 [ecj01110] Biosynthesis of secondary metabolites - Escherichia coli K-12 W3110 [ecj01130] Biosynthesis of antibiotics - Escherichia coli K-12 W3110 [ecj00051] Fructose and mannose metabolism - Escherichia coli K-12 W3110 [ecj00520] Amino sugar and nucleotide sugar metabolism - Escherichia coli K-12 W3110
peg.1031	CDS	Chromosome	1881510	1881181	330	FIG00997110: hypothetical protein	- none -	TCAGTTGGAAGGGTCGGGAAGTACCCGCAGGTGGCCGCGGCGACCGGTGCGCGCCGGGCCGGGCTGGGTGCCGGTCTCCGCGCGTTCCTCGGTGGACACGGCCCGGTCGGACCGCCCGCGATCGCCGAGACCCGCCTCCCGCACGGCCTCCGCCAGCGCGGTCAGGTCGTCCTCGTCCGGAGTGCTCGACGAGAACCCACCCTCGTACCGAACCAGTTCCCAGCCCTTGGGTGCGGTGATCCTCGACGCGTGCGTTTCGCACAGATCCCACGAGTGCGGCTCGTCGACCGTGGCGAGCGGGCCGACGACGGCAGTGGAGTCGGAGTACAC	m3	x10	91.2446	142.407	0.642206	0.634084	0.50485	0.997582	P38700	70	1.19467	[GO:0005634] nucleus [GO:0000139] Golgi membrane [GO:0005802] trans-Golgi network [GO:0006886] intracellular protein transport [GO:0005769] early endosome [GO:0031901] early endosome membrane [GO:0030131] clathrin adaptor complex [GO:0030665] clathrin-coated vesicle membrane [GO:0006896] Golgi to vacuole transport
peg.1032	CDS	Chromosome	1881732	1882148	417	FIG00997601: hypothetical protein	- none -	GTGTTCCCTCCGGACGCACCGGCACGACGGAGCCGCGCAGAGAAGTTCGATCTGGTGGTGCTCGAGGCGTTCGCGCCGATCGACGCGCGCTGGCGCGAACGCCTGACGAAGCTGGACATCGCCGTCGACGAGGTTCCGAAGATTCATGCGCTCGACCCGGATTCGGTCAACTGGCCCGCCGAGGTCGTGGCGGACGGGCCCGTGCCGCTGTCCCGACTGATCCCGGCCGGCATCGACCGGCACGGATCTACGACGCGGGCGCGAGTCGTCCTGTTCCGGCGACCGCTCGAACAGCGCGCCAAAGACCCGGACGACCTCACCGACCTGGTGCACGACGTGCTCGTACAGCAGGTGAGTACGTACCTCGGAGTCGAACCCGAGGTCATCGACCCGGATTTG…	m3	x10	296.086	132.861	-1.1561	-1.01499	0.33555	0.997582	A4SRG8	73	0.818801	[GO:0005524] ATP binding [GO:0005525] GTP binding [GO:0003924] GTPase activity [GO:0004781] sulfate adenylyltransferase (ATP) activity [GO:0070814] hydrogen sulfide biosynthetic process [GO:0000103] sulfate assimilation	[asa00230] Purine metabolism - Aeromonas salmonicida subsp. salmonicida A449 [asa00261] Monobactam biosynthesis - Aeromonas salmonicida subsp. salmonicida A449 [asa00450] Selenocompound metabolism - Aeromonas salmonicida subsp. salmonicida A449 [asa00920] Sulfur metabolism - Aeromonas salmonicida subsp. salmonicida A449 [asa01100] Metabolic pathways - Aeromonas salmonicida subsp. salmonicida A449…
peg.1033	CDS	Chromosome	1882601	1882149	453	Sporulation regulatory protein WhiB	WhiB and WhiB-type regulatory proteins	CTAGACGATCCCCCGCTTCAGGCGCCGGCGCTCGCGCTCCGACAATCCACCCCAGATACCGAACCGCTCGTCATTGGCCAGTGCGTAGTCGAGGCATTCGTCCCGCACCTCACAGCCCAGGCAGATGCGCTTCGCTTCCCTGGTGGAGCCTCCCTTTTCGGGGAAGAAGGCCTCAGGGTCGGTCTGCGCACAGAGCGCGCGTTCCTGCCACTGATCCTCGATGGTCTCGAACAGCTCGTCGAAACCGGTCACCAGACTCAACGCCGGGCGAGGGCCCGTCGTCTCGACTTCCTGTGCGACGAGTTCCCGCACAGGAATTTCTTTCACACTGTCTTCTTGCACACAGACTTCTTGAACACAGACGCCGTCCGCTGCGCCTGCTTCGGAATTGGTCTGCGG…	m3	x10	2024.06	427.245	-2.24412	-1.83227	0.09515	0.997582	Q9S426	383	4.19088e-47	[GO:0005737] cytoplasm [GO:0046872] metal ion binding [GO:0003677] DNA binding [GO:0006355] regulation of transcription, DNA-templated [GO:0051539] 4 iron, 4 sulfur cluster binding [GO:0035731] dinitrosyl-iron complex binding
peg.1034	CDS	Chromosome	1882904	1883842	939	Lactyl (2) diphospho-(5')guanosine:7,8-didemethyl-8-hydroxy-5-deazariboflavin 2-phospho-L-lactate transferase	Coenzyme F420 synthesis	GTGGGCGGGGCCCGGTTCCTGCAAGGTGTGCGGAGACTTCTGGGGGCCGATTCGGGCCATCGCATTACCGCGGTCGTCAATGTCGGGGACGACGTGTGGATGCACGGGTTGCGGATCTGCCCGGACCTGGACACCTGCATGTATACCCTCGGCGACGGTATCGACACCGAGCGTGGGTGGGGGCATGCCGGTGAAACCTGGAACGCCAAGGCCGAACTCGCCGCCTATGGTGCGAAACCGGATTGGTTCGGGCTCGGTGACCGGGACATCGCCACGCACCTGATCCGCACGCAGATGCTGCGGACGGGGTATCCGTTGTCGGCGGTGACCGAGGCGCTGTGCAACCGGTGGCAACCGGGTGTGACCCTGCTGCCGGTGACCGACGACCGTAGCGAAACT…	m3	x10	55.12	64.0243	0.216045	0.199208	0.83735	0.997582	A0QTG2	1260	8.51708e-175	[GO:0000287] magnesium ion binding [GO:0016780] phosphotransferase activity, for other substituted phosphate groups [GO:0043743] LPPG:FO 2-phospho-L-lactate transferase activity [GO:0051188] cofactor biosynthetic process	[msb01100] Metabolic pathways - Mycolicibacterium smegmatis MC2 155 [msb01120] Microbial metabolism in diverse environments - Mycolicibacterium smegmatis MC2 155 [msb00680] Methane metabolism - Mycolicibacterium smegmatis MC2 155
peg.1035	CDS	Chromosome	1883839	1885203	1365	Coenzyme F420-0:L-glutamate ligase @ Coenzyme F420-1:L-glutamate ligase / domain of unknown function	Coenzyme F420 synthesis, Coenzyme F420 synthesis	GTGACCGACCCCACCGGTGCGTCCCGGCCCGATCACGCCCCGGGCGGTGCGGTCGAGATCCGCCCGGTGACCGGGCTGCCCGAGTTCCGGCCCGGCGACGACCTCGCCGGCGCGGTGGTCGCGGCCGCGCCGTGGCTCGCGGACGGTGACGTGCTGGTGGTCACCAGCAAGGTGGTCTCGAAGGTGGAGGGCCGGATCGTGTCCTCGCCGACCGACCCGGAGGAACGCGACGCCGCCCGCCGGCGGCTCGTCGAGCAGGAAGCGGTGCGAGTCGTGGCCCGCAAGGGCCGGACCCTGATCACCGAGAACCGGCTCGGGATCGTGCAGGCGGCGTCGGGCATCGACGGCTCGAACGTCGAGGGCTCCGAACTCGCGCTGCTGCCCGAGGACCCGGACGGC…	m3	x10	55.12	64.0243	0.216045	0.199208	0.83735	0.997582	Q5YQS0	1181	1.19426e-158	[GO:0046872] metal ion binding [GO:0052890] oxidoreductase activity, acting on the CH-CH group of donors, with a flavin as acceptor [GO:0005525] GTP binding [GO:0009108] coenzyme biosynthetic process [GO:0052645] F420-0 metabolic process [GO:0043773] coenzyme F420-0 gamma-glutamyl ligase activity [GO:0052618] coenzyme F420-0:L-glutamate ligase activity [GO:0052619] coenzyme F420-1:gamma-L-glutama…	[nfa01100] Metabolic pathways - Nocardia farcinica IFM 10152 [nfa01120] Microbial metabolism in diverse environments - Nocardia farcinica IFM 10152 [nfa00680] Methane metabolism - Nocardia farcinica IFM 10152
peg.1036	CDS	Chromosome	1885214	1885762	549	NTP pyrophosphohydrolases including oxidative damage repair enzymes	CBSS-216591.1.peg.168	ATGAGCGCCGAATCACTACACCGCACCGCGACCACCGCGCTCGAGGGCTGGAAAACGCTCGACGAGAACGACGAATCGTTGCGGCACACCATGCTCGCGTTCCTCGCGGCGGCGCCGCTCGGCTGCCTACGCGAGCACGTACCCGGACACATCACGGCGTCCTCCCTCGTCCTGGACGAGGGGGGATGTCACGTACTCCTGACCCTGCATCCCCGGGTCGGCCGGTGGATCCAATTGGGCGGGCACTGTGAGCCTTCCGACGAGACCGTCGTCGATGCCGCGCTGCGGGAGGCGTGCGAGGAATCGGGAATCCCCGACCTCCGGATCGATCCCGACCTGCTGTCGGCGCACACCCACCCGATCACGTGCTCACTCGGACAGCCCACCCGGCACCTCGAC…	m3	x10	8.89792	9.38335	0.0766336	0.0736909	0.94395	0.997582	O06972	97	0.000570307	[GO:0046872] metal ion binding [GO:0016787] hydrolase activity
peg.1037	CDS	Chromosome	1887585	1886506	1080	D-glycero-D-manno-heptose 1-phosphate guanosyltransferase	Capsular heptose biosynthesis	TCACACGTCCGTGCTGAACCGGACCCCGCCGTCGGGCAACGTCACGCCCGGCCACACCCGGGCGCCGCGCAGGAGTTCGCACCGGGCGCCGATGTCGGCCCCGTCACCGATCACCGCATCACGCACCAGAGCCCGCGGCCCGATGCGTGCGCCGAAACCGATGATGGACCGTTCGACGGTCGCTCCGGCCTCGACCACGGCGCCGTCGAACAGCACCGCGCCGTCGAGTCGTGCGCCCGCACCCACCTCGGCGCCGCGGCCGACGACGGTTCCGCCGATCAGCAGCGCACCCGGGGCGACACCCGCACCCGGGTGGACGAGCGATTCGCCGCGGGGCCCGTCGAGCGCAGGCGACGGAGCGATGCCGCGCACCAGGTCCGCGGAACCGCGCACGAAGTC…	m3	x10	55.1015	86.49	0.650441	0.55129	0.5618	0.997582	Q295Y7	439	1.18521e-49	[GO:0005525] GTP binding [GO:0009298] GDP-mannose biosynthetic process [GO:0004475] mannose-1-phosphate guanylyltransferase activity [GO:0035167] larval lymph gland hemopoiesis	[dpo00051] Fructose and mannose metabolism - Drosophila pseudoobscura pseudoobscura [dpo00520] Amino sugar and nucleotide sugar metabolism - Drosophila pseudoobscura pseudoobscura [dpo01100] Metabolic pathways - Drosophila pseudoobscura pseudoobscura
peg.1038	CDS	Chromosome	1888456	1887575	882	dTDP-Rha:A-D-GlcNAc-diphosphoryl polyprenol, A-3-L-rhamnosyl transferase WbbL	dTDP-rhamnose synthesis	TCAATTGCCATGAGTCGTTCCCCCCTCGTTCTGGTTCGTGCGTCGTTCCCGGACTGCGGCAGCCACGGCGATCTTCGACCGCACTGCCAATCCTCCCCGAAGTGCCCACCGCAGCGGCGCCTGCCACCAGTGGGGATGACGATCGGCCTGGAACCGGTACGCGCTCTGATGGTGAGCGGGCAGCATCAGTTCCGGATGCTTGCCCGCGGCGTGCCCCTTCGCGTGGGTGACCTCGGCGGAGGGCACGTACACGTTGAGCCAGCCGGCCTTGCCCAGCCGATCACCGAGGTCGACGTCCTCCATGTACATGAAGTAGCGGGAATCGAAGCCGTTGATCGAGTCGAAGGCCGCGCGGCGCATCAACAGGCACGAACCGGACAACCAGCCGACCGACCGCTC…	m3	x10	55.1015	86.49	0.650441	0.55129	0.5618	0.997582	P9WMY3	935	5.1524e-126	[GO:0005886] plasma membrane [GO:0016758] transferase activity, transferring hexosyl groups [GO:0102096] decaprenyl-N-acetyl-alpha-D-glucosaminyl-pyrophosphate:dTDP-alpha-L-rhamnose rhamnosyltransferase activity [GO:0045226] extracellular polysaccharide biosynthetic process	[mtu01100] Metabolic pathways - Mycobacterium tuberculosis H37Rv [mtu00572] Arabinogalactan biosynthesis - Mycobacterium - Mycobacterium tuberculosis H37Rv
peg.1039	CDS	Chromosome	1889342	1888509	834	dTDP-4-dehydrorhamnose reductase (EC 1.1.1.133)	Rhamnose containing glycans, dTDP-rhamnose synthesis	TCACACCACTGCATGCAGGGCTGCATGCAACGCGTCTCGCCACGGCCGCAACGGGGTCAGCCCGGCGTCGGCCCACGCACGGCCGGACAGGACCGAGAAGGCCGGTCGCGGGGCGGGCCGCACGAACTGGGCACTCGTGCACGGGTGCACGCGCCCAGGGTCCGCACCTGCTTCCTCGAACACGGCACGCGCAAGGTCGAACCAACTCGCCCGGCCCGAGTTGGTCGCGTGCAGCACCGGTGCATCGACGTCGCCGCGCGCGGCGAGTTCGAGCAACGCATCGGCCAGGTCGCCTGCGAATGTGGGCGAGCCCACCTGATCGTCCACGACGTCGACCGTGTCACGTTCACGCTCGAGCCGGAGCATGGTGGAGACGAAGTCGGTGCCGACCCCGGTGTA…	m3	x10	15.5793	23.8277	0.613003	0.614941	0.5339	0.997582	A0QTF8	586	4.03983e-73	[GO:0046872] metal ion binding [GO:0045226] extracellular polysaccharide biosynthetic process [GO:0008831] dTDP-4-dehydrorhamnose reductase activity [GO:0019305] dTDP-rhamnose biosynthetic process	[msg01100] Metabolic pathways - Mycolicibacterium smegmatis MC2 155 [msg01110] Biosynthesis of secondary metabolites - Mycolicibacterium smegmatis MC2 155 [msg01130] Biosynthesis of antibiotics - Mycolicibacterium smegmatis MC2 155 [msg00521] Streptomycin biosynthesis - Mycolicibacterium smegmatis MC2 155 [msg00523] Polyketide sugar unit biosynthesis - Mycolicibacterium smegmatis MC2 155
peg.104	CDS	Chromosome	951665	950973	693	Acetoacetyl-CoA reductase (EC 1.1.1.36)	Acetyl-CoA fermentation to Butyrate, Polyhydroxybutyrate metabolism, Serine-glyoxylate cycle	CTAGTGGCCCATGCCGAGGCCGCCGTCGACGGGGATCACCGCGCCGGAGACGTAGGCGGAATCGTCGGAGGCCAGGAAGCTCACCACCGCGGCGACCTCCTCGGGCTTGCCCTGCCGCTGCAGCGGAACCGCGCCGGTGATCATGTCCTTGTACTTGTCGTCGAGGACCGCGGTCATGTCGGTGTCGATGAAGCCCGGGGCCACCACGTTCGCGGTGATCGAACGGGAACCGAGCTCACGGGTCAGCGACCGCGCGATGCCGACCACACCGGCCTTGGACGCCGCGTAGTTCACCTGGCCGGGACCACCGGCGAGGCCGACGACGGACCCGAGGAACACGAACCGGCCGAACCGCGCCCGCAGCATCGACCGCGTGGCCCGCTTCGCGACGCGGAACGC…	m3	x10	41.271	42.1379	0.0299905	0.0294478	0.97385	0.997582	P9WGT3	857	3.92817e-116	[GO:0005886] plasma membrane [GO:0102131] 3-oxo-glutaryl-[acp] methyl ester reductase activity [GO:0102132] 3-oxo-pimeloyl-[acp] methyl ester reductase activity [GO:0004316] 3-oxoacyl-[acyl-carrier-protein] reductase (NADPH) activity [GO:0070402] NADPH binding [GO:0055114] oxidation-reduction process [GO:0018454] acetoacetyl-CoA reductase activity [GO:0071768] mycolic acid biosynthetic process [G…
peg.1040	CDS	Chromosome	1889492	1890955	1464	Cell envelope-associated transcriptional attenuator LytR-CpsA-Psr, subfamily A1 (as in PMID19099556)	Cell envelope-associated LytR-CpsA-Psr transcriptional attenuators	GTGGCGGTGCTGTCGGTGCTCGCCCTCGTCGTGACGGGATTCGCCTGGCGGAGTATCGACTCGCTGCGCAACAATCTGGCAACCGCGGGCGGCCTGGGCCTCGGCGGAAGCGCCGACGGCGCCGTCGACATCCTCATGGTCGGCACGGACAGTCGCACCGACGCCCACGGCAACCCCCTGTCCCAGGAGGAACTCGACTCGCTTCGGGCCGGCGAGGAGGTTGCATCCAACACCGACACCATCGTCCTCATCCGCGTTCCCAACGACGGGAGCTCCGCCACTGCCATCTCGATCCCCCGCGACTCCTACGTCGACGTGCCGGGCATCGGCATGTCGAAGATCAACGCCGCGTACGGCGCCACCAAGGAGACCGAGCGGCTGAAGCTCGTCGAGGACGGA…	m3	x10	47.6225	56.9233	0.257376	0.231605	0.82555	0.997582	Q8NSD6	1032	1.11942e-134	[GO:0005886] plasma membrane [GO:0016021] integral component of membrane [GO:0071555] cell wall organization
peg.1041	CDS	Chromosome	1890973	1891698	726	FIG00996117: hypothetical protein	- none -	GTGTCCATGAACCATGCGTCCCGCACGCTGACCGACGCCCTGCTCGACCCCATCCTGAAGAACGACCCGGCCGGACCGCGCGTCACGTTCTACGACGACGCCACCGGCGAACGGGTCGAACTCTCGGCCCTCACGCTCGCCAACTGGGCGGCCAAAACCGCCAACCTGCTGCGTGACGAATTCGGCGTCGAACCCGGCGCCCGCGTCGCGGTGCTCCTTCCCGCGCACTGGCAGACCGCCGCGGTTCTGCTCGGCGCATGGTGGGCCGGCGCCGAGGTCGTACTCGAACCCGATGCGGACGCCGAGATCGCACTCGTCTCGGCCCAGCACCTGGGCGACGTCGAGGACGTACCCGAGGTAGCGGCGCTGTCGCTGGACGCGTTCGGCAGGCCCGTCCCc…	m3	x10	18.8616	17.1482	-0.137395	-0.116773	0.9054	0.997582	Q9F7R5	81	0.370312	[GO:0046872] metal ion binding [GO:0005524] ATP binding [GO:0003987] acetate-CoA ligase activity [GO:0016208] AMP binding [GO:0019427] acetyl-CoA biosynthetic process from acetate
peg.1042	CDS	Chromosome	1892039	1891683	357	FIG00996650: hypothetical protein	- none -	TCAACTCTCCCGGTAGCCGCCGTCCGCGAGGCCCGCGGCGATCTCGAACCTGTTCCGGGCACCGCGGTGCCGCAACTCCTCGAACAGGTACCGCAGCGCGAAGGTCCACCCGTACGTAGCCCATTGGTCGGCGTGGACCGCTTCGTGTCGCACGAGCGCTCTCGCCGGGTCCCGGCCGGTGAGAAATGCGCCGCCGATCGTCGTCCCGCCGCGTGCGTACCCACCCCGCATCCCGCTGCACACGAAGCTGCCGAAGTCGGCGTCGAACGTGATGCGGGCGCCCCACAGTCGGGCGTACGCCAGCGCGAGCCGTGTGATCGCCGCGGACTGGGGGTTCCCCCGCGACGCTCGGATCAT	m3	x10	13.0053	22.7515	0.806864	0.400634	0.41595	0.997582	Q9M4G5	80	0.0641298	[GO:0000287] magnesium ion binding [GO:0009507] chloroplast [GO:0006006] glucose metabolic process [GO:0004614] phosphoglucomutase activity	[sot00010] Glycolysis / Gluconeogenesis - Solanum tuberosum (potato) [sot00030] Pentose phosphate pathway - Solanum tuberosum (potato) [sot00052] Galactose metabolism - Solanum tuberosum (potato) [sot00230] Purine metabolism - Solanum tuberosum (potato) [sot00500] Starch and sucrose metabolism - Solanum tuberosum (potato) [sot00520] Amino sugar and nucleotide sugar metabolism - Solanum tuberosum …
peg.1043	CDS	Chromosome	1892172	1893035	864	hypothetical protein	- none -	ATGCTGTCGATCATGACCGCACGCATTCGTACCCTGAAAGAACTCACCGACGCCGGAATCACCCGCAGTACCATCGCCGCCCGGTGCCGAAGTGGCAGCTACCACCGCGTGCTGCCCACGGTGTATTCCCTCGTCGAACCCGACACGTACGTGCGGTGTGCCGCCGTGTCGGCGTGGCGGCCGGCCGCGGTCCTGAGCCACCGAACCGCGGCCTGGCTCTACGGCTGGTTGCCCGAGCCGGCGGTCGTCGAGGCGACGATTCCCCGGGGCCTCCGCGTCACGCCGCCGGACTGGCTTCGGCTGTACCGCCGCGACCTCGCACCGCACACGGTGTCGATGGTGTCCCTTCTTCCGGCGGTGTCGCCCGCCCAGGCGCTCTTCGATTGCGCAGTCGTCATG…	m3	x10	2.15497	3.14229	0.544147	0.483428	0.6528	0.997582	P45736	133	1.07789e-08
peg.1044	CDS	Chromosome	1893632	1893114	519	Phosphoribosylaminoimidazole carboxylase catalytic subunit (EC 4.1.1.21)	De Novo Purine Biosynthesis	TCAGCCCAGCAGCTTGTCGCGCAGTGCCTTGTCCTTGTCCAGGACCATCTTCTCGAGCCCGTCCTGGAACGCGACCATCTGCTGCTGCAGTGCGGGGTCGGAGGCGCCGAGGATGCGGACGGCGAGCAGACCGGCGTTTCGGGCGCCGCCGATGGACACGGTTGCGACGGGGACGCCTGCGGGCATCTGCACGATCGAGAGCAGTGAGTCCATGCCGTCGAGGTATTTCAGCGGGACGGGCACACCGATGACGGGCAGTGGGGTGGCCGACGCGACCATGCCCGGTAGGTGGGCGGCGCCCCCGGCGCCGGCGATGATCACCTGGATGCCGCGGCCGGCCGCGTCCTTCGCGTAGTCGAGCATGCGCTGCGGTGTGCGGTGCGCGGAGACGACACCCAC…	m3	x10	44.5751	74.5542	0.742052	0.588616	0.5325	0.997582	P46702	491	1.5377e-62	[GO:0006189] 'de novo' IMP biosynthetic process [GO:0034023] 5-(carboxyamino)imidazole ribonucleotide mutase activity	[mle01100] Metabolic pathways - Mycobacterium leprae TN [mle01110] Biosynthesis of secondary metabolites - Mycobacterium leprae TN [mle01130] Biosynthesis of antibiotics - Mycobacterium leprae TN [mle00230] Purine metabolism - Mycobacterium leprae TN
peg.1045	CDS	Chromosome	1894884	1893625	1260	Phosphoribosylaminoimidazole carboxylase ATPase subunit (EC 4.1.1.21)	De Novo Purine Biosynthesis	TCACTCACCGTGTACATCCCATCCGTCGGTCCATTCAGCGTGCGAGAGCCAGTGGGCGGCGCGCTCGGCACGCTCGCGCACCCGCGCCACGTACTCGGGGTCGTCGATCGAGCCGGGTCCGCCGACGATGTTCACGTGGCCGATCTTCCGGTCTTCACGCTCACCCTTGCCGTACAGATGAATCTTCGCGTCGGGCATCCGGGCGAAGAGGTGGTGGACGCGTTCGTCCATGCTCATCTCGGGGGCCGTCGGCGCACCGAGCACGTTCGCCATCACCGTGATCGGCGCGAGCGGTGCGGTGTCGCCGAGCGGGTAGTCGAGGACGGCGCGCAGGTGCTGCTCGAACTGTGAGGTACGGGCGCCGTCCATCGTCCAGTGGCCGGAGTTGTGCGGGCGCAT…	m3	x10	44.5751	74.5542	0.742052	0.588616	0.5325	0.997582	P9WHL9	1227	2.04497e-166	[GO:0046872] metal ion binding [GO:0005524] ATP binding [GO:0005886] plasma membrane [GO:0005829] cytosol [GO:0006189] 'de novo' IMP biosynthetic process [GO:0034028] 5-(carboxyamino)imidazole ribonucleotide synthase activity [GO:0004638] phosphoribosylaminoimidazole carboxylase activity	[mtu01100] Metabolic pathways - Mycobacterium tuberculosis H37Rv [mtu01110] Biosynthesis of secondary metabolites - Mycobacterium tuberculosis H37Rv [mtu01130] Biosynthesis of antibiotics - Mycobacterium tuberculosis H37Rv [mtu00230] Purine metabolism - Mycobacterium tuberculosis H37Rv
peg.1046	CDS	Chromosome	1895072	1895560	489	FIG00821069: hypothetical protein	- none -	TTGCGGCATCACGAACTGATCAAGTTCGCGATTGTGGGCGGCACCACCATGATCTTCGACCTCGCCATCTTTTATTCGCTGAGCCTGACGATCCTCGAAGAGAAGCCTGTTGTCGCAAAAGTTCTGTCCGGAATTCTCGCGACGGTCCTGAGTTACATTCTCAACCGCGAATGGTCGTTCAAGAACCGTGGCGGACGTGAACGACACCACGAGGCCCTGCTGTTCTTCACGATCAGCGGGATCGGCGTGCTCCTCGCCGCCGCGCCCCTGTGGATCGCCAACAACGTGTTCGACATCCGTGCCAGCCAGGAGAACCTGACCACACTGGTGGTGGTCGACTTCGTGCTCAACTACATCATCGGAAACCTGCTGCAGATGGTGTTCCGGTTCTGGGCGCTG…	m3	x10	89.0798	318.658	1.83884	1.63566	0.1224	0.997582	P9WMS9	82	0.0410323	[GO:0005886] plasma membrane [GO:0016021] integral component of membrane [GO:0071555] cell wall organization [GO:0045227] capsule polysaccharide biosynthetic process
peg.1047	CDS	Chromosome	1896898	1895564	1335	putative two-component system sensor kinase	- none -	TCAGCGCGGTTCCCGGATCCCGGTGACCCGTGTCGGCACGTGCTCGCGCGCGAGGGGAACGAAGATCGCGAACAGGGCCGGACGGCGACGCTGCAGTTCCAGCCGGCCACCGTCGGCCTCGATGAGTGCACGGGCCAGCGCCAGGCCCACACCGGTCGAACCGGCCCCCGAGAAACCGCGATCGAAGATGTGTGGCGCGAGGTCGTTGCTGACCCCGACTCCCTCGTCCGACACCTCGACGCACACCATCGTCTCGCGCGGCGAGGTCTCCTCGCCGGGCGTCCTGAGATTCTGACCCTGGATCAGACGCACCGCGACGGTGCATGTCCCCGCCCCGTGCATGAGCGCGTTGTCGACGAGCACCGCGACGGCCTCACGGAGCCGGGAACCGGTGGTCGA…	m3	x10	68.0549	50.9749	-0.416911	-0.370363	0.72525	0.997582	Q7A0W5	176	1.85647e-12	[GO:0005524] ATP binding [GO:0005886] plasma membrane [GO:0016021] integral component of membrane [GO:0009405] pathogenesis [GO:0000155] phosphorelay sensor kinase activity	[sam02020] Two-component system - Staphylococcus aureus subsp. aureus MW2 (CA-MRSA)
peg.1048	CDS	Chromosome	1897575	1896907	669	putative two-component system response regulator	- none -	CTAGTCGGTGTTGATGCGGAAACCGACGCCGCGGACCGTCGCGATGCGACGCTCGGCGGCGGGGCCCTCGTCACCGATCTTCCGGCGAAGCCACGACATGTGCATGTCGAGTGTCTTCGAGCCGCGCAGTTCCACGTCGCCCCAGACCTCGGCGAGGATGGTGTCGCGGGAGACCACCTGACCCGCGTGTTCGAGCAGCACCCGGAGAAGCTCGTACTCCTTGTTGGCGAGGGCGATCTCGGTTCCGTTCACGAGCACCCGTCGGGCCGCCGGTTCGAGCCGGATGCCGCCGACCTCGACGACGGAATCCTCGCCGCCGCCGCGACGGCGCAGCAGGGCGCGCACCCGGGCCATCAGCTCCGCCAACCGGAACGGCTTGCCCACGTAGTCGTCGGCGCC…	m3	x10	235.366	170.532	-0.464863	-0.423726	0.68085	0.997582	Q9F868	361	2.28539e-41	[GO:0003677] DNA binding [GO:0006355] regulation of transcription, DNA-templated [GO:0000160] phosphorelay signal transduction system	[msb02020] Two-component system - Mycolicibacterium smegmatis MC2 155
peg.1049	CDS	Chromosome	1898184	1897627	558	FIG00995613: hypothetical protein	- none -	TTACCAGCCTTTGCCGGTGTCGGCGTCGCCGCGCGGGTCGTCTCGCTCTCGTTCGCGGTGGAGATCCATCGCGTCGAACACCTGGTGATAGAGCAGCGAGTGGACACGCTGGACGTCGGGGATGTCGTCGAATTCCAGCGGGTCGTCGGAAGATGACACGATGACGAGCGTTCCGGTGCGGAGCATCCGGTCGAGGAGGCCGTGCCGGAATTGGACGTTGCTGATGCGTCCCATCGGAATGTCGATCCCGGTGTGCGTCATCACACCCTGACGGATGAGGACACGACGGTCGGTGACGATGAAGTGGGTGAACTTCCAGCTGAGAAACGGCGCGACACAGCGCCATACGACGAGGCCCAGCCACACCACGAGGACGACGACGAGCACGACGTTCAGCGC…	m3	x10	298.986	185.622	-0.687708	-0.621698	0.55005	0.997582	A8FP74	73	1.94882	[GO:0004479] methionyl-tRNA formyltransferase activity	[sse00670] One carbon pool by folate - Shewanella sediminis [sse00970] Aminoacyl-tRNA biosynthesis - Shewanella sediminis
peg.105	CDS	Chromosome	952766	951786	981	PROBABLE MEMBRANE PROTEIN	- none -	TCACGGCAGCCGTTGACGCAGGACCAGCGCGAGGATCAGCCCCGCCGTGGCGGACAGGACACCCAGCACGAGCCAGGGGCGGCTGGCGTCGCCGCGGGTGGTCTCGAAACCGATCTGCTCCTCGAGGGTGTCGTAGACGTCGCGCAGTTCCTCCAGGCTCGAGGCCGTGAAGAAGCTGCCGCCGGAGAGATTCGCGATCTCCCGCAGCGACGGATCGTCGACGGGCACCGGAATGCGTTCGTCCTCGATCTCGACCTTGCCGTAGCTGGTGCCGAACGAGATCGTCGAGATGGGGACGTCCTTGTCCTTCGCCTGCCGGGCCGCGGTGAACCCGCCGCGCGGATCGTCCGGGTTCTCGGGCACCGTCTGCTTGCCGTCCGAGAGCAGCACGATGCGGGC…	m3	x10	519.661	420.812	-0.304392	-0.251527	0.78165	0.997582	Q5YU15	1015	3.19722e-137	[GO:0005886] plasma membrane [GO:0016021] integral component of membrane
peg.1050	CDS	Chromosome	1898757	1898200	558	FIG00999716: hypothetical protein	- none -	CTACCGCATGCGGCTGAGCACTATCGGGGTGATGACGATGATGATGCCGTACAGCACCATCCACACTCCGACCACGATCACGAACACCTCGAGCGACAGTTCGGGCTGCAGGAGCACGAAGCCTCCGGCGACGACGCTGATCACGCCGAGCACGATGGTCAGCCCGCGATCCGCGACCGAACCCGAGGCGCCTTCCACGATTTCGAGGACACCCCGGAACACCCACCATGCACCGACGACGAGCGCGATGATCACGACGGTCTGGAGGGGGCTCCTCAGCACGAGGAACGCGAGAAGTATTGCCAGGGCGCCGGATACGCCCACCAGCGTCCGTGCGGCTCCCCCGGCCTCGACGTCGGCGAACGCCCGGATGATCTGGACGATCCCGAAGCCGAAGAA…	m3	x10	1020.3	449.081	-1.18394	-1.03745	0.2709	0.997582	Q2KHR2	75	1.08657	[GO:0003700] DNA-binding transcription factor activity [GO:0005634] nucleus [GO:0000981] DNA-binding transcription factor activity, RNA polymerase II-specific [GO:0006357] regulation of transcription by RNA polymerase II [GO:0000978] RNA polymerase II cis-regulatory region sequence-specific DNA binding [GO:0000790] nuclear chromatin
peg.1051	CDS	Chromosome	1899622	1898774	849	Biotin-protein ligase (EC 6.3.4.15)	Biotin biosynthesis, Biotin synthesis cluster	CTACTCGGTGCGCACCGGGCGTAAATGTGTGATGTCACCTGCGGCGACGGCGACCGTTCCGGGCTGGCCGTCGGGGGCGATCACGACCCGGCCCTCCGCGTCGACGTCCGTTGCGATGCCGATCAGTTCGCGACCGCCGGGCAGTTCGGCGCGCACCCGCTGGCCGAGCGTGCCGCAGCGGGCGCGGTAGGCCGCGGCGAGTTCCGTGACGTCCCAGTTGGCGTCGTGCCATTGCTGCCAGCGATCGGCGATGGCGCGCAGCACCGCCCGCACGAGGGTGTCGCGGTCACTGACCTCGGCACCTTCGAGGACGAGGGACGTGGCGTGCTCGACGGGCAGTTCCTCTCTCGTGAGGCTCACGTTGAGACCGATCCCGACGACCACCGCGGGATCCGGTGC…	m3	x10	43.2148	40.7731	-0.0839064	-0.0714513	0.94585	0.997582	E0U174	239	5.22407e-22	[GO:0005524] ATP binding [GO:0003677] DNA binding [GO:0006355] regulation of transcription, DNA-templated [GO:0004077] biotin-[acetyl-CoA-carboxylase] ligase activity [GO:0009305] protein biotinylation	[bss00780] Biotin metabolism - Bacillus subtilis subsp. spizizenii W23 [bss01100] Metabolic pathways - Bacillus subtilis subsp. spizizenii W23
peg.1052	CDS	Chromosome	1899739	1901379	1641	Methylcrotonyl-CoA carboxylase carboxyl transferase subunit (EC 6.4.1.4)	HMG CoA Synthesis, Leucine Degradation and HMG-CoA Metabolism, Serine-glyoxylate cycle	ATGACCACTGTTCAGGAGCCGAGCGCGGCGGAGTCGGCGAGTACGCCCGATATTCACACGACGGCGGGAAAGCTCGCCGACCTGCGTAATCGTCAGGCCGAGGCGCAGCACCCGAGCGGTGAAGCCGCGGTCGAAAAGGTCCACGCCAAGGGCAAGCTCACCGCCCGCGAACGCATCACCGCCCTGCTCGACGAGGGCAGCTTCGTCGAACTCGACGCCCTCGCCCGGCACCGCTCGGTGAACTTCGGCCTCGCCGACAACCGCCCCGTGGGCGACGGCGTCGTCACCGGCTACGGCACCGTCGACGGCCGCGACGTGTGCGTCTTCTCCCAGGACGCCACCGTCTTCGGCGGCTCCCTCGGCGAAATCTACGGCGAAAAAATCGTCAAGGTCATGGAC…	m3	x10	275.665	312.424	0.180587	0.0991023	0.9125	0.997582	P9WQH7	2220	0	[GO:0005524] ATP binding [GO:0005886] plasma membrane [GO:0042802] identical protein binding [GO:0005618] cell wall [GO:0032991] protein-containing complex [GO:0015977] carbon fixation [GO:0009317] acetyl-CoA carboxylase complex [GO:0003989] acetyl-CoA carboxylase activity [GO:0004658] propionyl-CoA carboxylase activity	[mtu01100] Metabolic pathways - Mycobacterium tuberculosis H37Rv [mtu01120] Microbial metabolism in diverse environments - Mycobacterium tuberculosis H37Rv [mtu01130] Biosynthesis of antibiotics - Mycobacterium tuberculosis H37Rv [mtu01200] Carbon metabolism - Mycobacterium tuberculosis H37Rv [mtu00280] Valine, leucine and isoleucine degradation - Mycobacterium tuberculosis H37Rv [mtu00630] Glyox…
peg.1053	CDS	Chromosome	1901376	1901738	363	FIG00997049: hypothetical protein	- none -	ATGACCGCGATCACCGAGGACGAATTGCGCACCGAGACCGGCCCGGACGCGACGCCGTCAGTCAACGGTTCCGCAGCGGACACCACGACCACGAACGGCGCGGCGACCGACGTGCCGAGTGACACGGACGGAACAGCGGCCGACGCTGCGCGTGAGCCTTTCTTCACGGTGGTCAAGGGCTCACCCTCCGACGAGGAGATCGCGGCGCTCGTCGCGGTGTTGTCCGCGGTCGCTGCCGCCGGCAGCGGTGATCCCGATTCGCACGTCCCGCCCGAGTCCTGGGGTGCTCCCACGCGGATGCACCGCAGCATCGCCCCGTTCTCGCCCTACGCGTTCCCGAACGTGTCGGCGTACCGGCATTGA	m3	x10	275.665	312.424	0.180587	0.0991023	0.9125	0.997582
peg.1054	CDS	Chromosome	1901749	1902393	645	Septum formation protein Maf	Bacterial Cell Division, Bacterial Cytoskeleton	GTGACGTCCTTCGTTCTCGCCTCGGCTTCCCCGGCGCGGTTGGCTGTTCTGCGCAGCGCCGGGGTGGAGCCGGTCGTGCGAGTCTCCGGAGTCGACGAGGACGCTCTCATCGCGGCACTCGGTGCCGACGCCGCCCCGGAGCACGTCGTCACCGAACTGGCCCGCGCCAAGGCGAGCGACGTCCTCCCCGTTCTCGCCCGGGACGGGATCTCGGACGCcGTGGTGGTCGGATGCGACTCCATGCTGCTCATCgaCGGGTCCCTCCAGGGCAAaCCcGGAACCGTCGACGTCGCCCGCGCGCGgTGGTCGGCGATGGCCGGCCGTAGCGCGACCCTGCTCACCGGGCACAGCGTCCTGCGGATCGCGGAGGGCGCGGTGGTGGGTGACGCACACGATCAC…	m3	x10	52.3901	68.9438	0.396126	0.306212	0.76235	0.997582	Q0S319	975	6.22382e-135	[GO:0005737] cytoplasm [GO:0047429] nucleoside-triphosphate diphosphatase activity [GO:0009117] nucleotide metabolic process [GO:0035529] NADH pyrophosphatase activity
peg.1055	CDS	Chromosome	1904094	1902376	1719	FIG01000771: hypothetical protein	- none -	TCAGGCCGCGTCGGCTGACCGTTCGTTGACCTGCTGGTTCCGGCGCGGAAGCGTCAGCGACGCCACACCGATCGCGGCCGCCACCGCCGCGATGATCCAGAGGATGCGGCGTTCTGCCTGGAGGAACGCCTCGCCTGCCGCTGATCGCGTCGATTCCCGTGCAGCCACCACCGCGGAGTCGGCGATCTGCTGCTGAGCCGCACCGAGCGCCGCACCTCCGGAGGCCGGAGAACGGCATTCGTCCGGCACCTTCATCGGGGACGTCGACCCGAGTTGCTCCGTCGCGCATCGTACGAACGTCTCCTCCGCCCGCGGAATCAGCGCCGGCGGCACCCCGGCGTCGGCGAGCTGCGCGGTCAGCGCAGGCCGCTCGGCCTGCACCGCGTCCGCCGACTGCGT…	m3	x10	3.85176	10.7343	1.47864	0.661969	0.4195	0.997582	P46105	636	7.25899e-74	[GO:0005886] plasma membrane [GO:0016021] integral component of membrane [GO:0055085] transmembrane transport [GO:0046677] response to antibiotic
peg.1056	CDS	Chromosome	1904367	1904242	126	hypothetical protein	- none -	TTACCTCTCGCGGTAAGGCACTCGGTGCCGCATCCTGTTGCGAGAAGTCCGTGCCACACCCGACCGAACTCGCAACCGATTCGACACCCGAGGAGCCGCTCGATGGACTTGAACTTGATCACCCAC	m3	x10	0	147.251	inf		0.00535	0.298842	Q7SEY9	69	0.157833	[GO:0005789] endoplasmic reticulum membrane [GO:0015035] protein disulfide oxidoreductase activity [GO:0016671] oxidoreductase activity, acting on a sulfur group of donors, disulfide as acceptor [GO:0003756] protein disulfide isomerase activity [GO:0034975] protein folding in endoplasmic reticulum
peg.1057	CDS	Chromosome	1904443	1905861	1419	FIG00994814: hypothetical protein	- none -	GTGgATCCGGCACTGCCGACCACCATGCAGGAGCGGCACCTGCGGCGGGCCcGGCTGGCGGCGAACAACGGCGAGACCCAGTCCCCGTGGATCGGCATCGCGTTCGACTTCCCGGGCAGGCTCGACCGCGCCGCGATGACCCGGACCCTCGAGCGTTACATCCTGCGGCACGACACGCTGCACAGCTGGTTCTCGTTCGAGAACGCGGACGCCGACCCCACGGACACCGCGAACGCGGTCCGGCGGCACGTCGTGCCCGTCGACTCGATCGCCCTCACGGCGCACGAGGGCGAGAACCTCACCACCCCTGAACAGGTCCGCGACCACATCGCCGCGCGCTTCGCGAACGACACGAGCGCGCTGGCCTGGCCTGCATTCGTGTTCGGCGTGGTGGAACAT…	m3	x10	11.1824	72.8315	2.70333	2.43177	0.0167	0.507252	P9WIK5	489	1.16525e-54	[GO:0009247] glycolipid biosynthetic process [GO:0016409] palmitoyltransferase activity [GO:0005991] trehalose metabolic process
peg.1058	CDS	Chromosome	1905861	1907303	1443	FIG00997298: hypothetical protein	- none -	GTGCACGTCACGTCGATCGACCGGTACATGCTCGAACCCGGCCTGGTGACGGAATGGTCCGTCGCGCCGGGCGAGATCTCCCCGTCCGCGGTGCCGCCGTCGTACAACCAGCAATTCCACCTCGACACCGCACGGACCCACGGGGTCGGGCGAAGCGTCTGGATGGCAGCGGCATTCGACCTTCCCGGGACACTCGACCGGGACGCGCTCGCGCAGGCTCTGGTGCATTTCATCCGGCGTCACGACACTCTGCAGACCGGCTTCGATGTGAGCCCGGACGCGATGGCGCGCGTGGACCTCGATCCCGAGGACATCACCGTCGTCGCGTCCGAGTCCTCGGCGTCGACGTCACCGGACGAGCTCCGCGACCATCTGCGGTACCGGTTCACCGAGGCGTGC…	m3	x10	11.1824	72.8315	2.70333	2.43177	0.0167	0.507252	A1KQF4	335	6.32237e-33	[GO:0016746] transferase activity, transferring acyl groups
peg.1059	CDS	Chromosome	1907680	1907270	411	FIG00997067: hypothetical protein	- none -	TCAGCTGAACCTGGAAGGCACTCCGGTCGTCTGACCGCCGGAGGGCTCGAACAGTCGTCGCCGCATCGCGTCGGCGATCTTGGCTGCCTCGACCGTGGCCCGGTGCGCGACGTCGCCCGCGAACAACTCGTCGACGCTGGACGTCCACAGTTCGACCCAGCGGTCGAAGTGGCGGTCGGTGAAACCGTGCCGGCCGTGCAGCGCTCGGTGTACGGCGAATGCGCTGCCGCGGTAGACGCCGGTGCGCAGCAGGATCGTCTCCCAGAAGTCGCACATGACGGGCAGGTGGTCGTCCAGGCCGATCACCGCGAGCGTCTCGAAGGCCGGTTCGAGGACCGGATCGGCGAATGCCCGGCCGTAGAAATGCCGGAGCAGCAGTTCCAGGTCGGCGCGCGTCGA…	m3	x10	14.4803	25.0534	0.790913	0.213296	0.6015	0.997582	Q0PB48	90	0.00180396	[GO:0005737] cytoplasm [GO:0046872] metal ion binding [GO:0020037] heme binding [GO:0019825] oxygen binding
peg.106	CDS	Chromosome	953737	952763	975	hypothetical protein PA3071	- none -	TCACCGGCGGGACCTCTGGTTCGTCGAGGTCCCGTAACTGTGCTTCCGGGCGGACACGAACCGAACGACATCCGAGATCCAGTCCCGGTCGGTGCGCAGACTGAGCAGCGGGGCGCCGCAGCGCCGCAACGACTGCTCCACCTGCAGGCGGTGCTCGTCTGCGGCCCGCGCGAAGTCGGCGCGCAGTTGCGGTGTGGTCGTGAACTCGCGGGTCCGTCCGGACTCCGGATCGTGCAGCACTACATCCCCTATGTCGGGTAATTCCAGATCTCGCGGGTCGAGCACCTCGACACCGAGTACGTCGTGGCGTCCCGAGATCGCCCGCAGCGACCGCTCCCAGTCGATCGGTCCCAGGAAGTCACTGATGACGACGGCCAGACCGCGGCGACGCTGGGGGCG…	m3	x10	519.661	420.812	-0.304392	-0.251527	0.78165	0.997582	P64854	933	4.859e-125
peg.1060	CDS	Chromosome	1907828	1908727	900	Thiosulfate sulfurtransferase, rhodanese (EC 2.8.1.1)	- none -	GTGCCCGTAGCGCCAGATCCCACCCAGTCCTTCGCCGAGTACGCCAATCCCGGTCGGCTCGTGTCGACGGAGTGGCTGTCCGCGAATCTGGGCACACCCGGCCTCAAGGTGGTGGAGTCGGACGAGGACGTGCTCCTCTACGACGTCGGCCACATCCCCGGCGCTGTCAAGGTCGACTGGCACCTCGATCTCAACGATCCGGTGACGCGTGACTACATCGACGGCGAGCAGTTCGCCGACCTGATGAGCCGCAAGGGCATCAGCCGCGACGACACCGTCGTGATCTACGGCGACAAGAGCAACTGGTGGGCGGCGTACGCACTCTGGGTGTTCACGCTGTTCGGGCACGAGGACGTCCGTCTCCTCGACGGTGGCCGCGACGCGTGGATCGCCGAGAAC…	m3	x10	223.027	296.111	0.408923	0.296436	0.7873	0.997582	P9WHF7	1174	1.94165e-162	[GO:0005886] plasma membrane [GO:0005829] cytosol [GO:0005618] cell wall [GO:0004792] thiosulfate sulfurtransferase activity	[mtu01100] Metabolic pathways - Mycobacterium tuberculosis H37Rv [mtu01120] Microbial metabolism in diverse environments - Mycobacterium tuberculosis H37Rv [mtu00270] Cysteine and methionine metabolism - Mycobacterium tuberculosis H37Rv [mtu04122] Sulfur relay system - Mycobacterium tuberculosis H37Rv [mtu00920] Sulfur metabolism - Mycobacterium tuberculosis H37Rv
peg.1061	CDS	Chromosome	1908724	1909140	417	Sulfur acceptor protein SufE for iron-sulfur cluster assembly	Iron-sulfur cluster assembly	ATGACCGAACTACCCGATTCGCTTGCCGAGATCGTCGACGACTTCGCTGCCGTCGACGGCTCGGACAAGCTGCAGTTGCTGCTCGAGTTCAGCCGGGAACTGGCACCTCTGCCCGCCGAACTCGAGCAGGACGCGATGGAACCGGTGCCCGAATGCCAGTCCCCGTTGTTCCTGTCGGTCGACGACTCTGATCCGGAACAGGTGCGGCTGCATTTCAGCGCGCCCGCGGAAGCGCCGACGACACGCGGTTTCGCGTCGATCCTGCACCAGGGCCTGGACGGgCACAGCGCTGCCACCATCCTCGGCGTTCCGGACGATTTCTATTCCGCGCTCGGGCTCGCCGACGCCGTCAGTCCCCTGCGGCTGCGCGGCATGTCCGCGATGCTCGCGCGAATCAAG…	m3	x10	223.027	296.111	0.408923	0.296436	0.7873	0.997582	P67124	488	4.04178e-63
peg.1062	CDS	Chromosome	1909162	1910538	1377	FIG00994288: hypothetical protein	- none -	ATGGAATTCACCGAACTTGCCGACTACCCCGTTCCGGTGGGCGCGCTCACCGAATGGTTGCCGTGCGCCCGCTCGGAATGGGTGGACGATCCTCGCCCGGCCTCGTACATCCACGAGGCGCACCTGCGCCGGTGCTCCGACTCCGGCGGTCGCGAATCGTGGCTGGGTACCGCCTTCGAGATTCACGGCACGCTGAACGTCACCGCCTTTCGGTCGGCGCTGGAGAAGTGGACGGATCGTCACGAGGTGCTGCGCTCGCACACGACGTTCGACGCGGAAACCGAGCGCGTGCGCCGGCGCACCGTGCCGCAGGGCGGGCTGCACGTGGGGGTCGTCAGCCACGGGTACGACGCCGCCGGTGGCGACAACTTCGCCCACCTGCAGCAACTGTTCGACGAG…	m3	x10	42.559	48.3494	0.184035	0.163032	0.87745	0.997582	P9WIK5	283	5.66803e-26	[GO:0009247] glycolipid biosynthetic process [GO:0016409] palmitoyltransferase activity [GO:0005991] trehalose metabolic process
peg.1063	CDS	Chromosome	1910670	1912463	1794	Biotin carboxylase of acetyl-CoA carboxylase (EC 6.3.4.14) / Biotin carboxyl carrier protein of acetyl-CoA carboxylase	Fatty Acid Biosynthesis FASII, Fatty Acid Biosynthesis FASII	GTGCCCAGTCATGCCAGCGCGCACATCACGAAGGTGCTCGTCGCGAACCGCGGTGAGATTGCAGTGCGGGTGATCCGGGCCGCAGCCGATGCCGGCCTGGCCAGCGTCGCCGTCTACGCCGAACCCGACGCCGACGCCCCGTTCGTGCGCCTGGCCGACGAAGCCTTCGCCCTCGGCGGGCAGACCTCCGCCGAGTCCTACCTGGTGTTCGACAAAATTTTGGACGCCGCCGCCAAGTCCGGCGCCGACGCCATCCACCCCGGCTACGGCTTCCTCTCCGAGAACGCCGACTTCGCCCAGGCCGTGATCGACGCCGGCCTGATCTGGATCGGCCCCTCCCCGCAATCGATCCGCGACCTCGGCGACAAGGTCACCGCCCGGCACATCGCCGAAAAAGCC…	m3	x10	62.0004	86.8203	0.485754	0.439323	0.66405	0.997582	P46392	2115	0	[GO:0046872] metal ion binding [GO:0005524] ATP binding [GO:0006633] fatty acid biosynthetic process [GO:0004075] biotin carboxylase activity	[mle01100] Metabolic pathways - Mycobacterium leprae TN [mle01110] Biosynthesis of secondary metabolites - Mycobacterium leprae TN [mle01120] Microbial metabolism in diverse environments - Mycobacterium leprae TN [mle01130] Biosynthesis of antibiotics - Mycobacterium leprae TN [mle01200] Carbon metabolism - Mycobacterium leprae TN [mle00061] Fatty acid biosynthesis - Mycobacterium leprae TN [mle0…
peg.1064	CDS	Chromosome	1912532	1912942	411	FIG00997993: hypothetical protein	- none -	ATGTCTGACGTTCCCGAGATCCGTATCGGCACTGCCGAACGTGAGCAGGCCCTGAACTTGCTGAGCGAACATTTCGCGGCGGGCCGTTTGACGGTCCCCGAGTTCGACGAACGCAGTCTCGCGGTCACGAATGCCACCACCCGCGGCGAGCTCGATCGAGTGTTCACCGACCTCCCCGCGACCACGGTCGGCACGCCCGCCAAAGCCGAATCGGCCGGCACCGACAACGACCAGAACTGGCGTCGCATCGTGATGTCGGTGATCCCGCTCGTCGCCCTCGTGCTGTTCTTCGTCGTCCCGGTCGACAACAGCTGGTTGTTCTTCCTGATGATCCCGGCCGCCGGCGCCATCCTGTTCGGTACCCGCGACGACCGCCACGGCCGAGATCGCCGCCGCGAC…	m3	x10	153.968	159.1	0.0473029	0.0412236	0.96835	0.997582	P9WKM1	82	0.0512285	[GO:0005886] plasma membrane
peg.1065	CDS	Chromosome	1912944	1913282	339	FIG00996292: hypothetical protein	- none -	GTGGAACCTGTCGAGGTCAATGCGGGTGGCTGGTACCTGCGCGCGCTGCGCGCCGACGACCGGGTCGACGATCGTCCGgCGCTCGCGGACGGTGGAATCGCCGAACCCGAGTACGTCGCCCGCCGCACGGCGCAGTGGCTGAACGACGAGCACTACTCGTGGGCGATCTGCCAGCCCAACACCGGCGAACTGCTCGCCGAGGTGGGGCTCACCCTGTCCGGGGACTCCGCGACCCTCACCGGCTGGGCGCGGGCCGGCCACGAGGACGCGCTCGCGAGCGGATCGGATGCGGTGCAACGGTTTGCGGAGGGCGCACTGGGGTTCACGGTCCAGCGGTGA	m3	x10	83.6381	71.0225	-0.235885	-0.236695	0.81205	0.997582	Q9QXM1	69	2.04503	[GO:0005737] cytoplasm [GO:0006281] DNA repair [GO:0005634] nucleus [GO:0005856] cytoskeleton [GO:0003713] transcription coactivator activity [GO:0006357] regulation of transcription by RNA polymerase II [GO:0003779] actin binding [GO:0043065] positive regulation of apoptotic process [GO:0007050] cell cycle arrest [GO:0031252] cell leading edge [GO:0071933] Arp2/3 complex binding [GO:0070060] 'de…
peg.1066	CDS	Chromosome	1913285	1913617	333	FIG00995950: hypothetical protein	- none -	ATGCGATCCGTTCCGGTGGCGGCCCTCACCGTGCTGGCACTGGTCATGCTGCTGTCCCcTGCGTCCGCGACGCCGTCGGGTCCCGAGCATGCCGACAAGGTGGTGCACGCCCTGCTGTTCGCGGCGCTGGCGGCGGCCTCCCGGTATGCGCTCCTGACGCCACGGATCACCGTGCTCTGGCTCGCGGCGTTCGCGGTGATCACCGAGATACTGCAGGGCGTGCTGCCGATCGGCAGGCACGGATCGGTCTGGGATCTCTGCGCCGACATGGTGGGTGTGGCGATCGGGTTGGCCGCTCAGTCCGCGATCATGCGCTCCCGCAGCAACGTCTGA	m3	x10	172.664	49.1178	-1.81365	-0.152239	0.5449	0.997582	Q68VR4	70	1.3008	[GO:0005737] cytoplasm [GO:0005524] ATP binding [GO:0004814] arginine-tRNA ligase activity [GO:0004820] glycine-tRNA ligase activity [GO:0006420] arginyl-tRNA aminoacylation [GO:0006426] glycyl-tRNA aminoacylation	[rty00970] Aminoacyl-tRNA biosynthesis - Rickettsia typhi Wilmington
peg.1067	CDS	Chromosome	1914369	1913581	789	possible protein-tyrosine phosphatase	- none -	TCAGTCCGCGATCATGCGCTCCCGCAGCAACGTCTGAACCCCGGTGTCGAGGCCGAGGCCGTCGGAGAAGTACCGCTCGACGGTCCCGTACTTCTCGCGCATGGTGGCCAGGGACACTTCCAGGTACTGCTCACGGACTCCGAGCACGGGCTCGAGCAACGCCGGATCTCCACCCGCGTCGACGAATTTCTCGAACACGCCCGCGAACGACGGAAGCAGGAGTTCGTTGGTCAGCAGGTAGTCGTGGACCACGTCGTCCTCGCCGACTCCGAGGAGCAGCAGTAGCGCCGCCGTGGCCCATCCCGTCCGGTCCTTGCCGGTGGTGCAGTGCACGAGGGCAGGCGTGTTGCCGTTCGAGGCCAGGCCGCCGAACAGTTCCCGGTACGAGGAGACCGCGCT…	m3	x10	2415.25	59.6563	-5.33936	-3.33355	0.0068	0.332266	P40289	229	4.53619e-21	[GO:0004725] protein tyrosine phosphatase activity	[reh02020] Two-component system - Cupriavidus necator H16
peg.1068	CDS	Chromosome	1915709	1914366	1344	Probable L-lysine-epsilon aminotransferase (EC 2.6.1.36) (L-lysine aminotransferase) (Lysine 6-aminotransferase)	- none -	TCATGCGTCGACGGTACCGCCCAGCACTCGGGCCAGTGCATCCACGGCGGCGTCGAGTTCGGCGGTCGTCACCGTCAGAGGTGGGCGGAACCTGATCCCGCGCTTGCCGGTCGGCAGGATCAGCACCCGCTCACGCTCCCTGAGTTCGGCGACGACGCGGTCCCGCCGCTGCGGGGTGGGGAGCGTGATCGCGCACATGAGGCCACGTCCCCGCGGCTCGGTCACCTCGGCGTTCGCTCGTGCGAGTTCCCGCAGTCGCTCGAGGAGATGCGCCCCGGTCATGCGGGCTCGGTCGACGAGCCTGTCCTCCTCGACGATCTCCAGGATCCGGCGGGACCGCACCATGTCGGTGAGGTTGCCACCCCAGGTGGAGTTGATCCGCGAGCTGACGGCGAACAC…	m3	x10	2415.25	59.6563	-5.33936	-3.33355	0.0068	0.332266	P9WQ77	1326	1.04762e-180	[GO:0030170] pyridoxal phosphate binding [GO:0017000] antibiotic biosynthetic process [GO:0009450] gamma-aminobutyric acid catabolic process [GO:0003867] 4-aminobutyrate transaminase activity [GO:0045484] L-lysine 6-transaminase activity
peg.1069	CDS	Chromosome	1916239	1915775	465	Leucine-responsive regulatory protein, regulator for leucine (or lrp) regulon and high-affinity branched-chain amino acid transport system	Branched-Chain Amino Acid Biosynthesis, Glutamine, Glutamate, Aspartate and Asparagine Biosynthesis	TCACCTGTCGTAAAATGTTTGCAAGATGATGGTGCTGCGCGTGTGTACGTTGGCGGTGGCACGGATCTCCTGCAGCAGGTGTTCCAGCTCCCGTGGGGAGGCGACGCGCACCAGCAGCACGTAGCTCTCCTCCCCCGCGACCGAGTGACACGCTTCGATCGCGGGGAGGTTCCGCAACCGGGCGGGCGCATCGTCGGGCTGCGACGGATCGAGAGGGGTGATCGCGACGAATGCGGACAGACCGTGCCCGAGCGCATCCGGATCGATCTTCGCGGTGTACCCGCGGATCACTTTGCGGGCCTCGAGCCTGCGCACCCTGGACTGCACAGCGGAGATCGACAGCCCCGCCTTCTCGGCGAGTGTCGCCAGAGTCGCCCGGCCGTCGGCCACCAACTCCTG…	m3	x10	343.781	27.005	-3.67019	-3.48926	0.003	0.246792	P0A2S0	196	2.50857e-18	[GO:0003700] DNA-binding transcription factor activity [GO:0005829] cytosol [GO:0043565] sequence-specific DNA binding [GO:0006524] alanine catabolic process [GO:0043201] response to leucine
peg.107	CDS	Chromosome	954984	953734	1251	COG0714: MoxR-like ATPases	- none -	TCACCGTGGCTGGCTCATCGCCGTCGGTCCGGGCACCGACGTGGACGGGACGGGCGGTCCGTGCTGACCGGCGGGAGCCGCCGGGACCGTGGTCGGCTGTGCGGCGATCTGCGGCAGACCCACGGTCTGCAGCACGCGGGAGATGACGTCGTCCGGGCTGACCTCGTCGGCGAGGGCGTCATAGGACAGCACGAGACGGTGACGCAGCACGTCCGGGATCACCTCGAGCACGTCCTGCGGCACCACGTAGTCACGCCCGCGCAGCAACGCCAGCGCCCGCGCCGAGGAGATGATGCCCAGCGTCGCGCGCGGAGACGCGCCGTACGCGATCCAGCCGTCGACCTCGGGCAGACCGAACTCGGCCGGCGTGCGCGTGGCCGCGATGACCCGGACCACGtA…	m3	x10	519.661	420.812	-0.304392	-0.251527	0.78165	0.997582	P94474	594	1.33909e-72	[GO:0005524] ATP binding [GO:0016887] ATPase activity
peg.1070	CDS	Chromosome	1916448	1917965	1518	Aldehyde dehydrogenase B (EC 1.2.1.22)	Glycerolipid and Glycerophospholipid Metabolism in Bacteria, Methylglyoxal Metabolism	GTGAACCTTCCcGCCCCCGAGGAGTTGTGCCGCCGCGCCGAGGAAGCGCTGATCAGGTGTGGTGCCGAGATCACCGACGCCGGTGGACCGCTCGTCGCGCGCACACCGATCACCGGGACCGAACTGCGCACGGTGACCGCGAGTAGCGCGGACGACGTGGACCGGGCGATCACCGCGGCGCACGACGCCTTTCTCGAGTGGCGTTCCGTCCCCGCCCCCCAGCGCGGCGCCGTGGTGCGTCGCCTGGGTCAGCTTCTGACGGAACACAAGACGGATCTGGCGGAGCTGGTCACCCTCGAGGCGGGCAAGATTCCGTCCGAGGCGCAGGGCGAAGTGCAGGAGATGATCGACATCTGCGAGTTCGCGGTCGGTCTGTCACGCCAGTTGTACGGCAGGACG…	m3	x10	288.777	16.8998	-4.09488	-3.7214	0.0002	0.0942295	P46562	1135	1.07521e-149	[GO:0004029] aldehyde dehydrogenase (NAD+) activity [GO:0043878] glyceraldehyde-3-phosphate dehydrogenase (NAD+) (non-phosphorylating) activity [GO:0006081] cellular aldehyde metabolic process	[cel00010] Glycolysis / Gluconeogenesis - Caenorhabditis elegans (nematode) [cel00053] Ascorbate and aldarate metabolism - Caenorhabditis elegans (nematode) [cel00071] Fatty acid degradation - Caenorhabditis elegans (nematode) [cel00260] Glycine, serine and threonine metabolism - Caenorhabditis elegans (nematode) [cel00280] Valine, leucine and isoleucine degradation - Caenorhabditis elegans (nema…
peg.1071	CDS	Chromosome	1917996	1919000	1005	FIG00996800: hypothetical protein	- none -	GTGAGCAACTGGACCGAGATGGCGCGTGAGATTGCCGAGAACGTGTTGTTCCCGGTGGCCGACAGCGTCGATGCCGACGGCGAGATTCCCGACAGTCACTTCGAGACTCTCGCCGCCGACGGCTTCTACGGACTCGCGGCACCGGGCGAAGAGGGTGTGACGCCGTCGGTGCTGGTCGACGTGATGGAGACGTTGTGCGGCGGCTGCCTCGCGACGGCCTTCACGTGGATGCAGCACCACGGCGTCGTCGCCGGTCTCGCCGGTTCCCCGAACACGGCCCTGCAGGATCGCTATCTCGACGGGCTCATCGACGGGACCGTTCGGGCCGGTGTCGCACTGGCCGGAGCGATACCCGTCCCGCCCACACTGTGGGCACGCAGCGTCGACGACGGCTATGTG…	m3	x10	167.081	37.7231	-2.14703	-1.66406	0.1114	0.997582	Q9JHI5	121	7.11585e-06	[GO:0050660] flavin adenine dinucleotide binding [GO:0042802] identical protein binding [GO:0005739] mitochondrion [GO:0005759] mitochondrial matrix [GO:0033539] fatty acid beta-oxidation using acyl-CoA dehydrogenase [GO:0031966] mitochondrial membrane [GO:0008470] isovaleryl-CoA dehydrogenase activity [GO:0006552] leucine catabolic process	[mmu01100] Metabolic pathways - Mus musculus (mouse) [mmu00280] Valine, leucine and isoleucine degradation - Mus musculus (mouse)
peg.1072	CDS	Chromosome	1919368	1918997	372	hypothetical protein	- none -	CtAGCGGGTGCGGACCCTCAGGTCACCGAaCAGCGAGTACGACACGATGCGGATCGTCGGCGCCCCGGGCCCGGGATCGTGTGCACCGGCATCGAGTTCGCGATCGCCGAAGAGGTCGAAACCACCCACCTCGACGTGCACGCCCTCCGGAACGGTGATCGTGCTGTCACCGAACAGTGTGACGAGCGTGATCGTCGACGTGCGGGCGCCGATCACGGCCGACCGCAGGTCGAGCTTCACGTCCCcGAACACGAGCAGGGCCAACGTCTTCACGGCGAGCGACCAGCGGCCGGACCGCTTGGTGTCGCCGAAGATtCCGACGATGGTGGACTGAGGTCGCGACACCGGTGCCGTCGGTGCCTCGACGGGCAC	m3	x10	153.806	31.576	-2.28421	-0.881812	0.49485	0.997582	P9WKM0	136	1.02851e-09
peg.1073	CDS	Chromosome	1919682	1919822	141	hypothetical protein	- none -	GTGTTCAGGATGATCCGCGCAGTTGCTCTGGCGCTACTCGCTGTGGGCGCCTATGTGGTGGTCTCCGAGCACGAACCCGCCACCGTCGAGTTGCCGTCGCCGTCGTTCGTTCCGGCGGCCGCGGATCTCACGACAGTGTGA	m3	x10	0	16.102	inf		0.11515	0.997582
peg.1074	CDS	Chromosome	1921284	1919836	1449	hypothetical protein	- none -	CTAGGGCACTCCGTCCTCGGCTAGGGGCACTCTGTCCCCGGCTCGTGCCCGGTCGCGGGCTTTCCGGCAAGCGCGACCGATCAGCTCACCGGCGTGGTGTCGGTGATTGATTCGCGGTCTTCTGTCCGGGTCTATGTGCGGTGGCGGAATCCATTCGGTGCGTCCCGCGTACGTGTCACCTGGTGGCGCGCTGCTGGTCGCCCAACCTGCAGGCCCGTCGTGGACCTGGGCGTGGCAGGCATCGCACGCGAGCGTCAGTGAGTCGATGTCGGTGTGTCCGCCCTTGCGCCACTCCTGCACGTGGTGCACCGCGCACATGCTGGCCGGGGTCGCGCAACCCGGCCGTGTGCATCCGCCTTCGGCAGCGATGAGAGCGAGGCGTTGATCCGCGCTCGCCAC…	m3	x10	2.35656	2.21086	-0.0920747	-0.086621	0.93455	0.997582	P9WM57	427	6.63322e-46	[GO:0005618] cell wall
peg.1075	CDS	Chromosome	1921824	1923326	1503	Mobile element protein	- none -	tTGGCGTGTCGTGAAGGCGAATGGGGCCGGGGAGCGAGATGTTGCTGTGCGTGGTTCCACGCCTCGTCTCCACGGTTGATTCCTCACCCTGTCCCGAGCCGCTCGAGCTCTTGCAGAGAcTgGAATcGTGCgGATTGTCgGGAACACGAACgGcTCATcgGAGGgAAGGCCATCAGAGCCtCGTCaTtAGGgCGCCGCGTGTtCTCGCTGAGGGTGAagCCATGGCGGAGgAGAACGGACGACGgAAGAgAGTGGCcGGTGAGCGTATTTtgTGGAATTGaTTGGGCCGAGGATCACCATGACATCGCGCTGGTAGATGCCGGTGGACAGCTGGTCGCGAAGCGACGGATTACAGACGATGCTGCcGGTTtCGgCGAGCTCCTGACATTGcTGgCGGAG…	m3	x10	0	0	0	0	1	1	P14707	1015	2.52129e-133	[GO:0003677] DNA binding [GO:0004803] transposase activity [GO:0006313] transposition, DNA-mediated
peg.1076	CDS	Chromosome	1924553	1923360	1194	Mobile element protein	- none -	TCAAGCGGCTGCGGTTACTGGGGGTTGGTAGTGGGTCTTGTTCTTGAGCATGGCGTAGAGGACGTCGCATCGGCGTCGGGCGAGGCAGATCAGGGCGGCGTTGTGCTTCTTTCCCTCGGCGCGTTTGCGGTCGTAGTAGCCGCGGCTGGTCGGGTCGCCCAGGGCTGCGAACGCGGACAGGAACAGGGCACGTTTGAGCTTGCGGTTGCCTGACCGGGCGGGGTGTTCACCGCGGATGGAGGAGCCGGATCGGTGGGTGACCGGGGCAATGCCCGCGTACGCGGCGAGGTGTCCGGCGGACTTGAACGCGGAACCGTCGCCGACCTCGAGCAGGATCCGTGCTGCCGTCCTGACACCGATGCCGGGCATCGAGGTCAGGACGCGGGAAAGAGGGTGGTC…	m3	x10	0	0	0	0	1	1	P19780	1206	4.6661e-164	[GO:0003677] DNA binding [GO:0004803] transposase activity [GO:0006313] transposition, DNA-mediated
peg.1077	CDS	Chromosome	1924826	1929376	4551	Probable ATP-dependent helicase lhr (EC 3.6.1.-)	- none -	ATGTTTCCGCTACCTGTCGTACCCCCGGTGCACTATGGAACGGTGACCGACGTCCTGGGCAGGTTCTCCGCTGCCACCCGTGAGTGGTTCGACGGCGCCTTCCCGGCGCCGACGGCCGCGCAGCTCGGTGCGTGGGAGTCGATCGCCAGCCGCGCGCACACTCTCGTCGTGGCCCCGACCGGTTCGGGCAAGACGCTGTCCGCGTTCCTGTGGTCCCTCGACCAACTCGCCGCCACCGACGGGAAGGACCGCAAGACCAAGGTCCTCTACATTTCCCcGCTCAAGGCCCTGGGTGTCGACGTCGAACGCAACCTGCGCGCCCCGCTCGTCGGGATCACGCAGACGGCCAAGCGGCTCGGGCTCACGCCGCCGGAGATCTCGGTGGGCGTCCGCTCCGGC…	m3	x10	106.61	74.5854	-0.515374	-0.401712	0.67075	0.997582	P30015	3255	0	[GO:0005524] ATP binding [GO:0003723] RNA binding [GO:0004386] helicase activity
peg.1078	CDS	Chromosome	1929378	1930127	750	Formamidopyrimidine-DNA glycosylase (EC 3.2.2.23)	DNA Repair Base Excision	ATGCCCGAAGGCGACACCGTCTGGCGCACCGCCAACTCGCTTCGCGACGCCCTCGAGGgCAAGGTGCTGACCCGCTGCGACGTGCGCGTCCCGCGGTACGCCACCGTCGACCTGTCCGGCCAGCTCGTCGACGAGGTGGTCAGCCGTGGAAAGCACCTCCTCATCCGGGTCGGTGACTACTCGATCCACACGCATCTGAAGATGGAGGGCGCGTGGCACATCTACGCGCCGGACACGAAGTGGCGCCGCCCCACTCACCAGgCCCGGATCGTGCTCGCCACCGAAGACAGGGTGGCGGTCGGATTCTCGCTCGGCATCACGGAGGTCCTGGGGCGTGACGACGAAGAGTCCGCGGTCGGCCACCTCGGCCCCGACCTGCTGGGACCGGACTGGGACGCC…	m3	x10	44.2429	37.2712	-0.247387	-0.171894	0.84525	0.997582	O86820	631	4.55577e-81	[GO:0008270] zinc ion binding [GO:0006289] nucleotide-excision repair [GO:0003684] damaged DNA binding [GO:0140078] class I DNA-(apurinic or apyrimidinic site) endonuclease activity [GO:0003906] DNA-(apurinic or apyrimidinic site) endonuclease activity [GO:0006284] base-excision repair [GO:0019104] DNA N-glycosylase activity [GO:0000703] oxidized pyrimidine nucleobase lesion DNA N-glycosylase act…	[sco03410] Base excision repair - Streptomyces coelicolor
peg.1079	CDS	Chromosome	1930855	1930124	732	FIG00999683: hypothetical protein	- none -	TTAGCGGAGAACCGTGGTCGGCGGCCCGAGCGGCGGCGGTCGGCGAGTCCGTCGGCGGCCGAGCAACCACGCGGCACCGTCCGGCACCCACAGCACCGCGGCCGTAGTGATCGTCAGCAGATACGTCGGCGCGATGACGGgCAGGAGAAGGCACCCGAGCAGAGCGACGGGAAAGTCTCTGCGCCACACCAGCGACAGCACGACCGGAAGCACGAGAAGGAGCGCGGCCAGGCCGAAGTGCGAGGTCGCCAATGCCCACGGCACTCCCACCACCCAGCACAGCATGCCGAGCACCTGGTGCGCGATGAGCAGGAACCGGACGACGTCGGTGAACGTCCAGAACCGGCCGACCTCGACGCCGACCCAGAAGATGCGGCTGCGGAACGGTCCGACGCCCTC…	m3	x10	49.7928	38.2802	-0.379337	-0.189609	0.86585	0.997582	Q08823	92	0.015618	[GO:0003723] RNA binding [GO:0005198] structural molecule activity [GO:0030430] host cell cytoplasm [GO:0016032] viral process [GO:0019029] helical viral capsid [GO:0019013] viral nucleocapsid
peg.108	CDS	Chromosome	956604	955114	1491	NLP/P60 family protein	- none -	TCACGACACCATACGGACAGCGTAAGGGGTCATGCCATCCCATCGCACCGGGGAGATCTTGACGATGTCGCCTGACTGGGGAGCCTCGAGCATCTGGTCGTCGCCGAGATACAGGGCGACGTGCTGGCTCGCGTTCGGGCCCCAGAAGATCATGTCGCCGCGCTGCATCTCCTCCGACGGAATCTGCTCCCCCGCGGTGTACTGATAACCGGTGTAGTGCGGCAGGGAGATGCCGATCCCGGCGAACGCGTAGATCATCAGACCGGAGCAGTCGAAACCGACCTTGTTGAAGTCGCCGTAACTGTCGGCGACACCGCCGTCGCGGATGCCGAGGGTGGGACCGTTCTCGTCGCCGCCACCCCACGCGTACTCCACACCGATCTGGGACAGTCCCCGGTC…	m3	x10	248.982	61.1999	-2.02444	-1.48515	0.1659	0.997582	A0QX22	492	1.19537e-54	[GO:0005576] extracellular region [GO:0051301] cell division [GO:0071555] cell wall organization [GO:0008360] regulation of cell shape [GO:0016998] cell wall macromolecule catabolic process [GO:0008233] peptidase activity [GO:0071554] cell wall organization or biogenesis [GO:0009253] peptidoglycan catabolic process
peg.1080	CDS	Chromosome	1931441	1930863	579	Transcriptional regulator, TetR family	- none -	TCACTCGTGGCCGGCCTTGTTTGCCTCCACCACCAGAGTGACGCAATGAGCGACGAATTGCTCGCGCGACGCGGCAACGGTTCCGTCGAGATATCCGATGAACAGTGTCGTGAGAGCGCCCACCACACCGACTGCGACGAGTTGTTTCTCCACCTCGTCGTCGACGGCGGACAGCTGGTCGTGCACGAGTGCCACGAAGCCGGGCATCAGGTCGATGCCGCGCCTGCTCAGCGCGGGTTCGGACAGCGGCGCGAGGAGCAGCACCCGGCCCATGGCGGGATCGTCGACCATCAGTTTCACGAACGCGCCCACGGCGGCTTCGGCGCGCTGCCGCGCGGTCTCGGTGGATGCCACCGCCTCCACGAGGGCGCCCTGCGCCTGGTTGCCCACGGTGGTGTA…	m3	x10	10.513	13.6896	0.380901	0.36649	0.72075	0.997582	O54453	68	6.80052	[GO:0046872] metal ion binding [GO:0000166] nucleotide binding [GO:0004534] 5'-3' exoribonuclease activity [GO:0035312] 5'-3' exodeoxyribonuclease activity
peg.1081	CDS	Chromosome	1931507	1932454	948	FIG00998699: hypothetical protein	- none -	TTGAACGCGGACGGTACGCCCGTCCCGGCCTCCGCCCCCGTCCCCCTCGGCCCCGACTCGTTGACCTGGAAGTATTTCGGCGACTGGCGCGGAATGCTGCAGGGTGTCTGGGCCGGATCGATGCAGAACATGCATCCCGGACTCGGCGCGGGCGTCGAGGAACACTCCCGCTTCTTCGACGAGCGGTGGGAGCGCCTCTACCGGTCGCTGTACCCGATCGGCGGCGTCGTCTTCGACGGCGACCGCGCCCAGCAGACCGCGGAGCAGGTGCGGGGGTATCACGACAACATCAAGGGAATCGACAAACACGGCCGCAGGTATCATGCCCTCGACCCCGACACGTTCTACTGGGCGCACGCCACGTTCTTCATGGGGACCATCCTCACGGGCGACCACTTC…	m3	x10	13.1707	15.7681	0.259672	0.259871	0.7874	0.997582	O57379	84	0.222932	[GO:0005886] plasma membrane [GO:0016021] integral component of membrane [GO:0022857] transmembrane transporter activity
peg.1082	CDS	Chromosome	1932640	1932515	126	hypothetical protein	- none -	TCACATGGAATTCATCGCTGTCACAGCCCTCGTCGTCATGGCGCTCTCCGGGgTCGTCGCCGCACACGCCCCGAAATCGCTCGTCCACACCCGCTGACCGCGTGCGCGTGGAATGCTCGGGGCCAT	m3	x10	77.6009	0	-inf		0.128	0.997582	Q4P4U7	66	0.358783	[GO:0016021] integral component of membrane [GO:0005623] cell [GO:0005774] vacuolar membrane [GO:0051453] regulation of intracellular pH [GO:0015809] arginine transport
peg.1083	CDS	Chromosome	1932639	1933175	537	FIG00994842: hypothetical protein	- none -	ATGGAGTGGGACCTTCCGAAGCTCTTCAACCGCCCCGCGCAGCTGACCGACGCCTCGATCGACACCGAGCGCGTCGCCCGGCGCATCAGCGCCTACATCTACGGCAACATCCTCGTCCTCGCCGCGCTCATCCCCGTCACCAAGGCACAGGAAACCGTCGGCATCGCGATCGTCGTCGGAGCGGCGCTGTCCACATTCCTCGCGCACATATTCGCCGAGTCCGTCGGGCAGACACTGCGTCTCGACCGCACGCTCACGCGAGCCGAACGCAGCGGGGAACTCCGCGACGGCCTGCCCATCCTCACGTCGGCCGTAGTCCCCAGCGTCATCCTGTGCACCGCGCTGATCGGCTGGCTGGAGCCGAGGACCGCGCAGTTGATCGCCGAGTTGGTGATGATC…	m3	x10	96.835	118.974	0.29704	0.11013	0.6169	0.997582	F9UU40	78	0.297405	[GO:0005737] cytoplasm [GO:0046872] metal ion binding [GO:0019843] rRNA binding [GO:0006364] rRNA processing [GO:0043822] ribonuclease M5 activity
peg.1084	CDS	Chromosome	1934877	1933153	1725	Glycerol-3-phosphate dehydrogenase (EC 1.1.5.3)	Glycerol and Glycerol-3-phosphate Uptake and Utilization, Glycerolipid and Glycerophospholipid Metabolism in Bacteria, Respiratory dehydrogenases 1	TCAAGGTATTTCTGACACACTGACCGGTGGTTCGAGCAGTTCGACCCGCGACTCGGGCGCCGCCGCCCGCAACGCGTCGGCCGACAGGTCGTCCGGCTGGGCCTGCGACTGGACCTCCGCCTCCACCcGCGCCTGATACGTCTTCACCTcgCGGTCGACGGCGTCGgcATCCCAGCCGAGGACGGGGGCCACCAgTTGCGCCACCTGCTCGGCGcAGTTCAcACCCCGATGCGAGTACTCGATGGCGATgcGCGTgCGCCGGgCGAGGATGTCGTCGaGATGCaGGgCgCCCTcGGCCGCCGCCGCGTACACGACCTCGACCTGCAGGTAGGCGGGTGCGTCCGTGATGGGCTGGAGAAGTTCCGGTTTCCCGCTCGCCTGGTCGAGCACCTCGTCGAT…	m3	x10	90.5981	133.831	0.562861	0.401269	0.70525	0.997582	P9WN79	2133	0	[GO:0005886] plasma membrane [GO:0006071] glycerol metabolic process [GO:0009331] glycerol-3-phosphate dehydrogenase complex [GO:0046168] glycerol-3-phosphate catabolic process [GO:0004368] glycerol-3-phosphate dehydrogenase (quinone) activity [GO:0052591] sn-glycerol-3-phosphate:ubiquinone-8 oxidoreductase activity	[mtu01110] Biosynthesis of secondary metabolites - Mycobacterium tuberculosis H37Rv [mtu00564] Glycerophospholipid metabolism - Mycobacterium tuberculosis H37Rv
peg.1085	CDS	Chromosome	1934946	1936439	1494	Glycerol kinase (EC 2.7.1.30)	Glycerol and Glycerol-3-phosphate Uptake and Utilization, Glycerolipid and Glycerophospholipid Metabolism in Bacteria	ATGCGTGTGATTCAGTACATCGCCGCGATAGACCAGGGCACCACCTCCAGCCGCTGCATGATCTTCGATCACGACGGCGCCGTGGTCAGCGTCGCCCAGAAGGAACACGAGCAGTTCTTTCCGCGGGCAGGCTGGGTGGAGCACGACCCGGCACAGCTGTGGATCAACACCCGCGAAGTGGTGGCGTCCGCGCTCGCGAAGGCCGATCTCACCAAACGCGACATCGCCGCGATCGGCATCACCAATCAGCGGGAGACGGCGGTCGTGTGGGACCGGAACACCGGAGAACCCGTGTACAACGCCATCGTCTGGCAGGACACGCGCACCGACGAACTGTGCACCGAACTCGGTGGCGACGAGGGCCCGGGCCGGTACCAGAAGCGCACCGGCCTGCCGCTG…	m3	x10	33.5563	35.9949	0.101211	0.087138	0.9253	0.997582	A4FNR2	1792	0	[GO:0005524] ATP binding [GO:0004370] glycerol kinase activity [GO:0019563] glycerol catabolic process [GO:0006071] glycerol metabolic process [GO:0006072] glycerol-3-phosphate metabolic process	[sen01100] Metabolic pathways - Saccharopolyspora erythraea [sen00561] Glycerolipid metabolism - Saccharopolyspora erythraea
peg.1086	CDS	Chromosome	1937608	1936424	1185	Transcriptional regulator, GntR family domain / Aspartate aminotransferase (EC 2.6.1.1)	CBSS-216591.1.peg.168, Glutamine, Glutamate, Aspartate and Asparagine Biosynthesis, Threonine and Homoserine Biosynthesis	CTACGACTGGGCGTGATCGGCGTACGCGTCTCCGAGTCTCGCCGCCGCGCCCGTCAGCACGTCCTCCGGACAGGTCGCGAAGCACAGTCGCAGAGCGCTCCGGTGCTCCGCGGCGACGCCGAAAGCCGATCCGGGGACGAAGGCGACACCGTGGTCCACGGCGGTCTGCAGCAGTGCCGCCGTGTCGAGGCCCGCGTCCGTGAACTCGGTCCAGCAGAACATCCCGCCCGCCGCCGACGACACGCGGACGCGGTCGCCGAACGTCGAGGTGACGCCGTCCGCGAGCGCCcGGGCCCGGGACCCGTAGCGGGCGCGCAGCATCTCCAGGTGCAGGTCCAGCCAGGGCTCGTCCGACAGCAGTCCGGCGGTCATCTGGTGCGTCAGCGACGAACCGCAGAG…	m3	x10	5.33361	14.5325	1.4461	0.463016	0.58085	0.997582	H3ZPL1	607	1.35394e-73	[GO:0030170] pyridoxal phosphate binding [GO:0009058] biosynthetic process [GO:0080130] L-phenylalanine:2-oxoglutarate aminotransferase activity	[tlt00300] Lysine biosynthesis - Thermococcus litoralis [tlt01100] Metabolic pathways - Thermococcus litoralis [tlt01130] Biosynthesis of antibiotics - Thermococcus litoralis [tlt01210] 2-Oxocarboxylic acid metabolism - Thermococcus litoralis
peg.1087	CDS	Chromosome	1939127	1937778	1350	Dihydrolipoamide dehydrogenase (EC 1.8.1.4)	5-FCL-like protein, Glycine cleavage system, Leucine Degradation and HMG-CoA Metabolism, TCA Cycle	TCAGTCCAGGTCGTCGTGCCGCATCAGCTGGCGTGCCGCCTCGGTGATCGAACCCGTCAACGACGGGTACACCGAGAACGTCGCGGCGAGGTCGTTGACGGTGAGGTTGTTCTGCACCGCGATCGCGATGGGCAGGATCAGCTCCGACCCgTTGGGGGCCACCACCACGCCGCCGATCACCACACCGGTGGCCGGACGGCAGAAGATCTTCACGAAGCCGCGGCGCAGACCGGACATCTTGGCGCGCGGGTTGGTGTTGAGCGGGAGCATGACGGTGCGGGCCGGCACCTCGCCGTCGTCGATCGCGGCCTGGCTGACGCCCACGGTGGCGATCTCGGGGCGGGTGAACACGGCCGACGCCACGGTCTTCAGCTTGATGGGGCTCACACCCTCACCGAG…	m3	x10	109.459	206.638	0.916717	0.712818	0.44735	0.997582	P9WHH7	1506	0	[GO:0050660] flavin adenine dinucleotide binding [GO:0009055] electron transfer activity [GO:0005623] cell [GO:0045454] cell redox homeostasis [GO:0009405] pathogenesis [GO:0055114] oxidation-reduction process [GO:0016655] oxidoreductase activity, acting on NAD(P)H, quinone or similar compound as acceptor [GO:0070401] NADP+ binding [GO:0003955] NAD(P)H dehydrogenase (quinone) activity
peg.1088	CDS	Chromosome	1939113	1939361	249	hypothetical protein	- none -	GTGCTGTGCGGCCACCAGCGCTGCCTCGTATCCGGCAGGCCCGCCACCAATGATCACGATTCGGGTCATCTGTCCTCCAATTCAACTGCCGACCGGGGTCTCCGGCCGGCTTTTTCTGCGATCGCAGCGCGTCGTGTCGTGCACTGCATGCAACAGATTACTAGCCACCGTTTAGGCTTGCCGCCGTGTCGATCTATGCCGCCTACGGGTCCAACATGGAACTCCACTGGGAAAAGCTTACGGATGTGA	m3	x10	305.938	574.95	0.910199	0.330354	0.6166	0.997582	P9WHH7	92	0.000522379	[GO:0050660] flavin adenine dinucleotide binding [GO:0009055] electron transfer activity [GO:0005623] cell [GO:0045454] cell redox homeostasis [GO:0009405] pathogenesis [GO:0055114] oxidation-reduction process [GO:0016655] oxidoreductase activity, acting on NAD(P)H, quinone or similar compound as acceptor [GO:0070401] NADP+ binding [GO:0003955] NAD(P)H dehydrogenase (quinone) activity
peg.1089	CDS	Chromosome	1941819	1939582	2238	hypothetical protein	- none -	TTACCATAGGGCGGAATCCCTACGTAAGCCGAAACCAATTTCAGTCTTCCATGTCTTACCCGGCTCAATGGTGTGAGTGATCGATACGATTCGATGATTAGCATCAATCTTTGTTTTATAGACGAACCTAATCACGTCGTAGATTTCCATTTGAGTCACGTCGGCTAGTTCAGTCAACGTTCTGACAGGGAACTTGAAGCCGGTGGCAGTAATAACAGGTGTCTTGTACTTGGCGAAGATAGTGTTAGCGATTTGGGTTGTATCCGCCCCGGCGTACACCTGAAGCGTGTAGTTAGAGATACCCCATGATGTGATAGACGCACTATCAGACTTGTTAACCTCTGTCTTCACTACCTGAGGATCAGCCGTACCGTCATCGTCTACGATTGTCTGCCAGTC…	m3	x10	1.96948	2.93729	0.576669	0.545449	0.6134	0.997582	Q40294	91	0.0881188	[GO:0046872] metal ion binding [GO:0016021] integral component of membrane [GO:0070469] respirasome [GO:0005743] mitochondrial inner membrane [GO:0009916] alternative oxidase activity [GO:0102721] ubiquinol:oxygen oxidoreductase activity
peg.109	CDS	Chromosome	956596	956850	255	hypothetical protein	- none -	GTGCCCCACTCCAGCTCGTGCTTGTCGCTTCACAACTCTCTCCCTCGGTTCTGCACCGATCGCGCACACCGCGCCGTGCTCGTCGTGGGGAGAAATTTGCGGCAACCACACCTTCCCGCGCTTCGGCGACACCGACATATACCGGATCGCCGTCACTCTGGACGTCAATCACCAGCCTGCGACACTTCTTCCCCAAGAGCGCCAAATGCACCGTACGACACTTCCGGACTCTATGGAAACTTTAGTCACAAATAA	m3	x10	970.506	332.281	-1.54634	-0.622363	0.3697	0.997582	P18813	64	3.62754	[GO:0005524] ATP binding [GO:0005886] plasma membrane [GO:0016887] ATPase activity [GO:0015423] ATPase-coupled maltose transmembrane transporter activity
peg.1090	CDS	Chromosome	1943819	1941816	2004	hypothetical protein	- none -	TCACTTACCGTTCACCGCCCACCAGGACTGAAGAGCTTCTTCTAGCTTTCGTCCTGCATGCTCGTCAGCAACCATGGCATCGACGTGAATGTTTGGAGCGAAGACCATACCGCCGCTAGTTGATGCTGCTGTTAGGTTGCCCTCGAATGCAAAGCCGTTATTACCGACACTGACCCATCCTGATAGGTTGGCCGTTAGACCCTGTAGTGAGTTACGTACCTGTGCGTACTGACTTTCCATACCGTTGATGAAGCCCTGGATTACAAGTTCACCAGCATTCTTCAAAAGAACCTTGTCTCGCTGGACCGGACCCTTCCAACTAGGAAGCATGCTTGTCAGGCTCGATAGCGTGGACTTCACTTCACCGAACTTATTCTTAATACCCTGGATGAAACCACC…	m3	x10	1.96948	2.93729	0.576669	0.545449	0.6134	0.997582	Q05233	203	5.18998e-15
peg.1091	CDS	Chromosome	1947491	1945959	1533	hypothetical protein	- none -	TTAGCTCGCATCCGTAATCTTTGTGATGCCCTTGGCGTCAGTAATACCAACAGCCATGTATCCGTATAGAGAGAAGTCCTTAGTCAAGTTGACTACGTTCTCATCCTGCAAACGGAAaGGAGCACCTGGAGATTCCCAAGAAGTAAGTGCTTCAGACGAAGCCACGATTACTGTGCCTGCTGGAAGGTTCTTACCAACCACAACAACAGTGCCATCGATAACACCGGCTAGGCGACCGTTAAGCGGCAATGAGCCGAATGTGTTCTGTCCGTCACCGTTTACTTCGAATACTGGGCGACCAGTAGAATCAACGATAAGAGCCATTTTCTTGTGAACGTCAGAAGCGATTAGAATCACGTCTGCTGAAAGACCAGTAGAGTTAGCGTCGATTGCTGCCTT…	m3	x10	0.175898	0.788731	2.1648	0	1	1	P85500	159	4.77021e-10	[GO:0019028] viral capsid [GO:0008233] peptidase activity [GO:0039620] T=7 icosahedral viral capsid [GO:0046797] viral procapsid maturation
peg.1092	CDS	Chromosome	1950015	1948663	1353	phage terminase, large subunit, putative	- none -	TTAGAATACTACTGGTGTAAAGAACTGAGGTTCCATAGACTCTGCCTTATAGCAAGACATAATCATAGAACGTACCGCGTCAATATCGCCTGTTGATTCCTTAGTAGATACCTTGATTCCTTCCCCGGAGGCTACCGCCACCGTATTTGGTAGTTGCTTCTTATAGATAGGGTCACGTGCGTCATGCATTAATCTCTTACGACCAATCATTTGACCAACGATTGCCGTAGCACTAATCATTTGCTGATTAGTTAGATACTCAGCCGGAATACCATGAACGTCACGTAGGTTAACGATTACCTCTTTCAGAGTGTCAACGTTAGCTACAAAGACTTCCGCACCCCAACGGCTGAATAGATCAATACACGCCTGTGTAATCCATTCAATAGTTGGGTGCTT…	m3	x10	0.797036	1.18109	0.567406	0.504092	0.64375	0.997582	P59217	122	9.61995e-06
peg.1093	CDS	Chromosome	1957937	1957536	402	hypothetical protein	- none -	TTACTTCACGGCGATATCGTGCGCCTCTGCGTACTTCTGCCAGGCCTCAGGACTGATACGCGGGGCACGCTCAGTGATGGGATTGCCATTGGCTCCCTTCAGGCCCTGCGCTACGGCCCAGGACTTCACCTGCTGGAACGTGTCGCCTGCTGCCTCTACCGCCTCTTGCGCGGGTGACTTGGTGCCGACAGCCGACGAGCGTGCCGGTTCGAATGTGTCAGCAGACTTGATCACCTTCTCTATTTGAGCACTGAACTTCTTGGCATTGGCATCACTCATGTACAGGTTGTAGCCAGTACCCTGCCAAACAATTTGGATAGGTTCCGGCTTCTGATCGGTCTCAATCTCTGTTCCATCGAAGTCGTCGATGATTTTGAACGTCTTGATTTCCTGGATACC…	m3	x10	611.599	227.094	-1.4293	-1.27381	0.21385	0.997582	B9MEX0	70	2.56488	[GO:0005737] cytoplasm [GO:0046872] metal ion binding [GO:0005524] ATP binding [GO:0000049] tRNA binding [GO:0004825] methionine-tRNA ligase activity [GO:0006431] methionyl-tRNA aminoacylation	[dia00450] Selenocompound metabolism - Acidovorax ebreus [dia00970] Aminoacyl-tRNA biosynthesis - Acidovorax ebreus [dia01100] Metabolic pathways - Acidovorax ebreus
peg.1094	CDS	Chromosome	1959026	1959487	462	FIG01122412: hypothetical protein	- none -	GTGTCGATCTATGCCGCCTACGGGTCCAACATGCATCCCGAGCAGATGTTGCAGCGCTGCCCCCACTCGCCGATGGCGGGGACGGGCTGGCTGCACGGCTGGCGACTGACGTTCAGTGGCGGGGACATCGGCTGGGAGGGCGCACTCGCCACCGTGGTCGAGGACCCCGATTCCAAGGTGTTCGTCGTGCTCTACGACGTCCCCGAGGAGGACGAGGTCAGCCTCGACCGATGGGAGGGCTCCGAACTCGGCATCCACCGCAAGATCCGCGTCCGCGTGGACACCGAGGGCGAACCCGCGCTCGCGTGGTTGTACGTGCTCGACGCGTACGAGGGCGGCCTGCCGTCCGCCCGCTACCTCGGGGTGATGGCCGACGCCGCAGAGATCGCCGGGGCCCCC…	m3	x10	26.2224	39.0724	0.575349	0.578935	0.5671	0.997582	Q9D7X8	148	4.05623e-11	[GO:0005829] cytosol [GO:0042803] protein homodimerization activity [GO:0003839] gamma-glutamylcyclotransferase activity [GO:0001836] release of cytochrome c from mitochondria	[mmu01100] Metabolic pathways - Mus musculus (mouse) [mmu00480] Glutathione metabolism - Mus musculus (mouse)
peg.1095	CDS	Chromosome	1960658	1959507	1152	Possible N-acyl-L-amino acid amidohydrolase amiA1 (EC 3.5.1.-)	- none -	TCAGCCCAGCACGAGGCTCGACAGCACCCGCACCCCGACGCCCAGCGCCCTCTCGTCCAGATCGAACGTGGGCTGGTGGATGTCGAGTTGCTCGCCGACCCCCGACCAGACGCCGAGCCGGGCCATCGCACCGGGAACCTCTTCGAGATACCAGGAGAAGTCCTCGCCGCCGCCGGACTGCGGCGTGTCGGCGAGGGCGTCCGGGCCGACCGTGCGGATGGCGGCCTCGAACATGCGCGTCGACACCTCGTCGTTGACGACGGGCGGGACCCCGCGGCGGTAGTTGAGCTGGTACCGCACCCCGGTGGGCGCGAGCAGGCCGTGGACGATCTCCCGGACCAGCGGCTCGAGCATCTCCCACGTCTCGTGATCGCCGGTCCGCACGGTGCCGGTCATCAT…	m3	x10	73.7608	81.6669	0.146898	0.122846	0.89375	0.997582	Q0S8V5	1042	2.86742e-134	[GO:0005524] ATP binding [GO:0016787] hydrolase activity [GO:0004357] glutamate-cysteine ligase activity [GO:0042398] cellular modified amino acid biosynthetic process	[rha01100] Metabolic pathways - Rhodococcus jostii [rha00480] Glutathione metabolism - Rhodococcus jostii
peg.1096	CDS	Chromosome	1961815	1960655	1161	Catalyzes the cleavage of p-aminobenzoyl-glutamate to p-aminobenzoate and glutamate, subunit A	- none -	TCACCGGCGATCAACTCCTTCCAACAGCCGCACCCGCTGTGTCTCGTCCGTTGCCGCGCGAACTGCCGTGCGAGCCAGCGCAATCGCTCCGTCGATCACGGCGCGGTCGGCGGACTCGGTGATGCACGCCGCCGCGAACCGAGGCTGATGCGTCACCGCACCGCCCGAGTCGAGACCGATGACGGGATGAATTCCGGGCAGGACGTTGGTGACGTTGCCCATGTCCGTGCTGCCCAGCGGACGGACGCCCTCCCACTCGAGCGGCAACGGTGTCCGCCCCATGTCGATGATCTGCTCCCGGTACGTCGCGACCAGCCACGGGTCGGGCGTCAGTTCCGTGTACGTGGGCGACACCGTCCGGATCTCGTGCGTGCATCCGGTGGCGAGTGCGCCGGCCGC…	m3	x10	73.7608	81.6669	0.146898	0.122846	0.89375	0.997582	A3KG59	582	7.73238e-70	[GO:0005654] nucleoplasm [GO:0016805] dipeptidase activity [GO:0006508] proteolysis [GO:0032268] regulation of cellular protein metabolic process
peg.1097	CDS	Chromosome	1962526	1961828	699	Enoyl-CoA hydratase (EC 4.2.1.17)	Acetyl-CoA fermentation to Butyrate, Butanol Biosynthesis, Butyrate metabolism cluster, Fatty acid metabolism cluster, Isoleucine degradation, Polyhydroxybutyrate metabolism, Valine degradation	TCACCCGAAGCTGAAGTTGCTCTTGTCCGTCACCGTGGCGAGCGCGGCGAGGGCGTCGTGATGGATTCCGCGCTTGATCCCGGCGAGGTTGGCGCCGCGGGTGGCGGTGAGCGCGGCGGCCCGTGTCACGGCGGCCGCGAGgACGCCGTCGCCGTCcGCGAGTTCGTCGACGATGCCCGCGGCGAGCGcGTCGGAACcGCCgTAGCGgCGGCCcGTCGTCATCGCCTCGACcGCGGtCTGCTTCGgCAGACGAGTGTtGAGgAGCGCCGACATCCCcACGGTGAAAGGCATGTTcAGCGACACCTCGGGgAGgCAGTAgAaCCCGCGgTCGgCGcGCATGACCCGGAAGTCGTGCGACGTGGCGAGCATCGCGCCGGCACCGAAACCGTGCCCCTGGAC…	m3	x10	28.1992	39.9711	0.503304	0.497268	0.5969	0.997582	O23300	274	2.89638e-28	[GO:0006635] fatty acid beta-oxidation [GO:0005829] cytosol [GO:0005634] nucleus [GO:0004300] enoyl-CoA hydratase activity [GO:0005777] peroxisome [GO:0004165] dodecenoyl-CoA delta-isomerase activity [GO:0009062] fatty acid catabolic process [GO:0080167] response to karrikin	[ath00071] Fatty acid degradation - Arabidopsis thaliana (thale cress) [ath04626] Plant-pathogen interaction - Arabidopsis thaliana (thale cress)
peg.1098	CDS	Chromosome	1962529	1963329	801	Purine nucleoside phosphorylase (EC 2.4.2.1)	Adenosyl nucleosidases, Deoxyribose and Deoxynucleoside Catabolism, Purine conversions, pyrimidine conversions	GTGGAAGACTATCGCCTCATGGGAACGCCAGACGCCGCGGCCGCCGCGCTCGCCGCGCACACGAACTGCGCCGAACACTCGATCGCCGTCGTCCTCGGATCGGGGTGGAATGCCGCCGCCGACCGGTTCGGCGAATCACTCTGCACCGTCCCGATGGCGGATCTACCGGGGTTCACACCACCCTCGGCCGCGGGTCACGCCGGAACGATCCGCTCCGTGGACGTGGGCGGCAAGCGGGTCCTCGTCCTCCTCGGCCGTACCCACGCCTACGAGGGCCATCCCCTGTCGTCCGTCGTCCACCCGGTGCGCACGGCCATCGCCGCCGGAGCGACGACCGTCATCCTGACGAACGCGGCCGGGGGAATTCGCGAGGACTTCACCGTCGGACAGCCCGTGCTG…	m3	x10	19.0495	22.2513	0.22414	0.20212	0.8348	0.997582	P9WP01	849	5.32303e-114	[GO:0005737] cytoplasm [GO:0004731] purine-nucleoside phosphorylase activity [GO:0006161] deoxyguanosine catabolic process	[mtu01100] Metabolic pathways - Mycobacterium tuberculosis H37Rv [mtu01110] Biosynthesis of secondary metabolites - Mycobacterium tuberculosis H37Rv [mtu00230] Purine metabolism - Mycobacterium tuberculosis H37Rv [mtu00240] Pyrimidine metabolism - Mycobacterium tuberculosis H37Rv [mtu00760] Nicotinate and nicotinamide metabolism - Mycobacterium tuberculosis H37Rv
peg.1099	CDS	Chromosome	1963326	1964915	1590	Phosphomannomutase (EC 5.4.2.8)	Mannose Metabolism	GTGAACGATCCGATCGCGGACTGGATCGACTCCGATCCCGACCCCGAAACGCGGGCGGAACTCGCGAGTCTCTCCGCCGACGAGCTCGCCGACCGCTTCGCCGCTCCGCTGAGTTTCGGGACCGCGGGTCTGCGCGGGCCGGTGCGGGCAGGCCCGAACGGCATGAATCTCGCCGTGGTGATCCGCACGACGGCCGGGCTGGGCGCGTGGCTGACAGACCGGTGCCTGGGCGGCTCCACCGTCGTCGTCGGGCGCGACGCGCGGCACGGATCCGAGAAGTTCGCCGTCGCCGCGGCGGAAGTGCTGGCGGCCGCGGGATTCTCGGTCGTCCTCCTCCCCCGCCCGCTCCCCACGCCGATCGTCGCGTTCGCGGTCCGCCGCCTCCGGGCCGCGGCCGGC…	m3	x10	19.0495	22.2513	0.22414	0.20212	0.8348	0.997582	Q57290	652	1.01486e-77	[GO:0000287] magnesium ion binding [GO:0005975] carbohydrate metabolic process [GO:0004615] phosphomannomutase activity	[hin01100] Metabolic pathways - Haemophilus influenzae Rd KW20 (serotype d) [hin01110] Biosynthesis of secondary metabolites - Haemophilus influenzae Rd KW20 (serotype d) [hin01130] Biosynthesis of antibiotics - Haemophilus influenzae Rd KW20 (serotype d) [hin00051] Fructose and mannose metabolism - Haemophilus influenzae Rd KW20 (serotype d) [hin00520] Amino sugar and nucleotide sugar metabolism…
peg.11	CDS	Chromosome	11637	11518	120	hypothetical protein	- none -	TCAGCCgcGACCGATGTACGGCATCCCGGTGGCCATGATCGTCATCATCGGCACGGTGGCGTCCAACGAGTTCTGTACTCGACCGCGTCCCTCCTCACGTCGCCGCGCGTTCCAATTCAC	m3	x10	0	0	0	0	1	1	P35456	68	0.200328	[GO:0009986] cell surface [GO:0005576] extracellular region [GO:0005886] plasma membrane [GO:0031225] anchored component of membrane [GO:0005887] integral component of plasma membrane [GO:0019899] enzyme binding [GO:0019904] protein domain specific binding [GO:0005102] signaling receptor binding [GO:0030377] urokinase plasminogen activator receptor activity [GO:0060742] epithelial cell differenti…	[mmu04610] Complement and coagulation cascades - Mus musculus (mouse) [mmu05205] Proteoglycans in cancer - Mus musculus (mouse)
peg.110	CDS	Chromosome	957591	956986	606	POSSIBLE MEMBRANE PROTEIN	- none -	TCAGGGCTTCTGTCGCTCGTACGACGTGCCGGCCCCCGCGGCGCTGTCACCCTTTTCCGCGGCGCCGTCGCGAGATACGGACGCCCGGCGCGATTTCGCGAAGAACGTGGCAGCCGACGCGATGACGACGATCGCGACGATGACGGCCGTGAACAGGGCCCACGGGGGTCCCGGCTCGATCACTTCGTCGACAAAGTGATTCGCGGAGACCACCGCATCGCCGGTGTAGGTGCGGTCCTGACCCGATTCGAGCAGGACCCGGCTGATCGAATCGCTGTACGTGCCGACCCAGCTGGGGCTCAGCACCAGGACGGTGCCTCCCTCTTCCGCGCCGACCTCGGTCGCGAGGTCGCGCAGCTGCGAATCGCGGCCGGGATCCTCGTCCAGCACCACGATGCT…	m3	x10	13.5225	36.5448	1.43431	1.42542	0.16775	0.997582	Q92L31	72	2.71462	[GO:0005524] ATP binding [GO:0005886] plasma membrane [GO:0016887] ATPase activity [GO:0016021] integral component of membrane [GO:0048502] ATPase-coupled thiamine transmembrane transporter activity	[sme02010] ABC transporters - Sinorhizobium meliloti 1021
peg.1100	CDS	Chromosome	1965547	1964924	624	Uracil phosphoribosyltransferase (EC 2.4.2.9)	De Novo Pyrimidine Synthesis, pyrimidine conversions	TCAGCGCGGTCCGAACTGACGGTCCCCGGCATCGCCGAGGCCGGGCACGATGAACGCGTTCTCGTTGAGTCCCTCGTCGACCGCAGCGGTGACGAGTCTCACGGGATGACCCGACGCGGAGAGGGCGGCAACACCTTCGGGCGCGGCGACGACGCACACTGCGGTGACGTCCGTGGCGCCGCGGGCGACGAGCAAGTCGATCGTGTGCACCATCGAACCGCCGGTCGCGAGCATCGGGTCGAGGACGTACACCGGGATGCCGGACAGGTCCGCGGGGAGCGACTCGAGGTACGGCACCGGCAGATGCGTCTCCTCGTCCCGGGCCATGCCGACGAAACCGACTCGCGCCTGCGGGATCAGGCTGCTGGCCTGCTCGACCATGCCCAGTCCGGCGCGCAG…	m3	x10	82.734	42.0007	-0.978067	-0.8982	0.37235	0.997582	Q5Z187	752	3.7018e-101	[GO:0000287] magnesium ion binding [GO:0005525] GTP binding [GO:0004845] uracil phosphoribosyltransferase activity [GO:0009116] nucleoside metabolic process [GO:0044206] UMP salvage [GO:0006223] uracil salvage	[nfa01100] Metabolic pathways - Nocardia farcinica IFM 10152 [nfa00240] Pyrimidine metabolism - Nocardia farcinica IFM 10152
peg.1101	CDS	Chromosome	1965674	1966003	330	hypothetical protein	- none -	ATGACGATGAACGACTTGAGGGCGGATACCGCGAGTATCGCCGAGTTCGCAGCCACGGCCGCGACCATGTCGGCGGAGATGCAGGCCGCAGGTCTCGGGGCCGCTGCCGCGGGGCCGCTCCTGCTCGGGCCGGTCTTCGGGGTGATCGGCGGCGACTTCGTCGCCGCGTTCGCCGCGGCGCACGCCGCGCACCTGGCTTCCATCGAGAAACTGTCCGGCGTCCTCGGCGGGATCAGCGCAACCGCCCTCGCGAACGCCGCCACGTATGAGGGCACCGAGGCGGCCACCACGGCCGCTCTCGCCGCGCACGCGGTCGGGCTGGAGGCCTGA	m3	x10	0	0.629968	inf	0	1	1
peg.1102	CDS	Chromosome	1966006	1967196	1191	FIG00831455: hypothetical protein	- none -	GTGATCCCCATCGATCTCCTCACCCGCCCGATCCTCGATCTGCTCGGGGCGTTCGGCAGCGGCGTCCTCCCCGCCGGCGGACCGGCCGACGCCCTGCGCGCGTCCTCGGTCGCTATCGACGCCGTGCACGACACCGGGCGCACCGGCATCAACTCGATCTACGGCGACTGGCAGGGCAAGGGCGGCACCGGTGCGATCGTGAAGACCGAGGAGGCGCAGCGGTCGACGGTCGCGGTCTCCGATCGCGGCAACGACATGGCTGCCGTCGTCGCCGAGGCCTCCGAGATCGTCCGGGCCGGAATGCTGCAACTGCAGGAGATCCTGCAGTCGTTCATCTCCCTCGCGGTCGCGGCCGGACCCGCCCTGGCCACCCCACCCGGTCAGGCGATGATCATCGCG…	m3	x10	0.95016	1.8382	0.95205	0.498676	0.61605	0.997582	P96645	200	5.71407e-16	[GO:0008234] cysteine-type peptidase activity [GO:0004175] endopeptidase activity [GO:0003796] lysozyme activity
peg.1103	CDS	Chromosome	1967193	1967549	357	FIG00994959: hypothetical protein	- none -	ATGACaGGAATCATGTTTCCCCCcACCCcACCCCcGGCCGGCACCACGGCCGCAGTGAGCAACCGCTCCGGCACCGTCTCGGTCCGGACCACCGAGCAGGGCCTGCCACTCGAACTCCGCATCGATCCGCGTGAACTCCGGTACGGCGGTCAGCGACTCGCGGACGAGATCCTGACGCTCTGCAGGCGCTCGGCCTTGGAGGCCGGGGCGCGGCGGCGCGACGAACTCGCCTGCGACGGCATGCCCGCCGAGATCCTCGACAAGCTCGGTCTGCCCACGCGCGCCGACGTCGCGGCCGCGCAGGCGATCGAGGACGAGGAAGAACCCACCCCGGCGAGCTGGATGCGACCACTGTGA	m3	x10	0.95016	1.8382	0.95205	0.498676	0.61605	0.997582	Q88V89	79	0.111248	[GO:0005737] cytoplasm [GO:0008270] zinc ion binding [GO:0005524] ATP binding [GO:0000049] tRNA binding [GO:0002161] aminoacyl-tRNA editing activity [GO:0004822] isoleucine-tRNA ligase activity [GO:0006428] isoleucyl-tRNA aminoacylation	[lpl00970] Aminoacyl-tRNA biosynthesis - Lactobacillus plantarum WCFS1
peg.1104	CDS	Chromosome	1967546	1967851	306	FIG01001222: hypothetical protein	- none -	GTGAGCGAACACGACATGGATGCGATCGTCGGGCGGGCCACCGAACAGGTGAATCTGCTCGAGGAGGCCCTCGCCGGGCTTCAGGCGATCACGGCGCGCGCATCGAGCGAGTCCGGTCAGGTCACGGCCGAAGTCGACGGGAACGGCACGTTGACCGGTCTCTGGATGGACGACTCCATCTCGGCGCTCGATGCCCGCACTCTCGCGACGATGATCACGAGCACCACGCAGGAGGCCGCCCGGCTCGCCACCGAACGGCGCACCCAGGTGATGACGACGCTGCAGGACGCGTTCGGGAAGGTGTGA	m3	x10	0.95016	1.8382	0.95205	0.498676	0.61605	0.997582	Q7PC86	78	0.104436	[GO:0005524] ATP binding [GO:0005886] plasma membrane [GO:0016887] ATPase activity [GO:0042626] ATPase-coupled transmembrane transporter activity [GO:0016021] integral component of membrane [GO:0055085] transmembrane transport
peg.1105	CDS	Chromosome	1967980	1969224	1245	FIG026501: hypothetical protein	- none -	ATGGCTGGAGACATCGTCCCGATCGAACTCGGTCTCACCGACGGCGACCTCGTGACACTGTGGGCACCACGGTGGCGTGAGGGCGACGACGAGTGGGAAGCATTCCTTGGTCACGAGGAAGACCTCTACGGGTTCGAATCAGTGGCAGAACTCGCTGCCTTCATCCGCACGAACACCGACAACGATCTCGTCGAGCATCCCGCCTGGAGTGTGGTGTCCGGGCTGTCCGCCGCCGAACTCGAGCCCGACGAGAACTTCTGCTTCGATCTGATCGGTGTGCCGGAGCTGGCGGCGAGCGACCCCGAAGCTCTCGTCGTGAGCGAACTCGAAGACACGCTCAACATGGTGCGCAACATCGGTGAGGTCTGCGAACTGGACGCGGTCACCAAGTTCTTCAAC…	m3	x10	46.8187	43.4791	-0.106764	-0.0945835	0.9235	0.997582	B7KSC6	79	1.08771	[GO:0005737] cytoplasm [GO:0046872] metal ion binding [GO:0005524] ATP binding [GO:0071555] cell wall organization [GO:0009252] peptidoglycan biosynthetic process [GO:0008360] regulation of cell shape [GO:0008716] D-alanine-D-alanine ligase activity	[mch00473] D-Alanine metabolism - Methylorubrum extorquens CM4 [mch00550] Peptidoglycan biosynthesis - Methylorubrum extorquens CM4 [mch01100] Metabolic pathways - Methylorubrum extorquens CM4 [mch01502] Vancomycin resistance - Methylorubrum extorquens CM4
peg.1106	CDS	Chromosome	1970329	1969244	1086	Adenosine deaminase (EC 3.5.4.4)	Purine conversions	TCAGCCCACCAGCACGGCGAATCCCGGCTTGATCACCTCGTCGATCAGCTGCAACCGCTGATCGAACGGGATGAAGGCCGATTTCATGGCGTTGATGGTGTAGCGCTCGAGATCCGTCCAGCCGTATCCGAACGTCTCGACGAGGCGGAGCATCTCCTGACTCATGCTGGTGTCGCTCATCAGCCGGTTGTCGGTGTTGACGGTCACCCGGAACCGCAGCCGGGCGAGCAGGTCGAACGGATGGTTCTCGAGGGCGTCCACGGCCCCGGTCTGGACGTTGGAACTCGGACACAGTTCCAGGGGAATCCTCTTGTCCCGCACATAGTTCGCGAGCGTGCCCAGCACCGGGACGCCGTCGTCGCCGATCGTGATGTcGTCCGTGATCCGGACCCCGTGCCC…	m3	x10	37.3903	36.8523	-0.0209108	-0.0180602	0.98555	0.997582	B1MFZ9	1365	0	[GO:0008270] zinc ion binding [GO:0009117] nucleotide metabolic process [GO:0004000] adenosine deaminase activity [GO:0009168] purine ribonucleoside monophosphate biosynthetic process
peg.1107	CDS	Chromosome	1971634	1970339	1296	Thymidine phosphorylase (EC 2.4.2.4)	Deoxyribose and Deoxynucleoside Catabolism, pyrimidine conversions	TTAGCGTGAGGGATCCTCTATCCGCTCGATGACGAGCGGCGTGGTCACCGACGGCGCGTCGGCCACGACCGTCCAGGCTTCGGAAaGTGCGGCTTTCGCCGCGGCGAACCGTTCGGGCGTGTCGGTGTGCAGCGTGACGAGCGGGGTGCCCACCGACACCGTCTCCCCCGGCTTCGCGTGCAACTCGATGCCCGCCCCcGCCTGCACCGGCTCGCCCTGTCGCGCGCGACCCGCACCGAGCCGCCATGCGGCGAGCCcGACCGCCATGGCGTCGAGGCCGCACACCACCCCGTCCGACTCGGAGAGCAGCACCTCGGTGTGCCGGGCCGTCGGCAGCGGCGCGTCGGGGTCGCCGCCCTGGGCGGCGATCATCCTCCGCCAGCGGTCCATGGCGGAGCC…	m3	x10	49.3942	122.395	1.30914	0.947728	0.27505	0.997582	P9WFS1	1275	1.3902e-173	[GO:0005829] cytosol [GO:0004645] phosphorylase activity [GO:0016154] pyrimidine-nucleoside phosphorylase activity [GO:0009032] thymidine phosphorylase activity [GO:0006206] pyrimidine nucleobase metabolic process [GO:0006213] pyrimidine nucleoside metabolic process	[mtu01100] Metabolic pathways - Mycobacterium tuberculosis H37Rv [mtu00240] Pyrimidine metabolism - Mycobacterium tuberculosis H37Rv [mtu00983] Drug metabolism - other enzymes - Mycobacterium tuberculosis H37Rv
peg.1108	CDS	Chromosome	1972031	1971627	405	Cytidine deaminase (EC 3.5.4.5)	pyrimidine conversions	TCATGCATGGCTGATTCTCCCCTTCTCCTCCGGACCGAAAGCGTCCGGCAGCAGCTGTTCCAATGGGCGCACGCCGACCCGGTGGTCGACGAGCAGTGCGGGGCCGCCGTGCTCGAAGAGAATTTGCCGGCAGCGTCCGCACGGCATGAGTATGTCGCCACTCGCGTCACAGCAGGTGAAGGCGATTAATCGCCCGCCGCCGCCCGCAAATAAGTTACCGACCAGTACACACTCGGCGCAGAGCCCCAAACCGTATGAGACATTTTCCACATTGCATCCGACGACGATGCGCCCATCGTCCACCAGCGCCGCTGCTCCCACCGCGAAGCCGGAGTAGGGCGCGTAGGCCCGACCCATCACCTCATGCGCGTTGGCGCGCAACAGTTTCCAATCGATCTC…	m3	x10	49.3942	122.395	1.30914	0.947728	0.27505	0.997582	P9WPH3	421	5.10623e-53	[GO:0008270] zinc ion binding [GO:0005886] plasma membrane [GO:0005829] cytosol [GO:0004126] cytidine deaminase activity [GO:0047844] deoxycytidine deaminase activity [GO:0009972] cytidine deamination [GO:0043100] pyrimidine nucleobase salvage [GO:0046109] uridine biosynthetic process	[mtu01100] Metabolic pathways - Mycobacterium tuberculosis H37Rv [mtu00240] Pyrimidine metabolism - Mycobacterium tuberculosis H37Rv [mtu00983] Drug metabolism - other enzymes - Mycobacterium tuberculosis H37Rv
peg.1109	CDS	Chromosome	1972392	1972691	300	Succinate dehydrogenase cytochrome b-556 subunit	Succinate dehydrogenase	ATGACGTTCTTCTTCCTATTCGTGCACGTGCTGGATACCGCGCTGGTGCGGGTGAATCCCGACACGTACGACAGTGTCATCGAGACCTACAAGAACCCGATCGTCGGGCTCATGGAGCTCGCGCTCGTCGCCGCGGTGCTGTACCACGCACTGAACGGTGTCCGGGTGATGCTGGTGGACTTCTGGTCCAAGGGACCGCAGTACCAGCGCCTGATGCTCTGGGTAATCCTCGCGATCTGGTTCCTGGTGATGATCCCGGGCGCcGgCCGCATCTTCTACAACATGTTTGCGGGGCACTGA	m3	x10	88.6372	370.517	2.06356	1.93612	0.0728	0.988618	O53368	278	8.61813e-32	[GO:0046872] metal ion binding [GO:0005886] plasma membrane [GO:0016021] integral component of membrane [GO:0006099] tricarboxylic acid cycle [GO:0045281] succinate dehydrogenase complex [GO:0000104] succinate dehydrogenase activity	[mtu01100] Metabolic pathways - Mycobacterium tuberculosis H37Rv [mtu00020] Citrate cycle (TCA cycle) - Mycobacterium tuberculosis H37Rv [mtu01110] Biosynthesis of secondary metabolites - Mycobacterium tuberculosis H37Rv [mtu01120] Microbial metabolism in diverse environments - Mycobacterium tuberculosis H37Rv [mtu01130] Biosynthesis of antibiotics - Mycobacterium tuberculosis H37Rv [mtu01200] Ca…
peg.111	CDS	Chromosome	957898	960702	2805	Aconitate hydratase (EC 4.2.1.3) @ 2-methylisocitrate dehydratase (EC 4.2.1.99)	Glyoxylate bypass, Methylcitrate cycle, Propionate-CoA to Succinate Module, Propionate-CoA to Succinate Module, Serine-glyoxylate cycle, TCA Cycle	GTGAGCACGAGTATTGATTCGTTCGGCGCCAAAGGCACCCTCGAGGTCGGTGAGAACTCCTACGAGATCTTCCGCCTCTCGGCCGTGCCCGGCACCGAAAAACTGCCCTATGCACTGAAGGTTCTCGCCGAGAACCTGCTTCGCACCGAGGACGGCGCGAACATCACCGCCGACCACATTCGCGCCATCGCGAGCTGGGATCCCTCGGCCGACCCGAACGTCGAGATCCAGTTCACGCCCGCCCGCGTGATCATGCAGGACTTCACCGGCGTCCCCTGCATCGTGGACCTCGCCACCATGCGTGAAGCGGTCACCGCACTCGGCGGCGACCCGAACAAGGTGAACCCCCTCGCACCCGCCGAAATGGTCATCGACCACTCGGTCATCATCGACGTCGCC…	m3	x10	151.079	217.896	0.528331	0.388605	0.7113	0.997582	A0QX20	4158	0	[GO:0046872] metal ion binding [GO:0051539] 4 iron, 4 sulfur cluster binding [GO:0006099] tricarboxylic acid cycle [GO:0003994] aconitate hydratase activity [GO:0047780] citrate dehydratase activity [GO:0003729] mRNA binding [GO:0047456] 2-methylisocitrate dehydratase activity [GO:0003730] mRNA 3'-UTR binding	[msb01100] Metabolic pathways - Mycolicibacterium smegmatis MC2 155 [msb01120] Microbial metabolism in diverse environments - Mycolicibacterium smegmatis MC2 155 [msb01110] Biosynthesis of secondary metabolites - Mycolicibacterium smegmatis MC2 155 [msb00020] Citrate cycle (TCA cycle) - Mycolicibacterium smegmatis MC2 155 [msb00630] Glyoxylate and dicarboxylate metabolism - Mycolicibacterium smeg…
peg.1110	CDS	Chromosome	1972693	1973136	444	Succinate dehydrogenase hydrophobic membrane anchor protein	Succinate dehydrogenase	ATGACGACAGAAGCCAAGAGTCTCGGCAAGACCTACGACCGTCCCGCCAGCCTGGACAACCCGCGCTCTCCGCGCCGGACCTCGAAGAACAACTTCGAGCTGTACGCCTGGCTGTTCATGCGGTTCTCCGGACTCGCACTGATCTTCCTCGTGCTCGGCCACCTCTTCATCATGCTGATGCTCGACGACGGTGTGCACCGCATCAACTTCGCGTTCGTCGCAGGCCGCTGGTCCAGCCCGTTCTGGCAGTTCTGGGACCTCACCATGCTGTGGCTTGCCCAGCTGCACGGCGGAAACGGACTCCGCACGGTCATCGCGGACTACTCCCGCAAGGACTCCACGCGCTTCTGGCTGACCACGATCCTCGTTCTCTCGATGATCCTGATCATGGGCCTCGGC…	m3	x10	107.345	378.781	1.81911	1.61346	0.1337	0.997582	O29573	100	9.21309e-05	[GO:0046872] metal ion binding [GO:0005886] plasma membrane [GO:0016021] integral component of membrane [GO:0006099] tricarboxylic acid cycle [GO:0045281] succinate dehydrogenase complex [GO:0000104] succinate dehydrogenase activity	[afu01100] Metabolic pathways - Archaeoglobus fulgidus DSM 4304 [afu01120] Microbial metabolism in diverse environments - Archaeoglobus fulgidus DSM 4304 [afu00020] Citrate cycle (TCA cycle) - Archaeoglobus fulgidus DSM 4304 [afu00190] Oxidative phosphorylation - Archaeoglobus fulgidus DSM 4304 [afu00650] Butanoate metabolism - Archaeoglobus fulgidus DSM 4304 [afu00720] Carbon fixation pathways i…
peg.1111	CDS	Chromosome	1973152	1974903	1752	Succinate dehydrogenase flavoprotein subunit (EC 1.3.99.1)	Serine-glyoxylate cycle, Succinate dehydrogenase, TCA Cycle	ATGCAGGAACACCGTTATGACGTGGTCATCGTCGGTGCCGGCGGCGCCGGCATGCGCGCAGCGATCGAGGCCGGTCCCCGCGCCCGCACCGCGGTACTGACCAAGCTCTACCCCACCCGCAGCCACACCGGCGCGGCCCAGGGCGGCATGTGCGCCGCACTGGCGAACGTGGAGGAAGACAACTGGGAGTGGCACACCTTCGACACGGTCAAGGGCGGCGACTACCTCGCCGACCAGGACGCCGTCGAGATCATGGCCAAGGAGGCCATCGACGCGGTGCTCGACCTCGAGAAGATGGGTCTGCCGTTCAACCGCACGCCCGAGGGCAAGATCGACCAGCGTCGTTTCGGTGGTCACACCCGCGATCACGGTAAGGCCCCCGTGCGCCGCGCATGTTAT…	m3	x10	261.301	489.011	0.904152	0.628292	0.54815	0.997582	Q9UTJ7	1491	0	[GO:0050660] flavin adenine dinucleotide binding [GO:0009055] electron transfer activity [GO:0005739] mitochondrion [GO:0006099] tricarboxylic acid cycle [GO:0000104] succinate dehydrogenase activity [GO:0005749] mitochondrial respiratory chain complex II, succinate dehydrogenase complex (ubiquinone) [GO:0008177] succinate dehydrogenase (ubiquinone) activity [GO:0006121] mitochondrial electron tr…	[spo00020] Citrate cycle (TCA cycle) - Schizosaccharomyces pombe (fission yeast) [spo00190] Oxidative phosphorylation - Schizosaccharomyces pombe (fission yeast) [spo01100] Metabolic pathways - Schizosaccharomyces pombe (fission yeast) [spo01110] Biosynthesis of secondary metabolites - Schizosaccharomyces pombe (fission yeast) [spo01130] Biosynthesis of antibiotics - Schizosaccharomyces pombe (fi…
peg.1112	CDS	Chromosome	1974903	1975682	780	Succinate dehydrogenase iron-sulfur protein (EC 1.3.99.1)	5-FCL-like protein, Serine-glyoxylate cycle, Succinate dehydrogenase, TCA Cycle	ATGAGCGCACCTGCAGTCGACAAGAGCGAGAACAAGTCGGATCTCCCTCCCGTGCCCGAGGGCGCCGTCATGGTCACCCTCAAGATCGCGCGGATGAACCCGGAGTCCGGCGAGGGCCAGCATTGGGACAGCTTCCAGGTTCCGGCGCTGCCGACGGACCGCATGCTGAACCTGCTCCTGTACGTGAAGGGCTACCTCGACGGCACCCTGACGTTCCGCCGCAGCTGCGCCCACGGCGTGTGTGGTTCGGACGCGATGCGGATCAACGGCGTCAACCGTCTGGCCTGCAAGCTCCTCATGAAGGACATGCTGCCCAAGGACGGCAAGCCGGTCACGATCACCGTCGAGCCCATCAAGGGCCTGCCGGTGGAGAAGGACCTCGTCGTCGACATGGAGCCC…	m3	x10	261.301	489.011	0.904152	0.628292	0.54815	0.997582	Q59662	490	8.45676e-60	[GO:0046872] metal ion binding [GO:0051537] 2 iron, 2 sulfur cluster binding [GO:0051538] 3 iron, 4 sulfur cluster binding [GO:0009055] electron transfer activity [GO:0051539] 4 iron, 4 sulfur cluster binding [GO:0006099] tricarboxylic acid cycle [GO:0008177] succinate dehydrogenase (ubiquinone) activity
peg.1113	CDS	Chromosome	1975838	1976833	996	Malate dehydrogenase (EC 1.1.1.37)	Glyoxylate bypass, Serine-glyoxylate cycle, TCA Cycle	ATGGCGCAGTCGCCCAGTCCCGCAGTGGTCACGGTCACCGGAGCGGCAGGCAGCATCGGCTACGCGGCACTGTTCCGGATCGCTGCAGGCGCGATGCTCGGACCCGACACCCCGATCCGGCTGCGGCTCTTGGAGATTCCGTCCGCCGTGTCCGCTGCCGAAGGTACCGCGATGGAACTCGACGACAGCGCCTTCCCGCTGCTCCGCGACGTCGAGGTCCACGACGACCCGAAGCGGGGCTTCGACGGCACCGATGTGGCGCTCCTCATCGGATCGCGTCCCCGGTCCAAGGGCATGGAGCGTGGCGACCTGCTGGCCGCGAACGGGCAGATCTTCACCGTGCAGGGTCGCGCGATCAACCAGGTTGCCGCGGACGGAGTCCGGGTGCTGGTCGTGGGC…	m3	x10	30.4893	97.1803	1.67236	1.56266	0.1216	0.997582	Q0S365	1454	0	[GO:0005975] carbohydrate metabolic process [GO:0006099] tricarboxylic acid cycle [GO:0030060] L-malate dehydrogenase activity [GO:0006108] malate metabolic process	[rha01100] Metabolic pathways - Rhodococcus jostii [rha01120] Microbial metabolism in diverse environments - Rhodococcus jostii [rha01110] Biosynthesis of secondary metabolites - Rhodococcus jostii [rha01130] Biosynthesis of antibiotics - Rhodococcus jostii [rha01200] Carbon metabolism - Rhodococcus jostii [rha00020] Citrate cycle (TCA cycle) - Rhodococcus jostii [rha00620] Pyruvate metabolism - …
peg.1114	CDS	Chromosome	1976889	1978232	1344	D-alanyl-D-alanine carboxypeptidase (EC 3.4.16.4)	CBSS-84588.1.peg.1247, Metallocarboxypeptidases (EC 3.4.17.-), Murein Hydrolases, Peptidoglycan Biosynthesis	GTGTCCGTTTTCGGGAGTCGACCGGTCGTCGCATACGCTGCCTCTTCGATGATGTGGCGTCGAGTGTGTACCGCGATCGTGTCCGGAACCCTGCTGGCCGGACTCTCGGTGAGTGCTGCCGGGGCCATTCCGCCCGCGGTGCCCTCCTCCCCCACCGCCACACCGTTCACCACCCCGAACACCGACAACTGCCCCAACCGGTCGGCCCCCGCGCCTGCGATCGACCTGTCCGAGGTACCCCAGCCGGGTGATCCGACACCGAGCGCCGTGTCCGTGCCCGACGAGCCGGTGGGCGGGCCGAAGCTGGACGGGTGCGGGGTGATCCTTCCCGACGACGCGCCGGCGCTACCCGCCGACATCGCGGCGTCCGGCTGGGTGGTCGCGGACATCGACACCGGC…	m3	x10	25.7655	16.1493	-0.673966	-0.618575	0.5268	0.997582	P38422	227	5.64355e-19	[GO:0005576] extracellular region [GO:0004175] endopeptidase activity [GO:0009002] serine-type D-Ala-D-Ala carboxypeptidase activity [GO:0071555] cell wall organization [GO:0009252] peptidoglycan biosynthetic process [GO:0008360] regulation of cell shape	[bsu01100] Metabolic pathways - Bacillus subtilis subsp. subtilis 168 [bsu00550] Peptidoglycan biosynthesis - Bacillus subtilis subsp. subtilis 168
peg.1115	CDS	Chromosome	1979273	1978251	1023	putative membrane protein	- none -	TCAGCGCTTGTTGCGGGTGAACAGTCCCGACAACCCGAGCGCCGCAACGGCGCCCACACCGACCAGGGCGAGTCCCCCACGCACACCCGGGCCCTCGTGCACCTCGATCCGCGGGGTGATGACAGCCGGATCCGGCGGCGGCACAAAGGCGAGCGCgaGGCTGGCGCGGGTGGTCGCGGCCCACGCCGTCGAGAAGAGCAGCATCCGGCACGTCAGGTAGATGAACACGAGCAGACCGATGATCGGACCGAACGCCACCCCGGCCGGACCCGCCGTGACCGCCGAGAGGTAGATGGCACCCACCTGCTTGAAGATCTCGAACACCACGGCCGCCAGCAGcGCCCCCTTGAGGGCACTGCGGAACGTCACGGGTTCGCGCGGCAGTCGCGCGATCACCCA…	m3	x10	69.5328	50.4942	-0.461574	-0.404449	0.69035	0.997582	P37642	390	5.3931e-43	[GO:0005886] plasma membrane [GO:0005887] integral component of plasma membrane [GO:0015920] lipopolysaccharide transport [GO:0015221] lipopolysaccharide transmembrane transporter activity
peg.1116	CDS	Chromosome	1980313	1979279	1035	Tryptophanyl-tRNA synthetase (EC 6.1.1.2)	tRNA aminoacylation, Trp	TCATCCCTTCGGTGTCAGAAACCCAACCTTCTCGTACACGGCCGCCAGGGTCTGTGACGACACCTCACGGGCGCGGTGGGCACCGGCCGCGATGACACGATCGAGTTCGGCCTCGTCCGAGAGGTACGCCTCCACCTTCGCTTTCAACGGTGTCACGAACTCGGCGAGGACGTCGGCCGTATCGGTTTTCAGGTCGCCGTATCCCTTGCCCTCGTACCCGGACACCAATGTCTCGACCGGGGTGCCGGACAGCGCGGACTGGATGGTGAGCAGGTTGCTCACACCGGGCTTGGCCTGCGGGTCGTAGCGGATCTCCCGCTCGTTGTCGGTGACCGCGGACTTGATCTTCTTCGCCGACACCTTGGGGTCGTCGAGGAGGTTGATCAGCCCGGCGGGGCT…	m3	x10	82.0352	90.7814	0.146154	0.132446	0.8977	0.997582	Q8NSJ4	1298	9.30127e-180	[GO:0005737] cytoplasm [GO:0005524] ATP binding [GO:0004830] tryptophan-tRNA ligase activity [GO:0006436] tryptophanyl-tRNA aminoacylation	[cgb00970] Aminoacyl-tRNA biosynthesis - Corynebacterium glutamicum ATCC 13032 (Bielefeld)
peg.1117	CDS	Chromosome	1981172	1980366	807	Exodeoxyribonuclease III (EC 3.1.11.2)	DNA repair, bacterial	TCAGCGGTACTGGACGGTGACCGGCGCGTGATCGGACCACCGCTGGTCGTAGGTTTCGGCGCGCTCGACGACGGCCTGCTTGGCCCGCTCCGCCAGTTCCCGGGTGGCGATCTGGTAGTCGATGCGCCAGCCGGAGTCGTTGTCGAACGCCTTCCCGCGATACGACCACCACGAGTACGGCCCGGCGATGTCGGGATTCAGCTGCCGGACCACGTCGGTCCAGTGCGCGTCCTCGGCGAACAGGGCCCCGAACCACTCCCGCTCGTGAGGCAGGAACCCGGAGTTCTTCTTGTTGGTCTTCCAGTTCTTCAGGTCGAGTTCGGTGTGGGCGATGTTCCAGTCGCCGCAGACCACGACGTGCCTGCCCGCCGTGGCGGCGGCCGCTGCGGTATCGGTGAG…	m3	x10	36.1212	32.3364	-0.159686	-0.136291	0.89505	0.997582	P37454	374	2.04499e-42	[GO:0005737] cytoplasm [GO:0046872] metal ion binding [GO:0003677] DNA binding [GO:0004519] endonuclease activity [GO:0003906] DNA-(apurinic or apyrimidinic site) endonuclease activity [GO:0008311] double-stranded DNA 3'-5' exodeoxyribonuclease activity [GO:0004528] phosphodiesterase I activity [GO:0006284] base-excision repair [GO:0008853] exodeoxyribonuclease III activity	[bsu03410] Base excision repair - Bacillus subtilis subsp. subtilis 168
peg.1118	CDS	Chromosome	1982431	1981208	1224	Probable sugar efflux transporter, MFS superfamily protein	- none -	CTACCGAGACGAACGGCCGCTGCGGCGTTCCATCGCgACCGCCACGGTGAGGACCACGAGTCCCGCCACGGCGAGCAGAGCACCGACCGCGGCGGGCGCCGTGTAGCCGTAGCCGGCCGCGATCACGACGCCACCGATCCACGCCCCGAACGCGTTCGCGATGTTGAGGGCCGCGTGGTTGAGGGAGGCGGCGAGGGTCTGGGCATCGGCGGCGACGTCCATCAGCCGGGTCTGCAGTCCGGGAACCATCGACGCACCCGCCGCACCGACGAAGAACACCAGCAGCAGCGCCGTGTACGGGTTGTGCGAGGCGATCACGAAGATGCCGAGCAATACCCCGAGCGCCGTCATCGATACGAACAGACCGGGAATCAGCGCCCGGTCGGCGAGCCGGCCGCC…	m3	x10	2.85748	13.1778	2.20529	2.12824	0.0552	0.924546	P77389	572	1.79182e-68	[GO:0005886] plasma membrane [GO:0016021] integral component of membrane [GO:0055085] transmembrane transport
peg.1119	CDS	Chromosome	1983854	1982631	1224	Isocitrate dehydrogenase [NADP] (EC 1.1.1.42)	5-FCL-like protein, TCA Cycle	CTACTGCTCGGCGATGGCCTTCTGGAGGTTGATGTCCAGCGCACCGAGGAACTCCTCGGTGGTCAGGTAGCCCTGGTCGCCGCCGACCAGCATCGCGAGGTCCTTGGTCATCTGGCCACCCTCGACGGTCTTGATGACCACGTCTTCGAGCTTCTGGGCGAAGCCGATGACGTCGGGGGTGTTGTCCAGCTTGCCGCGGTGCTCGAGTCCACGGGTCCACGCGAAGATCGACGCGATGGGGTTGGTGGACGTCGGCTTGCCCTGCTGGTGCTGACGGAAGTGGCGCGTCACGGTGCCGTGTGCGGCCTCGGCCTCACACGTCTTTCCGTCCGGGGTCAGCAGCACGGAGGTCATGAGGCCGAGCGATCCGAAGCCCTGCGCGACGGTGTCGGACTGGAC…	m3	x10	313.448	470.747	0.586725	0.42732	0.6874	0.997582	P9WKL1	1724	0	[GO:0008270] zinc ion binding [GO:0000287] magnesium ion binding [GO:0005886] plasma membrane [GO:0051287] NAD binding [GO:0006739] NADP metabolic process [GO:0006099] tricarboxylic acid cycle [GO:0004450] isocitrate dehydrogenase (NADP+) activity [GO:0006097] glyoxylate cycle [GO:0006102] isocitrate metabolic process	[mtu01100] Metabolic pathways - Mycobacterium tuberculosis H37Rv [mtu00020] Citrate cycle (TCA cycle) - Mycobacterium tuberculosis H37Rv [mtu01110] Biosynthesis of secondary metabolites - Mycobacterium tuberculosis H37Rv [mtu01120] Microbial metabolism in diverse environments - Mycobacterium tuberculosis H37Rv [mtu01130] Biosynthesis of antibiotics - Mycobacterium tuberculosis H37Rv [mtu01200] Ca…
peg.112	CDS	Chromosome	960884	961450	567	Transcriptional regulator, TetR family	- none -	TTGCCCAAGGTCAGTGAAGACCATCTCGCGGCACGGCGCAGTCAGATCCTCGACGGCGCCCGCCGTTGCTTTGCCGAATACGGCTACGACGGCGCCACCGTCCGCCGGCTCGAAGAAGTGACCGGACTGTCACGCGGGGCGATCTTCCATCACTTCAAGGACAAGGACGGCTTGTTCCTGGCGCTCGCCCACGAGGACGCGACCAGGATGGCCGACGTGGTCGCCCACGAGGGCCTCGTCCAGGTGATGCGGGACATGCTCGCCCAGCCCGAACAGTTCGACTGGCTGGGAACCCGGCTCGAGATCGCCcGGCGCCTGCGGAACGATCCCGACTTCCGCAGAAGCTGGTCACAGCGGTCGGCGGAACTCACCGAGGCGACCATGGCGCGCCTCGCGCGG…	m3	x10	115.1	84.7047	-0.442371	-0.387238	0.7094	0.997582	Q6NH62	612	1.90828e-80	[GO:0000287] magnesium ion binding [GO:0003677] DNA binding [GO:0006355] regulation of transcription, DNA-templated
peg.1120	CDS	Chromosome	1984367	1985650	1284	O-acetylhomoserine sulfhydrylase (EC 2.5.1.49) / O-succinylhomoserine sulfhydrylase (EC 2.5.1.48)	Methionine Biosynthesis, Methionine Biosynthesis	ATGACCGAGAACTGGTCGTTCGAGACCAAGCAGATCCACGCCGGGCAGACGTCCGACGCGACCACCAAGGCGCGGGCGCTGCCGATCTACCAGACCACCTCGTACACGTTCGACAGCACCGATCACGCTGCCGCGCTGTTCGGTCTGGCCGAGCCGGGCAACATCTACACCCGCATCATGAACCCCACGCAGGACGCGGTCGAGCAGCGCATTGCCGCACTCGAAGGCGGCGTCGCCGCACTGTTGCTGTCCTCCGGACAGGCAGCCGAGACGATCGCGATCCTGAACCTCGCGGAGGCGGGCGACCACATCGTCTCCAGCCCGCGGCTGTACGGCGGCACCTACAACCTCTTCCACTACACGCTGCCCAAGCTCGGCATCGAGGTCTCGTTCGTCGAA…	m3	x10	174.222	196.725	0.175261	0.15504	0.8644	0.997582	O13326	993	7.17412e-131	[GO:0030170] pyridoxal phosphate binding [GO:0005829] cytosol [GO:0005634] nucleus [GO:0006555] methionine metabolic process [GO:0004124] cysteine synthase activity [GO:0006535] cysteine biosynthetic process from serine [GO:0019346] transsulfuration [GO:0003961] O-acetylhomoserine aminocarboxypropyltransferase activity [GO:0071269] L-homocysteine biosynthetic process	[spo01100] Metabolic pathways - Schizosaccharomyces pombe (fission yeast) [spo01110] Biosynthesis of secondary metabolites - Schizosaccharomyces pombe (fission yeast) [spo01130] Biosynthesis of antibiotics - Schizosaccharomyces pombe (fission yeast) [spo01200] Carbon metabolism - Schizosaccharomyces pombe (fission yeast) [spo00270] Cysteine and methionine metabolism - Schizosaccharomyces pombe (f…
peg.1121	CDS	Chromosome	1985677	1986771	1095	Homoserine O-acetyltransferase (EC 2.3.1.31)	Methionine Biosynthesis	GTGGCGGACGGACGTCTCGGCACCATCGACATCGGATCGCTCGAGCTCGAGAGCGGAACGGTGATCCCGTCGGTGTCCCTCGCCGTGCAACGATGGGGTGAGCTGTCCCCGAACCGCGACAACGTGGTGCTCGTCGAGCACGCCCTCACCGGCGACTCCCACGTCACCGGACCCGTCACCGACGAACACCCTTCCCCCGGCTGGTGGACCGGAATGGTCGGTCCGGGTGCGCCGATCGACACCGACGAGTGGTGCGTCATCGCGACCAACGTCCTCGGTGGCTGCCGCGGCACCACCGGTCCCGGTTCGATCGCCGAGGACGGGCGCCCGTGGGGCAGCCGCTTCCCCGAGATCTCCATCCGCGACCAGGTCGCGGCCGAGAAGAAGTTCACCGACCTG…	m3	x10	116.956	133.958	0.195822	0.178769	0.8586	0.997582	Q5Z1C4	1189	2.72521e-162	[GO:0005737] cytoplasm [GO:0009086] methionine biosynthetic process [GO:0004414] homoserine O-acetyltransferase activity	[nfa01100] Metabolic pathways - Nocardia farcinica IFM 10152 [nfa01110] Biosynthesis of secondary metabolites - Nocardia farcinica IFM 10152 [nfa01130] Biosynthesis of antibiotics - Nocardia farcinica IFM 10152 [nfa00270] Cysteine and methionine metabolism - Nocardia farcinica IFM 10152 [nfa00920] Sulfur metabolism - Nocardia farcinica IFM 10152
peg.1122	CDS	Chromosome	1987110	1986802	309	FIG00996323: hypothetical protein	- none -	CTAGTCGGTTCCGAGCGGGTCGATCGACACGGCCAGCCACACGATCGCGCCCCCGACGGCGACGAGCGCGCCCACGTCGAAGGGCTTGCTGCGCACCGCGAGCAGCCCCACGCGCTCCGACGGCATCATCAACCGGAAGACCGCCGCGAGCAGCGTGGCGACACCGAACACGAACGCCCCTCGCCGCCACCGATCCGCGAGCACGAACACCACGGCCACGACGATGACGACGAGGACTGCGAGCATCGGCAGGTTCTTCTTCGCGAATTGCCCCCAGTCGGCCATCTCAGCCGAGAGACGCTGCGACAC	m3	x10	223.53	265.933	0.250596	0.176331	0.8108	0.997582	Q13402	73	0.448549	[GO:0005737] cytoplasm [GO:0005524] ATP binding [GO:0005829] cytosol [GO:0051015] actin filament binding [GO:0007605] sensory perception of sound [GO:0019904] protein domain specific binding [GO:0042803] protein homodimerization activity [GO:0005623] cell [GO:0006886] intracellular protein transport [GO:0005902] microvillus [GO:0005516] calmodulin binding [GO:0047485] protein N-terminus binding […
peg.1123	CDS	Chromosome	1987957	1987088	870	Methylenetetrahydrofolate dehydrogenase (NADP+) (EC 1.5.1.5) / Methenyltetrahydrofolate cyclohydrolase (EC 3.5.4.9)	5-FCL-like protein, One-carbon metabolism by tetrahydropterines, One-carbon metabolism by tetrahydropterines, Serine-glyoxylate cycle, Serine-glyoxylate cycle	TCAGCCGAGAGACGCTGCGACACGCTCGGCCCGCTCCACGACGTTGGTCAGCAGGAAGGCGCGGGTGAGCGGTCCGACACCACCGGGGTTCGGGGACAGGAAACCGGCGACCTCGGCGACGTCCGCCGCCACGTCGCCGCGCAGTCCGTCCTCGGTGCGGCTCACGCCCACGTCGAGCACCGCAGCGCCGGGCTTGACCATGTCGGCCGTCACCAGACCGGGAACACCCGCCGCCGCGATGACGATGTCGGCGCGGCGGACCTCCGCGGCGAGGTCCCGCGTGCGGGTATGGCAGAGCGTGACGGTGGCGTTCTCGCTGCGCCGGGTGAACAGCAGACCGATCGGGCGGCCCACTGTGACACCGCGACCGACGACGACGACGTGCGCCCCCTCGATCGG…	m3	x10	223.53	265.933	0.250596	0.176331	0.8108	0.997582	Q0S375	1298	0	[GO:0000105] histidine biosynthetic process [GO:0006164] purine nucleotide biosynthetic process [GO:0035999] tetrahydrofolate interconversion [GO:0004477] methenyltetrahydrofolate cyclohydrolase activity [GO:0004488] methylenetetrahydrofolate dehydrogenase (NADP+) activity [GO:0009086] methionine biosynthetic process	[rha01100] Metabolic pathways - Rhodococcus jostii [rha01120] Microbial metabolism in diverse environments - Rhodococcus jostii [rha01200] Carbon metabolism - Rhodococcus jostii [rha00670] One carbon pool by folate - Rhodococcus jostii
peg.1124	CDS	Chromosome	1988569	1987982	588	pentapeptide repeat family protein	- none -	TCAGGTCGGTTCCACCACGAGCCCGTTGGCCGTCGCGTACGCGATGGCCTGGGTGAGCTCGATCTGCGCCTTGTCCAGCGACACCGCCGTCCACAGGTTCGCGTCGACGTGGGCCCCGCGCAGGTCCGCGCCGTCGAATTTCGCGCCGCCGGTGCGGGCGCCGAACAGATCCGCGGCGCGGAGTACGGCGCGGCGGAGGTCCGTGCGGACGAGGTTGGCTTCCCGGAACCGGCAGTCCGTGAAATCGAGTCCGCGCAGGTCCGCGCCGCCCAGCGACGCGAGCGTGAAATCGCATTCGTCGAAGACCATCGGGCGCAGCCTGCAGTTGTCGAATTCCGAACCGAGGAAGCTGCAGTTGCGGAACTCGCTGTGCCACAGCGTCGTTCTGGTGAACGAGCA…	m3	x10	44.8558	50.5392	0.172111	0.170087	0.8565	0.997582	A0QSY0	540	2.21165e-69	[GO:0046677] response to antibiotic
peg.1125	CDS	Chromosome	1988625	1989098	474	tRNA (cytidine(34)-2'-O)-methyltransferase (EC 2.1.1.207) ## TrmL	Biotin synthesis cluster, RNA methylation	GTGCGGGTGTTCCGAGTGATGTTCCACGAACCCCGAATCCCACCCAACACCGGCAACGCCATCCGCATGGTGGCAGGCACCGGGTGCGAACTGCACCTCGTGGGTCCACTCGGCTTCGACCTGTCCGAGCCGAAACTCAAACGCGCCGGGCTCGACTACCACGACCTGGCGTCGGTGACCGTGCACGAGAACCTGGAGGCGGCCTGGGCGGCGGTGGAGCCTGCGCGGGTGTACGCCTTCACCGCGCACGCCACCGTGTCGTACGCCGACATCGCCTACCAGCCCGGCGACGTTCTGCTGTTCGGTCCCGAACCCACCGGACTGTCGGAGGAGGTGCTGGCCGATCCACACGTGACGGAGCGGCTCCGCATCCCCATGCTGCCCGGCCGCCGGTCGCTG…	m3	x10	15.8828	42.1597	1.4084	0.384157	0.6693	0.997582	C6X9I5	448	1.60112e-56	[GO:0005737] cytoplasm [GO:0003723] RNA binding [GO:0008757] S-adenosylmethionine-dependent methyltransferase activity [GO:0008175] tRNA methyltransferase activity
peg.1126	CDS	Chromosome	1990023	1989079	945	Transcriptional regulator, LysR family	CBSS-349102.4.peg.3442	TCAGCGGGGCTGCGCTGTAGCCCCGACAGCTGCGGCCCCCACACCCGCGGCCGCGCCGGCACCGAGAGCGATGTCGAGGAAGTCGCGCGCGGCACCCTGCACGCCGCGCACCGGGTCCCAGACAGCGGAGAGCCGCCGCGGAAGCGTCAACCCCTCCACCTGGACGGAGGCGAGCCGGCCGTCGGTCAGGTCGGCTGCGACCGCCAGCGAGGACAGCACGGCCGGCGCGTTGCCCGCCACGACCGCCGCCTTCACCGCCGTGCACGACGTCAACTCCAGCAGCGGCGGGACGCACTGCGGCACCGCGTTCTCCAGGGTGGTGCGCGTCCCGGAACCGGACTCTCGCTGGATCATCGGCGTCGCGGCGAGTTCGGACACGGGAATCGGTGACCGGCGGAC…	m3	x10	93.0188	132.248	0.507657	0.439662	0.6565	0.997582	P67668	453	5.90588e-53	[GO:0003677] DNA binding [GO:0003700] DNA-binding transcription factor activity
peg.1127	CDS	Chromosome	1990113	1991162	1050	C4-dicarboxylate transporter/malic acid transport protein	- none -	ATGACCCCGAATTGGTTCGCAGCAGTGATGGGCACCGGCATCGTCGCAGTCGTCGCCGCGGCATTTCCGGCCGGCGGTCCGGTGGCCCGGACGGCGGCCGAGATCTTCTGGCTGATTGCCGTGACGCTGCTCGTGGTGCTGACGACCGCGCTGGTGCGTCACTGGATCCGTCGCCGCGACGACGCACTCGCGGACGCCCGCAGCCACACGATGTTCCCGTTCTACGGCGCCGTGTCGATGGCGGTGCTGACGGTCGGCGCGGGCACCGGATCCGCGGGTCGCGAACTTCTCGGCGGTGTCGCCGTCGCCGCGTCGGCCACCCTGTGGACCCTCGGGACCGCCATCGGGCTCGTCACCTACGTGGTGATGGCGCGGCGGCTGACCCGGCCCCACCAGGTG…	m3	x10	12.2955	13.6402	0.149733	0.151775	0.8802	0.997582	Q57996	129	6.85953e-07	[GO:0005886] plasma membrane [GO:0016021] integral component of membrane [GO:0000319] sulfite transmembrane transporter activity [GO:0000316] sulfite transport
peg.1128	CDS	Chromosome	1991492	1991184	309	rhodanese-related sulfurtransferase	- none -	TCAGGCGCCCGACTCGATGGGCCGTCCGGACTGCATCCACGCGGACGTCCCGCCCGCGACCGACACCGCGTTGATCCCCCGCGCGTTCAGGTACTCCGCCGCCTGCAGGCTCCGGCCGCCCACCCCGCAGATCACGTAGACGACCTCGGCTTCCGGGATCTCGTCCACACGCGCGACGAACTCACTGAGCGGAATCAGCGTCACGCCCGGCACCCGCGCCTGGGCGTACTCGTCGGCCTCGCGCACATCGATGACGGGGGCACCCGACGCCAACGCGCCGTCCAGGGCATTCAGGTCGACTTCGATCAT	m3	x10	195.827	162.399	-0.27004	-0.182024	0.83675	0.997582	P54433	153	1.18562e-12
peg.1129	CDS	Chromosome	1992262	1991489	774	FIG00997852: hypothetical protein	- none -	TCATTGCGTCTTCGCCTCTTCTCGTTCCGGCGCCGGGCCCGACGGTGGGCCGGGCGGCCTGTTGTACATCCGGCGCAGACGGTACGCGCCGTACACGACCAGTGCGATGACGACCACGAAACCGAACCAGGGAATCAGCGCCCCCACGACCACGGCGCCGCCCTTGATCGCCGACAGCAGGGCGTTCCAGCCCGCGACGACACCTTCCCAGAAGTTGTCCGGACCGGGACTGGGCTGCTCGGCATCCGTGGTGGTGACGTCGATCATGAGCGTGGCCAGTGCCACCTGGTCGCTCAGCGTCCGCTTCTGGGCGGTGAGGCTGTCCAGTTCGCCCTGCCGCTCCGACAGCGCCCTCTCGGCCTCGATCAGATCCGCGGTGTTCGCCGCCGACGTGATGaG…	m3	x10	195.827	162.399	-0.27004	-0.182024	0.83675	0.997582	Q87NJ8	74	2.79365	[GO:0005886] plasma membrane [GO:0016021] integral component of membrane
peg.113	CDS	Chromosome	961727	961476	252	transcriptional regulator	- none -	TCAGGTCTTGCGACGGTGAGCTCCGCCTCGTCCGCGGAGCTCCACCTCGGACTCCGCGAGGATGTTGCGGACGAATCCGTACGATCTCCCCATTTCCCGGGCAAGGGATCGAATACTCGCACCGGCCTGGTAGCGCTCCTTCAGCTCCGCCTGCAGATCGGCGCGCGACGGTCCCGTGATCCGAGCGCTCTTGGCGAAGACCCCGATGTCAGCCATGAACTCCTCCAGTCGGCGAGCGACGGTGGTTTCCAC	m3	x10	378.303	353.867	-0.0963339	-0.0837489	0.93515	0.997582	Q9Z765	77	0.0682177	[GO:0005737] cytoplasm [GO:0005524] ATP binding [GO:0005886] plasma membrane [GO:0065002] intracellular protein transmembrane transport [GO:0017038] protein import [GO:0006605] protein targeting	[cpa02024] Quorum sensing - Chlamydia pneumoniae AR39 [cpa03060] Protein export - Chlamydia pneumoniae AR39 [cpa03070] Bacterial secretion system - Chlamydia pneumoniae AR39
peg.1130	CDS	Chromosome	1992213	1992395	183	hypothetical protein	- none -	GTGGGCGCCTGGTCTTTCGCGGGTTGCTGTACCGCGCCACCGATTTCCATCTGGCTCGAGTCCCCGGGCGTCGGGGCCGGCGACGGTTGGGAGGAATCGCTGCCGGAACCACCACATCCCGCGAGCGCCAGCGAAGCCACGACGATCGCCGACAAGACGTATCTCCTCATGTCCGAATGCTAG	m3	x10	202.686	106.999	-0.921653	-0.203184	0.76075	0.997582	Q88UZ3	69	0.382427		[lpl00760] Nicotinate and nicotinamide metabolism - Lactobacillus plantarum WCFS1
peg.1131	CDS	Chromosome	1995660	1992406	3255	DNA polymerase III alpha subunit (EC 2.7.7.7)	CBSS-350688.3.peg.1509	TCACCTGAAGTCCCTGGATTTGGCGGACACCCGCAAATCCATCAGCTGCAGCCGATCCGCCACCACCGTCACCGCCCCCTCCGCGTTCTGCACCTTGCCGCGGATCAGCAGTGCGGGCGCCGTGTTGGCGAGCTTGCGGTACTTCGCCCACAACCCCACCGAACACACCACGTTGACCATCCCGGTCTCGTCCTCGAGGTTGATGAACGTGACCCCCGCGGCCGTCGCCGGGCGCTGCCGGTGGGTCACCGCCCCACCCACCAGAACCCGGTCGCCATCGGGGACATCGAGCAGGTGCGCAGCCGGGATCACCCCGAGCGCGTCGAGTTGCGGGCGCAGGAACTGGGTGGGGTACGTGTCCGGTGACACCCCGGTGGCCCACACGTCCGCCGCGGCCAG…	m3	x10	4.05769	5.65	0.477592	0.474969	0.6183	0.997582	Q5Z1D1	4134	0	[GO:0005737] cytoplasm [GO:0006281] DNA repair [GO:0006260] DNA replication [GO:0003676] nucleic acid binding [GO:0003887] DNA-directed DNA polymerase activity [GO:0008408] 3'-5' exonuclease activity
peg.1132	CDS	Chromosome	1996551	1995805	747	FIG00999951: hypothetical protein	- none -	TCACGTCACGAGCGCGGCCAGACCTTTCAGACGGTCCTCGGCCGGCCTCCTCGGGCAGCTCACGCATTTGCCCGACCCGGGGGTCTCGTAGATCAGGCAGCACGACGCCCGCTGCGTGAACCGGCGTGACAGTGACCCGGCCCGGACGTCGACGAACCGCGGGTCCGGCATCACCACACCGACGCGGCGGAGTGCGTCCACCAGCCCCCGGGCGAAGATGCTGCCGCGTGCGCGATCGCCGCACGCCGCTCCCGCGTCGAGTGCCCGGTTGGCGATCGAATCCGTCGTGATCGCCCACATCGCGGCCTGCCGCACCCCGGACGCCGCGGCGAGAGCGTCGATGATCGGCGTCAGCGCCGCTGCCATCTCGGACGCCAGCTCGGAGAGCCCCTCGGCGAC…	m3	x10	6.84262	5.28434	-0.372824	-0.365858	0.71635	0.997582	B0C6S1	77	1.29162	[GO:0005737] cytoplasm [GO:0005524] ATP binding [GO:0004592] pantoate-beta-alanine ligase activity [GO:0015940] pantothenate biosynthetic process [GO:0004127] cytidylate kinase activity [GO:0006220] pyrimidine nucleotide metabolic process	[amr00240] Pyrimidine metabolism - Acaryochloris marina [amr00410] beta-Alanine metabolism - Acaryochloris marina [amr00770] Pantothenate and CoA biosynthesis - Acaryochloris marina [amr01100] Metabolic pathways - Acaryochloris marina [amr01110] Biosynthesis of secondary metabolites - Acaryochloris marina
peg.1133	CDS	Chromosome	1997320	1996544	777	putative ABC transporter ATP-binding protein( EC:3.6.3.34 )	- none -	TCATCCATCGGCcAACCCCAGGATCTCCATCGACAGGCGCGGCGTCGACCGCACGACGGCGCGGATGCCGAACACCCcGCCGAGCACGGCGTCGTCCAGCACGTCGGCGGGCGGACCGGTGCTGATCACTTGTCCATCGTGCATCACGGCCAGCGTGTCGCAGTACTCGACGGCCAGCCGGAGGTCGTGCATCGTCACGACGATCGCGAGACCGTCGCACGCGAGGTCACGCAGCAGGGTCATCACCGTCAGCTGATGCCGCAGATCGAGGTGGTTGGTGGGTTCGTCGAGCAGCAGGACCCTCGGCTGCTGCGCGAGCGCCcGGGCGATCGACACCCGCTGACGCTCCCCGCCCGACAGCGCCTGGACGTCGCGACCCGCGAGTTCGGCCAACCCCAC…	m3	x10	6.84262	5.28434	-0.372824	-0.365858	0.71635	0.997582	Q92N13	457	6.20428e-55	[GO:0005524] ATP binding [GO:0005886] plasma membrane [GO:0016887] ATPase activity [GO:0015439] ATPase-coupled heme transmembrane transporter activity
peg.1134	CDS	Chromosome	1998405	1997317	1089	Iron(III) dicitrate transport system permease protein FecD (TC 3.A.1.14.1)	- none -	TCACTGCTCGGCCCTCCGATACTGCCGGTAGAGCATCCACACGAAGATCGGCGCTCCCACGAGCGCGGTGACGACGCCCACCGGGACCTCGATGCTCCGCGCGACCGACCGCGCGGCCGTGTCCGCCGCGACCATCGCGATCGCGCCGAGGAATGCGGCGACGGGCAGCAGCCTGACCGCCcGGgCGCCCACGACGTACCCGGCCAGGTGCGGCACCAGCAGGCCGATGAAGCCGATGCCGCCGGCGACGGACACCGCGGCCCCGGCCAGCATCGACACCCCGAGCAACTGCAGCACGCGGAAGCGCCGCACGTTCATGCCGAGGGCGGCGGCGCCGTCGTCGCCCGCCTGCAGCAGGTCGATACGGCTCGCGCTCAGCATCATCGCCGCCCCGACTGT…	m3	x10	6.84262	5.28434	-0.372824	-0.365858	0.71635	0.997582	O34451	211	1.78064e-17	[GO:0022857] transmembrane transporter activity [GO:0005887] integral component of plasma membrane [GO:0005623] cell [GO:0033214] siderophore-dependent iron import into cell
peg.1135	CDS	Chromosome	1999397	1998402	996	probable ABC iron transporter, substrate-binding component	- none -	TCATCGCGCGCCGACGACGTCCGGATGCAGTGCCTGCGCGATCGTCTCCACCGACCGCACCAGGCGCGGGCTCTCGAAGAAGTCGTCGAGCGGGACCACCACGAACCGGCCTGCCTTCACCGCGGGCGTCGTCGACATGATCGGGTGCGACTTCAGGAAGTCGATCTTCGCCTGCGCACTCGTCGTGCCGTAGTCGAGGACGACGATCGCCTCCGGGGCGCGTTCACCGATGATCTCCCAGGTGGACTTCGAATACGGTTTCTCCCCCTCGGCGAAGAGGTTGGCCGCGCCCGCGTGGTCCGCGATGAGCTGGCCGACTCCCACCCCGCCGATCGTCAGCGGGACGTCCTCGCCGGAATCGTAGAAGAACGTGGGAACCGGGGCGGTGCCGGCGATCTC…	m3	x10	6.84262	5.28434	-0.372824	-0.365858	0.71635	0.997582	A7MXP0	144	5.30426e-09	[GO:0042597] periplasmic space [GO:0031419] cobalamin binding [GO:0015889] cobalamin transport	[vca02010] ABC transporters - Vibrio campbellii
peg.1136	CDS	Chromosome	1999761	2001845	2085	Integral membrane protein	- none -	ATGGTGGGTCCTGAGCCTCGCCGTCGCGCCGGTCTGGTGAGCGGCGCGTGGGGCACCGGTGTCTTCGCGAAACTCAGCTCGGGCGGGTTCACCGATCCCGGTAGCGAATCCGCCGAGGTGGCCCGGATCGTCCAGGACAACCTGGGTCCGCAGACACCCGACATCATCGCCATCTACACCGCACCCGACGGAAAGACCCTGGACGACATCGGCCCCGAGGTCACCGCGAGTCTCGACCGGTTCGCCGCCGAGGTGCCGACGTATTCGGTGACGTCCTACTGGACCGCGGACGCGGCGAGGAAGCAGCTGATGGTGTCGGAGGACGGCACCAAGGCGTCCGCCGCGATCACCGTCGACCCGGACGCCGGAATCACCGCCGCCACGTTCGACGACCTGCTG…	m3	x10	2.19463	5.97819	1.44573	1.41799	0.17965	0.997582	P9WJV5	920	1.9655e-110	[GO:0005576] extracellular region [GO:0005618] cell wall [GO:0005887] integral component of plasma membrane [GO:0071555] cell wall organization [GO:0071766] Actinobacterium-type cell wall biogenesis [GO:0015920] lipopolysaccharide transport
peg.1137	CDS	Chromosome	2001878	2003872	1995	Oxidoreductase, short-chain dehydrogenase/reductase family	- none -	ATGGCCACCTACCTCGTCACCGGCGGGACCGGATTCCTGGGTCGGCACGTGCTGCCCCTGATCCTCGACCGCGATGCATCAGCCGAGATCCACGTGCTCGTCCGGCGCGCGTCCGTCGCGCGGTGGGAGGCGCTCGTGGACGGCATGCCCGGCGGCGAGCGGGTGCATCCGCTGATCGGCGACCTGACCGAGCCCGGCCTCGGAATCACCTCTGTGCCGGCGGCCGATCACGTCGTGCACCTCGGAGCGATCTACGACCTCACGGCGGGCGACGAACAGGCCACCACGAACGTCGACGGCACCCGCTCGGTGATCGCGCTGGCACGGGAACTCGATGCGACTCTGCACCACGTCTCGTCCATCGCCGTCGCGGGGGATCACGAGGGTCCGTTCAGGGAA…	m3	x10	140.037	102.696	-0.447422	-0.396149	0.6751	0.997582	Q6F7B8	640	5.26716e-77	[GO:0016491] oxidoreductase activity [GO:0006629] lipid metabolic process
peg.1138	CDS	Chromosome	2004756	2003878	879	FIG00999432: hypothetical protein	- none -	TCAGGGGGCGAGGGCGCGAACTCCGGTGGCGACGACCGGTCGCACCGGCTTCGGCGCCGCCCCGCAACTCGCCGGCCGGGGCGGCAGTTCCCGCTCCTCCAGGTCGACCACCCAGCGGCGCCCGTCACGATGCGCGACAACCGAGTTCGCGTCCACCGTGAGTTCGTCCGCGCCCGCGTCCACGAGATCCCGGACGGCGAGTTCCGCCACCTGCCCCGGCGCATCCCAGCAaCTGCGGCCGCGCAGCCCGGTCGGGTACACCTCGCCCCGGGCGGCGGCGCGGACCGCGTCGACACTCTCCTGCGCCGACAGCCGGCCGTAGGTGTACCCCGTCGGCAGCAGGATCAGCGAGGGCGCGAACCGATGCCCACCCGTGTGCGAGCACTCCCACACCGCGTC…	m3	x10	33.04	29.4349	-0.166685	-0.164605	0.86465	0.997582	C5DZI5	109	0.000149304
peg.1139	CDS	Chromosome	2005364	2004786	579	putative periplasmic membrane protein	- none -	TCAGTCATGGAACTTCCTGCGCTCCGACAACTGCTGGACGAACTTCTCGATACGGCGGGCACGCGTCTCCGGGCGGGTGGCGTCCTGCAGACGGTAGTAGACGGCGTACCGGTTGTGGCTGTCGAGTGTCGCGTAGAAGGCCTCGGCCTCGGGGTTCTGCGCGAGGGCGTCCAGGAAGTCCTGCGGTATCTGCGCCGCCTTCTGTCCTGCGTACGCGCGGTCCCAGCGACCGTCGGCCCTCGCCCGCTCCACCTCCGCCGCGCCCGCGGGCTCGAGGAGACCGGCCTCGGCGAGTTTCTCCGCGAACTCCCGGTTCCGCTTCGACCACGGGCTTCGTGACGAGCGTGGGGTGAACCGCTGCACGAAGAAGTCGTCGTCGACGCGGCGGACCTGGCTGTC…	m3	x10	35.5965	31.4986	-0.176451	-0.176006	0.85865	0.997582	P77886	71	3.88843	[GO:0046872] metal ion binding [GO:0005524] ATP binding [GO:0044205] 'de novo' UMP biosynthetic process [GO:0006526] arginine biosynthetic process [GO:0004088] carbamoyl-phosphate synthase (glutamine-hydrolyzing) activity	[lpl00240] Pyrimidine metabolism - Lactobacillus plantarum WCFS1 [lpl00250] Alanine, aspartate and glutamate metabolism - Lactobacillus plantarum WCFS1 [lpl01100] Metabolic pathways - Lactobacillus plantarum WCFS1
peg.114	CDS	Chromosome	963396	961765	1632	ABC transporter ATP-binding protein	- none -	TCAGGCGAGCTGAATCAGTTCCAGGTAGTCCTGCGACCAGTGGTCCTCCGTGCCGTCGGGCAGGAGAATGACCCGCTCCGGGTCGAGCGCCTCGGCCGCGCCCGGGTCGTGCGTCACCAGCACCACGGCACCGGTGTAGCTGCGGAGCGCGTCCAGCACCTGCTCGCGGGAGACGGGGTCGAGGTTGTTCGTCGgCTCGTCGAGCAGCAGAACGTTCGCCGCGGACGACACGAGACCCGCAAGTGCCAGGCGCGTCTTCTCACCGCCGGACAGGGTCCCCGCGGGCTGCTCGAGCTGCGGGCCGGTGAACATGAACGCACCGAGCAGCGAACGCAGCTCCTGCTCCCCCGTGTCCGGCGCCGCGTGGCGAATGTTCTCCCACACCGACGCGTTGTCGTC…	m3	x10	89.994	287.68	1.67656	1.33971	0.20665	0.997582	O05519	612	4.19534e-70	[GO:0005737] cytoplasm [GO:0005524] ATP binding [GO:0016887] ATPase activity [GO:0003677] DNA binding [GO:0004832] valine-tRNA ligase activity [GO:0006438] valyl-tRNA aminoacylation
peg.1140	CDS	Chromosome	2005887	2005375	513	FIG00997068: hypothetical protein	- none -	CTAGCGGGAGAACAGTCTTCCCGCCCAGACCCGGACGAATCCCTGGGAAAGATATCCGAGCGCCCCGAGCGCCAGCACCCATTTGGTGACGCTGACCGCACTGGTGGTCCGCACGGTCGCGTCGGTGATGTGCTCGCGATGAGACAGCAGATACAGCCCGACGACATTCTCGGCGTAGTCGCCCGCCGCGGAGATCACCGGGGCGGCCGCCAGCACCTTCTGCGTTCTCGGCGACAGCGGTGTCAGCTCCGCCAGACGTCGTGCGCCCGTGCGCAGCGCGACCGCGTAGATCACGGGATGGACGAAGTCCGGGTAGTAGTGGCTGCGATAGCGCGCCGTCTCGGCGTCGGTCATTCCGTCGAGGATCGCCGTGTAGGACCGGGCGGACCGGGCCGTCTG…	m3	x10	63.7014	64.6864	0.0221375	0.0216613	0.9817	0.997582	B4F2U3	71	3.07064	[GO:0016765] transferase activity, transferring alkyl or aryl (other than methyl) groups [GO:0043828] tRNA 2-selenouridine synthase activity [GO:0070329] tRNA seleno-modification [GO:0002098] tRNA wobble uridine modification
peg.1141	CDS	Chromosome	2006897	2005923	975	NrdB	- none -	TCAGCCCGCGGCCTCCGACATCGCCTTGGCATCCTCCTCGCCGAACTTCTCCTCGAGGGCCTCGGGTGAGTAATCCAGATCGATCTCCTCGACCGGGCGTCCGCGCGCCGACTCGATCGCCCCCAGCCGGCGCTGCGCCCGGTCTGCGGCGTACGCGATGAACTCCTGGTCGTCGAGCCCGTACGGCTGGACCTCGAATTGCTTGTTGACCCAGTCGATCATGCCCAGTGCCATCGGCATCAGCTCCGCCATCCGCTCCTGGACGACACCCCAGTTGCTGTCGTCGGCGGCGACGTGCCGGCGACAGGTGAACGTTCCCCACGCCATGTGGCGTCGTTCGTCGTCGCCGATCCTGCGGACCAGTTCCTGCATGCCCGGCAGGATCCCGCGCGTCGTGCA…	m3	x10	74.2995	85.2602	0.198519	0.177097	0.86375	0.997582	Q0S392	1733	0	[GO:0046872] metal ion binding [GO:0016491] oxidoreductase activity [GO:0009263] deoxyribonucleotide biosynthetic process	[rha01100] Metabolic pathways - Rhodococcus jostii [rha00240] Pyrimidine metabolism - Rhodococcus jostii [rha00230] Purine metabolism - Rhodococcus jostii
peg.1142	CDS	Chromosome	2007829	2007050	780	putative hydrolase	- none -	TCAGCTCGTCTCGGGCTTCATCAAGAACGGCAGGACCGCCGCCGCGAAGTCGTCGTAGCGGTCGCGGTGAATGCTGTGCCCGCTGTGGAACACCACCACCCGGCAGTTCTGTATCGCCGCCACCGCGGACTCGAGTCTGCGCGGATCCACCATTCCACCCGGACCACCCCGCAGGATGAGCGTGTCGGCCTCGATGTCCGGCAATCTGTCCCACCACAACGGATCCGGGCGGCGGAACTGCTCGAGCGCCGAACCCGTCATCGACCGATCGAAGGCGAACGCCGCCCGCGGATGCCGGATCAGGCTCGTCGTCGCGTGCCACAGCTCCGGCAGCGACGGCAGCCGATTCGCGAAGACCTGTTCCGGGTCACCGGGACGCAACGGGAGCGGTGCCTCCTC…	m3	x10	16.8622	26.6737	0.661622	0.665006	0.50185	0.997582	Q57427	108	0.000137419	[GO:0052689] carboxylic ester hydrolase activity
peg.1143	CDS	Chromosome	2008253	2007870	384	FIG00996283: hypothetical protein	- none -	CTACTGGCCCGACCCGTACGGGCGGGTGATGATCTCCAGATAGTGACCGGACGGGTCGAGGAAGTAGACGCCCCGCCCGCCGTCGTTGGTGTTGATGGTGCCCGGCAGCGTCTGCCGCGGATCCGCCCAGTGATCGAGACCCCACTCGACGATCAGACCGTAGATCCGGTCGAAGTCGTCCTCTCCGACGAGGAACGCGTAGTGCTGCGGCTGGAATTCGATCGGCGGTTCCGCGAAGTCGAGAGAGACCCCGTTCTCGAGGGCGACCGCCAGGAAATGACCGGCAGGCACGGCGTCCGGCAGTCCGAACAACGTGGTGAAGAAGGACGCCGACTCCTGCTTGTTCTTGGCAGCGACGATCGTGTGGTTGAAAGAAATGGTCAC	m3	x10	65.6727	94.3391	0.522561	0.517179	0.5873	0.997582	Q56415	120	1.03239e-07	[GO:0005737] cytoplasm [GO:0046872] metal ion binding [GO:0046677] response to antibiotic [GO:0004364] glutathione transferase activity
peg.1144	CDS	Chromosome	2009001	2008399	603	Dihydrofolate reductase (EC 1.5.1.3)	5-FCL-like protein, Folate Biosynthesis	TTACGCCGCCCGCCCCACCCGATAACGCAGCGTGACGACCCCGGAGTCGTACCCCTTCGACTCCAGCAACGTCAGCGCATGCATCCCGGTGTCCTCGTCGAGGAGCCTGCGCCCGTGCCCCAGCAGGATCGGCACCACGTGCAACTGGATTTCGTCGACCCGTTCGGCGGCGAGCAGTGCCCGCGCGAGGGTGATGCTCCCCCAGACGATCATGTCGCCACCCGGCTCCTGCCGGAGTTGCTCCACGCGCTCGACGGCGTCGCCCGGCCACAGCTGCGCCGGCTCCCGATCCCCCCACGGGGCACTGTCCAGCGTCGAGGAGAACACGAGTTTCGGGATCGAGTTGACGGTCTCGGCCACGACCTCACCCTGAGCCTGTTCGGTGGGCCAGTAGTCCGA…	m3	x10	41.0723	32.9219	-0.319115	-0.271595	0.77245	0.997582	P37508	196	1.26099e-17	[GO:0016021] integral component of membrane [GO:0008703] 5-amino-6-(5-phosphoribosylamino)uracil reductase activity [GO:0009231] riboflavin biosynthetic process
peg.1145	CDS	Chromosome	2010547	2008994	1554	DNA polymerase-like protein PA0670	- none -	TCACTCATAGATTCCCTCCACCGACCAGCGGCCTGCCGTGCAGATCACCAGCAGCGCCCGCGACTCTTCCAGCAGCACCTGGGCCCGGGCCGCCGTCCGGGCGGCCGGAGGGTCCCACCACCGCTCGTCCACCGGCCACGGTCCGGCCCATCCGCACACCGCCCACTCTCGGCTCCCCCACCGCAACCGCGCGGGAGGCGCGCTGAACACACCACGTTCCGTGACCGTCACAGCCATACCCCGCTCGTCCGACATCCACACCTCCGGATACGCGGTCAGCACCGCGGCAGGCGCCGGTTCCGGCAACGTGCCCGGCCACGGCTCCGACGGATCGTTGCGCGGAATCAACTCGTCACCCAACGGCAGCAACGTGATGCGCTCCGCCGGGCCCCGCCCACC…	m3	x10	41.0723	32.9219	-0.319115	-0.271595	0.77245	0.997582	Q3ZWB2	118	3.6384e-05	[GO:0005737] cytoplasm [GO:0000287] magnesium ion binding [GO:0006281] DNA repair [GO:0003684] damaged DNA binding [GO:0003887] DNA-directed DNA polymerase activity [GO:0006261] DNA-dependent DNA replication
peg.1146	CDS	Chromosome	2011383	2010544	840	No significant database matches	- none -	TCACAGACCCACCACCTCCACCGGCGCAGGGAACGGGGCATTCTCGAGCGGCACCACCGATTCCGGGgTACTCACCCATTCCACCCGGCCCTGCGCCGACCGCACGTCCAGCCGGGTGGTGCGCGGCTGGAACGACCGCCCCCGGGCGCACACCGCCAGGCTGAGGGAACGCAACCGCCCGCATCCCCGGTCCTGAGATCCGTTGCCCAGTCCGGCGTATCCGTGCACCTGGGCTTCCAGCCGCATCTCCGCGCCGTCCCAGTGCCCGTCCGTGACGACCAGGGTCGACCCCTTGCTCCGGGCCCGGGCCACCACCGCACGCGCCCGGGACGGCGCCACCGACGCCCCTCCCAGTCCGAGCACCACCAGATCCATTCCGTCCAGCAGCACCGCGGCGAT…	m3	x10	41.0723	32.9219	-0.319115	-0.271595	0.77245	0.997582	P9WKZ9	194	1.65401e-16	[GO:0016021] integral component of membrane [GO:0006281] DNA repair
peg.1147	CDS	Chromosome	2011595	2012806	1212	putative serine/threonine protein kinase	- none -	ATGGAGCAGGAGCAGAGCGAAAGGGGCATCGGACCCGAATACCTGGTGGCCGGAAGATACCGCCTGCGGTCCAAACTGGGCGGCGGTGGAATGGGCGCGGTCTGGCTCGCACGGGACACCCTGCTGCACCGCGACGTCGCCATCAAACAGGTCACCACGACGGCCGGGCTCGACCCCGACGAGGCCCGCCGTGTCCGCGAACGCACCATGCGGGAAGGGCGCAACGCCGCCAAACTCGCCCACAGCCATTCCATCGCGATGTACGACGTGGCACTCGAGGCCGGCGAGCCCTGGCTGGTCATGGAGTACCTGCCGTCCCGCAGCCTCGCCCAGGCGATGAACATCGCCGACACACTGCCCCCACTCGAGGTCGCGCAGATCGGCGCGCAGGTGGCCGAC…	m3	x10	18.4372	13.3329	-0.467626	-0.463566	0.6208	0.997582	A6QGC0	384	2.26589e-39	[GO:0005524] ATP binding [GO:0005886] plasma membrane [GO:0016021] integral component of membrane [GO:0006468] protein phosphorylation [GO:0004674] protein serine/threonine kinase activity [GO:0007165] signal transduction [GO:0042834] peptidoglycan binding [GO:0071224] cellular response to peptidoglycan [GO:0009847] spore germination
peg.1148	CDS	Chromosome	2013478	2012819	660	putative two-component system response regulator	- none -	TCAGTCGATCCGCCGTCGGTGCGCCCACCTCGTGAGCGCATTCCGGTTGGACTGCTGCGTCTTCCGCAGCACGTTCGACGCATGCGTTTCGACGGTCTTCACCGAGATCACCAGTTCCTCGGCGATCTCCCGGTACGTGTAGCCGCGCGCGAGCAGCCTCAGCACCTCCAGTTCCCGCGGCGTCAGCGAATCCAGCTCCGGATCCAACTGCGGCTCAGGAGCATTGGAACGTCCGGTGAAGGAGTCCAGCACGAATCCCGCGAGCCTCGGGCTGAACACGGCGTCACCGCCGGCGACCCGGCGCACGCCGTCGGCCAGTTCCGCGCCCGAGATCGTCTTGGTGACGTACCCGCGGGCGCCCGCGCGGATCACGGCGATCACGTCCTCGGCGGCGTCGGA…	m3	x10	16.404	17.079	0.0581731	0.0583936	0.9539	0.997582	Q7WZY4	279	2.24357e-29	[GO:0005737] cytoplasm [GO:0003677] DNA binding [GO:0006355] regulation of transcription, DNA-templated [GO:0000160] phosphorelay signal transduction system	[sca02020] Two-component system - Staphylococcus carnosus
peg.1149	CDS	Chromosome	2013970	2013518	453	FIG00994212: hypothetical protein	- none -	CTAGAGCGTGTCGAATGATTCACTCCGTCGCCGCACCACCGCCGGCATCCCGTCTTCACCGTCCTCGGGGGTATCCGATTGGACGGCGGCGAAGGCACTTCGGAACCAGGCCTTCACCAGATATCCGAAGTTCGGCCACGTTCCGTCCTCCGGCCGCACGACGCAGAGACCCGTCATCCATTTGCCGAACGTCGCATGGAATCGCGCCTGAAGCGCGGTCCGGTGGACGAACGAGAACACGAGCCACGCCGGTATCACGGCGAACCCCGCCGTCCCCTCGGCCGCATTCGGCGGCACCGACTGTCCGGCGGTCTGCACGACATAGACGATGACACCGACCACGGCCGCGACAAGCGCGTGCAACGCGAGGTCCAGCACCAGGGCGACACCGCGCCGCAG…	m3	x10	7.00493	6.10879	-0.197484	-0.166835	0.856	0.997582
peg.115	CDS	Chromosome	963715	963852	138	hypothetical protein	- none -	GTGGAGCCGGGAAGCCCGGCCGGCACCTTTCCGAAAATCGGAGGCGCGTTCACGTTCCCGCACCTGCCCAACTGCTTCTCGCTCACCTCTCGCGCTCCCCCGCAGCCAGGCCGACCCGGCGGCACCCCGCTCCCCTGA	m3	x10	0	0	0	0	1	1	Q8IS64	62	1.69072	[GO:0008270] zinc ion binding [GO:0005886] plasma membrane [GO:0016021] integral component of membrane [GO:0004222] metalloendopeptidase activity [GO:0004175] endopeptidase activity
peg.1150	CDS	Chromosome	2014803	2013958	846	FIG01001774: hypothetical protein	- none -	TCACGGCAGCCACCCGTCGATCTCGTCGCGGGCCCGCCGGGCGTCGTCATCGAGTCCGGTCCGGTCCAGCACCTCGCCGGCGACGGCCTCGGTGAACCGCGGTGTGCCGACCGTCTCCTCCTGCACGTAGGAGCCGAGCATGCCCCCGAACTGAGAGCGAGGGTCGGTGAACGTCAGCCCGAACGCACCGTTGACCGCCCCCTTCACGCCTCCCTGAACCGCACCTTTGCCGCCCGCCTCGGCGACGTTGCCCCAGTCCATACTGTCGCGCCGGCCCACGTGCACCTCATATTTCTGAAACGCGGCCTCGAGGCCCGCCTGGATCCCGGCGCCGGCCGCTGCACCCGACGCGGCCCGGGTGAGGATGGAGGTGATCAGCTGCCGGATGATCATCCGGAC…	m3	x10	7.00493	6.10879	-0.197484	-0.166835	0.856	0.997582	Q5UP98	76	0.706705
peg.1151	CDS	Chromosome	2015117	2014803	315	FIG00997692: hypothetical protein	- none -	TCAGTACAGCCCGGCGAGGCTGGATGCGGTCCCGCGGTCGGTGTCGTCGAACGAGTCGGCGGTGCTCCTCAGCTCGGTCCCGAGCGCGGCCAGCGCCCCGACGGCGAACCCCAGCGAATGCTCGGCGACCTCCGCGGACGGCAGATACCCGTTCGCGAACGTCGTCCCGGTCTGGTCGCCGCCCCAGCACTCCCCCTCGGCCTCGAGGGTCGAGTGCAGTGTGGCGGCGACCTCAGCCATCCGCTGCGACAATGCGTCGAATCGGGGTGCGACGCTGCGCAGATGCGCCGGGTCCACCCACAGCtGCGCGCTCAC	m3	x10	7.00493	6.10879	-0.197484	-0.166835	0.856	0.997582	Q8DZR0	68	0.809287
peg.1152	CDS	Chromosome	2015617	2015114	504	FIG00994067: hypothetical protein	- none -	TCACTGCCACCCGTCCCGCAGGACCGGCCGATTCCACCGCGCGTCGTCGGGATCATCCGGGTCCGGGTCCCGATCGGCCGGGACGGCATCGACGCCGGGTTCGAGGCGCGGAAGGAAGTCCCGCAGGCTCGGAGCGCCGGGCACGAGGTCCGGCAGATCCGGCAGGGTCTCGGTCGCGGACACGATCGATCCCATGATGCGCATCGACTCCGTGTGCGCGGCCTCGCCCGCACGACGGGCGGCTTCCGTCATCGCACGTCCCAGCGACTCGGGGGTGGACCGCCGGAACGCGTCCGGTGCGAGGCGCACGTCCACCACGCCGCCCACCGAGTTCACCACCACCTGCACCAGTCCGTCGGCCGACTCCGCACTCACCCGCAGCTGCGCCAACTGCTGCTG…	m3	x10	7.00493	6.10879	-0.197484	-0.166835	0.856	0.997582	Q75DU5	70	3.93637	[GO:0005829] cytosol [GO:0005654] nucleoplasm [GO:0006364] rRNA processing [GO:0003682] chromatin binding [GO:0000027] ribosomal large subunit assembly [GO:0097344] Rix1 complex [GO:0006267] pre-replicative complex assembly involved in nuclear cell cycle DNA replication [GO:0030174] regulation of DNA-dependent DNA replication initiation
peg.1153	CDS	Chromosome	2017111	2015774	1338	two-component system sensor kinase	- none -	TCACGCACCCTGACTGAACGGCACGTCCTCGACGCCGGCGGTGTCCGAGTCCCCGGCGGCGCCCGCTGTCGCCCACGTCCGGCCGTTCCGCGGCATGTGGATTCGCACCTCGGTGCCCTTGCCGGGTGCCGACCGCACGTCGACGTGCCCGCCTCGCCGCTCGATCCGTCCACGGATCGACTTCGCCAGCCCCTGACGGTCCGGGGACACTTCGTCGACGTCGAATCCGACGCCGCGGTCCCGGACGAACACACTGACCTGTTCGCGCTCGGCCTCGGCGAACAGGTTGATGTCCGTCTCCCCGGAATGCTTGGCCGCGTTGACCAGAGCCTCCCGCGTCGCGCCGAGCACCGCCGTGAAACTCTCCTTCGACAGACCCTCGCCCGTGCCCTCGACGTC…	m3	x10	93.3541	59.3347	-0.653837	-0.585178	0.5737	0.997582	O32198	123	5.50744e-06	[GO:0005524] ATP binding [GO:0005886] plasma membrane [GO:0016021] integral component of membrane [GO:0046983] protein dimerization activity [GO:0000155] phosphorelay sensor kinase activity	[bsu02020] Two-component system - Bacillus subtilis subsp. subtilis 168
peg.1154	CDS	Chromosome	2017225	2018697	1473	FIG00996301: hypothetical protein	- none -	ATGTACGCGCGCCGCGCCGACCGGAACGATGGTCGTATGAGCAATGGGAGCTTCCAAGAGCAGATACAGGATCTGTGGCGGACCCGGCCGGTGCGGTTGCCGGGCCGTGGTCACGTCGCCGGTGTCTGTGCGGGAATCGGCTACCGCTACGGCGTCGATCCCGTACTGATACGAGTCGCCTTCGTCGTGTCCACCATTTTCGGTGGCGCCGGTGTGCTCCTCTACCTGGCGTGCTGGCTCGCCCTCACGAAGTCGGGCGACCCCGCCTCCCCCGCGGAGTCGCTGGTGGGACGCGGTCACAGCTCCGACTCGGGCACCAAGACCATCGTCCTTCTCGTCGCACTGGCCATCGCGTTGAGCACCGTCGGCCCCTTCGGTGTGGGCCTCGGCGGCTCCGGG…	m3	x10	101.611	82.9672	-0.292446	-0.123184	0.82635	0.997582	P0AFN5	100	0.000693207	[GO:0005886] plasma membrane [GO:0016021] integral component of membrane
peg.1155	CDS	Chromosome	2018690	2018917	228	FIG00999353: hypothetical protein	- none -	GTGGATGACATCGACGACACTCAGGACAGCGAGCAGACCCGGACGCGGAAACGCCCGTCGCTTCTCCTGCTCCTCGCAGGATTGGCAGCGCTCCTGGTGAGCGGCTGGGCGCTCGCGGGGCCGTTCTCGCTGGAACCGCTCGCGAACGTCGAGTTCCGCTGGCTGTTCGTGCTGGTCGCGGTGCTGGTCGGCGTGGTGCTCGTGTTCGCACCGAACCGGCGGAAGTAG	m3	x10	101.611	82.9672	-0.292446	-0.123184	0.82635	0.997582
peg.1156	CDS	Chromosome	2020549	2018978	1572	GMP synthase [glutamine-hydrolyzing] (EC 6.3.5.2)	Purine conversions	TCACTCCCACTCGATGGTGCCCGGCGGCTTGCTCGTGATGTCCAGCACGACACGGTTGACGTCGTGCACCTCGTTGGTGATCCGGGTGGAGATCCGctCGAGAACGTCGTAGGGCAGTCGCGTCCAGTCCGCGGTCATCGCgTCCTCGCTGGACACCGGGCGGAGCACGATCGGGTGGCCGTAGGTGCGTCCGTCACCCTGCACGCCGACGCTGCGGACGTCGGCGAGCAgCACCACGGGGCACTGCCAGATCTGACCGTCgAGCCCGGcGGCCGTCAGCTcTTCGCGCGCAATGGAATCCGCGTGACGCAGGATGTCGAGCCGGTCCTGCGTGACCTCGCCGATGATGCGGATGCCCAGCCCGGgACCGGGgAACGGCTGGCGTCCCACGATTTCcTC…	m3	x10	100.088	150.522	0.588704	0.53025	0.5952	0.997582	Q5Z1E9	2346	0	[GO:0005524] ATP binding [GO:0006541] glutamine metabolic process [GO:0003922] GMP synthase (glutamine-hydrolyzing) activity [GO:0016462] pyrophosphatase activity	[nfa01100] Metabolic pathways - Nocardia farcinica IFM 10152 [nfa00230] Purine metabolism - Nocardia farcinica IFM 10152
peg.1157	CDS	Chromosome	2022359	2020614	1746	Cholesterol oxidase (EC 1.1.3.6)	- none -	CTATGCAACGCCGTGCTTCTGCGCGTCGGGCACCGCCGAGCTGTTGCGGATCTCGACGATCGGCAGCACGAGCGCGGCGGGCGCTCCTTCCGGGACGACCGGTGCGATCGGCGCGACCGGGTTCAGGCGCCGGTATCCCTCCCCCTGCGCCGGACGCAGGTCCTCTTCGCCCTTGTTGGGCCACAGCGAGGCCGCACGCTCGGCCTGCGCCGAGATCGTCAGTGACGGGTTGACGCCCAGGTTCGCGGACACGGCCGAACCGTCGACCACGCTCAGCGTCGGGTAACCCCACACGCGGTGGTACGGGTCGATGACGCCCTTCGACGGTTCCGACGCGATCGTGCAGCCGCCGAGGAAATGTGCGGTGAGCGGGATGTTGAACACGTCGCCCCAGGTGCC…	m3	x10	49.7807	45.6795	-0.124039	-0.11164	0.9139	0.997582	P9WMV9	2065	0	[GO:0008203] cholesterol metabolic process [GO:0006694] steroid biosynthetic process [GO:0009405] pathogenesis [GO:0016995] cholesterol oxidase activity [GO:0004769] steroid delta-isomerase activity	[mtu01120] Microbial metabolism in diverse environments - Mycobacterium tuberculosis H37Rv [mtu00984] Steroid degradation - Mycobacterium tuberculosis H37Rv
peg.1158	CDS	Chromosome	2023705	2022566	1140	Inosine-5'-monophosphate dehydrogenase (EC 1.1.1.205)	Purine conversions, Purine salvage cluster	TCAGGCGCGGACCGTCAGGCCCACCTTCTGGAATTCCTTCAGATCCGAGTACCCCGACTTCGCCATCGAGCGGCGCAGTCCGCCGACGAAGTTCAGCGAACCGAACGGGTCGTCGGACGGCCCCGTGAGGACCCGGTCGAGCGACGGCCGGTCACCGAACGAGACCGGCAGCATCGTGCCGCGCGGAACCGAGGGGTGCGCGGCGGCCGACGGCCAGTACCAGCCGCCGCCGGGAGCCTCCGCGGCGACGGCCAGCGGTGCGCCCAGGACTGCGGCGTCCGCGCCACAGGCGATCGCCTTCGCGAGGTCACCTGAGGACGTGATGTCGCCGTCCGCGATGACGTGGACGTAGCGGCCGCCCGTCTCGTCGAGGTAGTCGCGGCGAGCAGCAGCGGCATC…	m3	x10	65.14	151.2	1.21484	1.09191	0.2962	0.997582	A0QSU4	1269	2.51049e-174	[GO:0016491] oxidoreductase activity	[msg01100] Metabolic pathways - Mycolicibacterium smegmatis MC2 155 [msg01110] Biosynthesis of secondary metabolites - Mycolicibacterium smegmatis MC2 155 [msg00230] Purine metabolism - Mycolicibacterium smegmatis MC2 155
peg.1159	CDS	Chromosome	2025262	2023739	1524	Inosine-5'-monophosphate dehydrogenase (EC 1.1.1.205)	Purine conversions, Purine salvage cluster	CTAGCGAGCGGTGTAGTTGGGAGCTTCGACCGTCATCGTGATGTCGTGCGGGTGGCTCTCCTTCAGACCCGCGGCGGTGATCTGCACGAACTGCGCGTTCTGCAGTTCCTCGATCGACGACGCTCCCGTGTAGCCCATGGCAGCCCGCAGACCGCCCGTGAGCTGATGGGTGACCTGGGACAGCGGTCCGCGGAACGCGACCCGGCCCTCGATGCCCTCCGGGACCAGCTTGTCCTCGGACAGCACGTCGTCCTGGAAGTAGCGGTCCTTGGAATACGACTTCGCGGCGCCACGGCTCTGCATCGCGCCGAGGGAACCCATGCCGCGGTAGCTCTTGTACTGCTTGCCGTTCACGAGGATCAGCTCACCCGGCGACTCTGCGGTGCCTGCGAGCAGCGA…	m3	x10	257.649	413.657	0.683028	0.536326	0.574	0.997582	P9WKI7	1977	0	[GO:0046872] metal ion binding [GO:0005886] plasma membrane [GO:0005618] cell wall [GO:0000166] nucleotide binding [GO:0006177] GMP biosynthetic process [GO:0003938] IMP dehydrogenase activity [GO:0006183] GTP biosynthetic process [GO:0006204] IMP catabolic process [GO:0097293] XMP biosynthetic process	[mtu01100] Metabolic pathways - Mycobacterium tuberculosis H37Rv [mtu01110] Biosynthesis of secondary metabolites - Mycobacterium tuberculosis H37Rv [mtu00230] Purine metabolism - Mycobacterium tuberculosis H37Rv [mtu00983] Drug metabolism - other enzymes - Mycobacterium tuberculosis H37Rv
peg.116	CDS	Chromosome	964030	965178	1149	lycopene beta cyclase	- none -	GTGACAGCTTCCCCTCGTCCAGCGATCTGGGACGTCGCGATCGTCGGCCTCGGGCCTGCCGGCCGCGCCCTCGCCCACCGGGCCACGGCTCTCGGTTCGACGGTCGTCTCGGTCGACCCGCTCCCCCGCAGATCGTGGACCGCGACGTACGCAGCCTGGGAAGACGAGCTCCCCGACTGGCTCCCTCGGGACGCCGTCGTGACGAGAACTCCTCGCCCGACAGCCTGGACGACACGTCGCCACACCATCGATCGCACATATTGCGTTTTGAATACATCATTACTGCAATCAATACTCAGCAGCGAATGTGGAACAGTTCTCGCAGGTAGAGCCATCGACCTCTCCCCCACTTCCGTCCAACTCGACGACGGCTCGACCCTGAAGGCACACGTCGTCGTC…	m3	x10	8.7	11.624	0.418022	0.420913	0.683	0.997582	Q43578	370	2.25831e-38	[GO:0016491] oxidoreductase activity [GO:0009507] chloroplast [GO:0016705] oxidoreductase activity, acting on paired donors, with incorporation or reduction of molecular oxygen [GO:0006744] ubiquinone biosynthetic process [GO:0045436] lycopene beta cyclase activity [GO:0016120] carotene biosynthetic process [GO:0016123] xanthophyll biosynthetic process
peg.1160	CDS	Chromosome	2025506	2025910	405	FIG00994620: hypothetical protein	- none -	GTGCGCGATCAACTGCCTCCAGGTCTGCCCCCGGACCCCTTCGCCGGCGACCCCGCCGACCCGTCCGCAGCTCTCGATGCGATCGAACCGGGCCAGCCACTCGACCCCCACGAGCGACTCGCCGTGGAGGAAGATCTGGCCGACCTCGCCGTGTACGAGGCGCTGCTGGCACATCGCGGGATCCGCGGTCTCGTCGTCTGCTGCGAAGACTGCCAGCAAGATCACTACCACGATTGGGACATGCTCCGTGCCAACCTCCTCCAGCTTCTGGtCGACGGCACCGTGCGCCCGCACGAGCCCGCCTACGACCCGACACCCGAGGCGTACGTCACCTGGGACTACTGCCGCGGCTACGCGGACGCCTCGATGAACGACGCTCTGCACGGAGACGGTTTCGAC…	m3	x10	1431.88	1256.27	-0.188768	-0.162804	0.85465	0.997582	Q49742	475	3.09269e-61
peg.1161	CDS	Chromosome	2026943	2025996	948	FIG00997706: hypothetical protein	- none -	CTAGCTGGTGGGCGGCAGCACCGGGACCGGCGTCGTGGTGGTGGGTAGCGGCACCGTCGAaGgcTCCTGCGGCGGCTGCTGGGTGGACGGCTCCGTCGCCGGAATATCCGAGGGCAGCGTCGGAACCAACATGATCGTGGGATCCGGGCTCGTGGACGGCAACGTCTCGGGCGGCGGCGGCGGCAGCGTGGGCAGCTGTGGCAGCGGAATGGGCGGCAGTCCCGGAATCTGCAGATCCGTCGGCAGGGTTCCCGGCAACTGTCCGACTCCCGGCAGCGTCGTCGAACCGGGTGTCCCCGGCACGGTGGCCGGCAACTCGGTGGCCTGCGTCGGCGCGTCCGTCGTGGTGGTACCGGGCGTCGTCGTCGCAGGCGGCGTGGTGGGAGCGATCTTCTCGAC…	m3	x10	1022.67	902.47	-0.180388	-0.136508	0.8971	0.997582
peg.1162	CDS	Chromosome	2027403	2026999	405	RNA polymerase sigma-70 factor	CBSS-313593.3.peg.2729, Transcription initiation, bacterial sigma factors	CTAGCCAAACCTCTCACCTGCCCTCGTCACTTCTTTTTTCAGTTTCGCTATGGCTCGGTGTTGAGCCACGCGGACAGCTCCCGCGGTACTACCCACGGCCGCGGCCGTCTCCTCGGCTGACATACCGACCACgaGGCGGAGGATCAAGATCTCCCGGTGCTTCTCCGGCAGCGTGCTCAGCAGTTCGTTCATCTGCCTGCTCGCTTCCGAGTCCAGCGCCCTCTGTTCGGGTCCGTCATCGTTGGCTACGACATCCGGTACTTCGGCGACGGGCTCCGACTTGTTACGGGCGGAGTTCCGATGCGCGTCGGCGACCTTGTGTGCGGCGATCCCGTAGACGAATGCCATGAACGGCCGGCCTTGATCCTCGTAACGAGGCAAGGCCGTCATCACGGCGAG…	m3	x10	5732.67	4393.49	-0.383842	-0.285289	0.76375	0.997582	P9WGG9	370	2.40676e-44	[GO:0003677] DNA binding [GO:0003700] DNA-binding transcription factor activity [GO:0006352] DNA-templated transcription, initiation [GO:0009405] pathogenesis [GO:0009408] response to heat [GO:0016987] sigma factor activity
peg.1163	CDS	Chromosome	2028568	2027738	831	FIG00996157: hypothetical protein	- none -	TCAGATTCGGAAGCGCCCACCTCGCGCCCTGATGACGGCTTCGCACTCCTCACGCACGGCCTCCGCACGTGAGTCGGATGTCACACCACCCAGCAACATCGCAGCGGCCcACTTCAGAGGTATCAGGCCGTACCCATCGCACCGGTCGAGCACATCCGCGGCAAGGCGTGCCGCCGGACCCGAATCGGGCTCCCCCGTCATCGACGCACTCCTCAGCAGATCCGACTTGACGTGGTGCCGCGCAGATCCGGCGGCcTCCGAAATTTCCGCTGCGGTCTCGGCGTGGCGGCGCGCCGAGACGAAGTCTCCGCCCGCGAGAAGCAACTCCGCGCTCACCCAGTGCCTGCGGACGCGCTGTCGCCACAGCTCGCCGGGAGCACGCTCGTCCAGATACTCGGA…	m3	x10	5.31155	10.5772	0.993755	0.95955	0.3641	0.997582	B8WI85	80	0.542095	[GO:0005576] extracellular region
peg.1164	CDS	Chromosome	2029172	2028603	570	possible transcriptional regulator	- none -	TCAGGTGACCGCGGTGACGGTGCCCACGGCCTCGTCCAGCGTGCCCAGCACTGCTATCGACCGGGGAAGCGACTGCGTCCGGCATCCGGGGCCGCCCGCGAGCATCGTCAGCCCTGTCCGCCTGCGGCGGATCGCACGCAGGAGAGACGGCAGTTCGCATCCGCCGGCGGGCAACCACAGAACGATCACGTCCGGCTCGGCGTTGGTCACGGACGCGAGCAACGCCGACCGGCACAGTGGCAGAGCCATCCGCGTGTCCACCGAGGCCGTGGCGAGTGCGGCGCCCAGGGCCCGGAATTCGAGGCCGTACGGGTCGGCGGGAACGGTGTCCAGCGGGTCCGCGGGCACGTGCACGAGCAGGACACGGCCGCCGCCGCCGATCGGCGCATCCAGCGTCAT…	m3	x10	7.66303	12.6941	0.72817	0.600007	0.53815	0.997582	A9VJ02	76	1.09848	[GO:0005524] ATP binding [GO:0003678] DNA helicase activity [GO:0008408] 3'-5' exonuclease activity [GO:0003690] double-stranded DNA binding [GO:0000724] double-strand break repair via homologous recombination
peg.1165	CDS	Chromosome	2029165	2029452	288	hypothetical protein	- none -	ATGGTCACGACGTCTCGCGCCAGCAATGCACCCGATAAATTCCGGATCGAGGCCTCGGCGCCGCCGAGGCCGGAAAAGGAGGACAAAAGGTTCGACGGGTCTGTTTTCGTCCCGTTCACCGAGTTGTCATCCAGATTTTTCAGACCCGGTCGGTGGTCGCTTTCTGACGAATATGTAGCCATTGCGTTAATCGCATATCTCGCGGCCTCCGCGGAGTTTGCACCGCCGTCCAGAGCGTGTTGCATACATTCGAGCCGGGCGACGTCGCGCGGGGTGTACCGCCGGTGA	m3	x10	11.3989	14.5576	0.352874	0.181822	0.87225	0.997582	P49412	69	1.17191	[GO:0008270] zinc ion binding [GO:0003677] DNA binding [GO:0006351] transcription, DNA-templated [GO:0005634] nucleus [GO:0000981] DNA-binding transcription factor activity, RNA polymerase II-specific
peg.1166	CDS	Chromosome	2029868	2030161	294	Sporulation regulatory protein WhiD	WhiB and WhiB-type regulatory proteins	ATGCCTGCACCCAACCACCTGCCCGGCCCGAACGCCGATATCTGGGATTGGCAGATGCACGGACTGTGCCGCGGGGTCGACTCCTCGATGTTCTTCCATCCGGACGGAGAGCGTGGCCGGGCGCGCGCGCAGCGGGAGACCCGCGCCAAGGAAATGTGCAGACGCTGCCCGGTCCTCGCCCAGTGCCGCAATCACGCCCTGAGCGTGTCCGAGCCGTACGGAATCTGGGGCGGAATGTCCGAGACCGAACGCGAGATGCATGCCCGGCACAGACGCGGCCGGATAGCCGTCTGA	m3	x10	114.002	153.492	0.429106	0.424364	0.6539	0.997582	A0QST8	407	3.66057e-52	[GO:0005737] cytoplasm [GO:0046872] metal ion binding [GO:0003677] DNA binding [GO:0006355] regulation of transcription, DNA-templated [GO:0051539] 4 iron, 4 sulfur cluster binding [GO:0035731] dinitrosyl-iron complex binding
peg.1167	CDS	Chromosome	2030292	2030960	669	RNA polymerase sigma factor	- none -	GTGCACGCTACCGTGGTTCTCGATGAAGCGAGACGAGTGCCGGTGACGACCCCCGAAGGCAACACTCCGGCAGACGACGTGTGCTCGGCGGACGCAGCAGGGGCGCACAGGGCCCGAACCACCGAATCCGCTGAACTCCACGACACCATGGCCCGCGTCGCGAACGGAGACGCCGACGCGTTTGCCGAACTCTACGACCGGACGAGCGCCCGAGTGCACGGCATGGTCCTGCGCGTCCTGCGCGACCCCGGATACGCGGAAGAGACGACGCAGGAAGTCTTCCTCCAGGCGTGGCGCACCGCGTCGAACTTCGATCCGGCGCGCGGCTCCGTACTGTCCTGGCTGATGACGCTCGCGCACCGCCGGGCGGTCGACCGCGTGCGATCGGAACAGGCAGGC…	m3	x10	36.2898	104.138	1.52086	1.41349	0.16455	0.997582	A1TEV0	498	1.55359e-62	[GO:0003677] DNA binding [GO:0003700] DNA-binding transcription factor activity [GO:0006352] DNA-templated transcription, initiation [GO:0016987] sigma factor activity
peg.1168	CDS	Chromosome	2030962	2031681	720	FIG111991: hypothetical protein	CBSS-313593.3.peg.2729	ATGAACGACGAACTCGTGGGCATGGCCTACCCGTACGCACTCGATGCGCTCGACGACAGCGAACGTCGCGAACTCGACACCGATCTCGCCACCACCGACGAGGACACCCGCTCCACGTTCACCGACGAGGTCCGGCGCATCCGTGAAGCgTTCGCGGTGGTGAGTGCGGTGGGAGCCGTCGAACCCCcGCCCCGGGTGCGGACGCGAGTCCTCGACGAGGTCAGGCAATCCGCGTCCGGGCCGACGTCGCTCACCGAACGCCGGTCCCGCCGGCGCCGCTGGCAGGTCGCCGTCGCCGCCGCCGCGGCCGTCGGGgTGCTCGCCGGCGGGACGGTGATCGTCCGGCAACTCACGGAAGGTCCGTCGCCGACCGTGGCGGAGCAGGTTCTCGACGCCTCC…	m3	x10	17.0942	33.3901	0.965911	0.969294	0.33315	0.997582	P9WGX5	293	5.32918e-31	[GO:0005886] plasma membrane [GO:0016021] integral component of membrane [GO:0005618] cell wall [GO:0006417] regulation of translation [GO:0016989] sigma factor antagonist activity
peg.1169	CDS	Chromosome	2033392	2031779	1614	Heat shock protein 60 family chaperone GroEL	GroEL GroES	CTAGTGGCTGTGCCCGTGACCGGTCTGCTGCTCGACCTCTTCCGCAGGCTTCTCGACCACGGCGCTCTCGGTGGTGAGGATCATCCGCGCGACCGAGGCCGCGTTGACGACTGCGGAGCGGGTGACCTTCACGGGGTCGACGACACCGTCGGCGAGCAGGTCGCCGTAGGTCAGGGTCGCGGCGTTGAAACCGTGGCCCTTGGGCTGCTCGGCAACCTTGCTGGTGACGACGGAACCGTCGAGACCGGCATTGCTGGCGATCCAGAACAGCGGCGCCTGCAGTGCTTCGCGCACGACCTTGACGCCCGTGGCCTCGTCACCGGTCAGACCGAGGTTGTCGGCCAGCTCGGTGCTCGCCTGGACGAGGGCGGAACCGCCACCGGGGACGATGCCCTCGGC…	m3	x10	518.367	477.258	-0.119204	-0.0910916	0.9279	0.997582	Q0S3B9	2475	0	[GO:0005737] cytoplasm [GO:0005524] ATP binding [GO:0051082] unfolded protein binding [GO:0042026] protein refolding	[rha03018] RNA degradation - Rhodococcus jostii
peg.117	CDS	Chromosome	965210	966106	897	Ku domain protein	Bacillus subtilis scratch - gjo, DNA Repair Base Excision, DNA ligases, Nonhomologous End-Joining in Bacteria	ATGGAACGCATGCGGTCGATATGGAAGGGCTCGATAGCGTTCGGACTCGTGAATGTGCCGGTCAAGGTCTATTCGGCAACCGAGGATCACGACATCAGATTTCATCAGGTCCATGCCAAGGACGGCGGCCGGATCAAATACAACCGCGTCTGCTCCGAATGCGGCAACGTCGTCCAATACGCCGATATCGACAAGGCCTACGACTCCGACGACGGCGTGCGCGTGGTGTTGACGGACGATGATTTCGGGAAACTGCCCGCCGCCGAGAAACACGAGATTCCCGTTCTGCAGTTCGTGCCGACCGAACAGATCGACCCCATTCTGTTCGAGAAGAGTTACTTCCTCGAACCGGATTCCAGCTCTCCGAAGGCCTACGTCCTACTCGCGACAGCCCTCGAG…	m3	x10	276.971	294.336	0.087728	0.076747	0.93485	0.997582	A0R3S7	767	2.98296e-100	[GO:0006310] DNA recombination [GO:0006303] double-strand break repair via nonhomologous end joining [GO:0003690] double-stranded DNA binding
peg.1170	CDS	Chromosome	2033784	2033485	300	Heat shock protein 60 family co-chaperone GroES	GroEL GroES	TTACTTGGAGACGACAGCCAGCACGTCGCGTGCCGACAGGATCAGGTACTCCTGGCCGGCGTACTTGATCTCGGTTCCGCCGTACTTGGAGTAGATGACCGTGTCACCCTCCTTGACGTCGACCGGGATGCGGTTGCCCTGCTCGTTGACGCGGCCTTCGCCGACTGCGACGACGGTGCCCTCCTGGGGCTtCTCCTTGGCCGTGTCGGGAATGACCAGGCCGGAGGCAGTCGTCGTCTCAGCCTCGTTGGCCTGGACGAGGATCTTGTCCTCGAGCGGCTTGATGTTGACGCTCGCCAC	m3	x10	1470.62	1291.25	-0.187648	-0.166783	0.86085	0.997582	C1B075	491	8.15356e-65	[GO:0005737] cytoplasm [GO:0005524] ATP binding [GO:0006457] protein folding
peg.1171	CDS	Chromosome	2034015	2035733	1719	FIG00995972: hypothetical protein	- none -	GTGTCTGACATCAATCGGCGTAAATTCCTGACATTTGCCGGACTCGGGGCGATCGGGGCAGTGGGATTCGGAGCACGCCCGTGGGGGTTGCAGTACGCGGGCGCGGCGCCGCTTCCCACATCCGGGGCAGGTACCACCCTCGAAGCGGTGGCCGTCCCTCTCGGCAACTCCGGCTACCGCAGGCTCGGCGCAGGACCGGGGTGGCCGACGATCGTGCGCACCGAACTCGCCGAAGCTCGCAGCGGGCGCGAGGACCGGCGCACCGCCGTCGCCTCCCTCGTCCAGCTCACGGACGTCCACCTGGTCGACGCCCAGTCCCCGATGCGTTTCGAATACGTGCACCCCTTCACCGGTTCCGCGTTCCGCCCGCACGAGACACTCACCGCACAAGGTCTCGTC…	m3	x10	6.81969	17.7412	1.37933	1.18272	0.2286	0.997582	E3GCF1	96	0.0140918	[GO:0046872] metal ion binding [GO:0000166] nucleotide binding [GO:0004115] 3',5'-cyclic-AMP phosphodiesterase activity	[esc00230] Purine metabolism - Enterobacter lignolyticus SCF1 [esc01100] Metabolic pathways - Enterobacter lignolyticus SCF1
peg.1172	CDS	Chromosome	2036266	2035730	537	FIG00996759: hypothetical protein	- none -	TTAGACCCGGCGCCTGCGGGCCCAGCCGACCGCCGCGACGACCGCGCGGATGCCGACGCCGAGCAGGATCAGGTTTCCGATGATCTGCACACTCACGACGGCGCGCGACGGATCGGTCGTCGCGGCGATGTCGCCGAACCCGACGGTCGAGAAGACGGTGAGCGAGAAGTACAGCGCACCCATGCGCGTGAGGGGTTCGGTGAAGTAACCCGGATCACTTTCGGACATCAGGCAATACCCTGCCGCGAATCCGAGGAGGTAGATCGGCAGGATCAGGGCCAGAGCTTCGATCGCCTGGAGCGCGGGTATGTCGGACTGGGCGATCCGCCGGATCTGCCAGACCGCGACCAGCACGACGACGAGCAAACCGCCGGCCAGGAAGAACACGCCCGACACGTC…	m3	x10	6.52828	24.3033	1.89638	0.802251	0.337	0.997582	Q9EPI9	80	0.229135	[GO:0009986] cell surface [GO:0005887] integral component of plasma membrane [GO:0005516] calmodulin binding [GO:0042391] regulation of membrane potential [GO:0034765] regulation of ion transmembrane transport [GO:0044325] ion channel binding [GO:0044877] protein-containing complex binding [GO:0005249] voltage-gated potassium channel activity [GO:0071805] potassium ion transmembrane transport [GO…
peg.1173	CDS	Chromosome	2036472	2038085	1614	FIG00997977: hypothetical protein	- none -	ATGGGGATGTCCTTGGGGATGTCCACCGGCGCGGCCGGTGTGGGTTCCGCCCTCGTCACCACGGCCTCCAACGGTTCGCAGAACGTCGAGTTCCGGTACCTGTCCGCCGATCAGGCGCACACCGACCTCGGTGACCTGGTCCGCTCGTCGATATCCCTGATGACCACCCAGGTCCCTGCCGACCCCACCACTCCCGACGCCTTCGCCGTCGCGTACCGCACGGCGGAACAGGCGCATTCGATCCGCAGCGCCGTCAGCAGGCAGCGGCACCGCGTGCATCTCGTGCCCGAGACCGCCGCCACTCTCACCTACCTGCGTCACACCGGTGAGGTCGCTCAGCATGCCACGGTCGCCATCGTCGACTTCGGCGAGTCCGGACTGTCGGTCGCCGTGGTCGAT…	m3	x10	9.63074	54.8741	2.51041	1.30446	0.1945	0.997582	Q54BE0	130	1.5713e-06	[GO:0005737] cytoplasm [GO:0005524] ATP binding [GO:0016887] ATPase activity [GO:0051082] unfolded protein binding [GO:0042026] protein refolding [GO:0051085] chaperone cofactor-dependent protein refolding [GO:0031072] heat shock protein binding [GO:0034605] cellular response to heat [GO:0005811] lipid droplet [GO:0042623] ATPase activity, coupled [GO:0051787] misfolded protein binding [GO:004418…	[ddi03040] Spliceosome - Dictyostelium discoideum (cellular slime mold) [ddi04141] Protein processing in endoplasmic reticulum - Dictyostelium discoideum (cellular slime mold) [ddi04144] Endocytosis - Dictyostelium discoideum (cellular slime mold)
peg.1174	CDS	Chromosome	2039115	2038078	1038	TsaD/Kae1/Qri7 protein, required for threonylcarbamoyladenosine t(6)A37 formation in tRNA	Bacterial RNA-metabolizing Zn-dependent hydrolases, Macromolecular synthesis operon, YgjD and YeaZ	TCAGCTGAACACCTGACTGGTCGCCACCGACAGTCCGGGGTCGCTGGCCACGGTCAGCAGGGACGGCGCGGCGCCGCCGGCGATCAGATGCGCGCCGAGCGAGGCGATCATCACGCCGTTGTCGGTGCACAAGCGCGGTTTCGGCACCCGCAGGGTCAGTCCGGCGTCGGCGCAGCGTTCCTCGGCGAGTGCGCGGATGCGTGAGTTGGCCGTGGCGCCGCCCCCGAGAACCAGTGTGTCCACGCCGACGTCGCGGGCTGCGCGCACCGCTTTCATCGTCAGCACGTCCGCCACGGCTTCCTGGAAGCTCGCGGCGATATCCGGCACCGAGCAGGCCTCCCCGGCCCGCTCCTTGGATTCCACGTACCGTGCGACAGCCGTCTTCAGCCCGGAGAACGA…	m3	x10	66.9882	193.068	1.52713	1.04584	0.42985	0.997582	Q0S3C4	1481	0	[GO:0005737] cytoplasm [GO:0005506] iron ion binding [GO:0004222] metalloendopeptidase activity [GO:0061711] N(6)-L-threonylcarbamoyladenine synthase activity [GO:0002949] tRNA threonylcarbamoyladenosine modification
peg.1175	CDS	Chromosome	2039591	2039112	480	Ribosomal-protein-S18p-alanine acetyltransferase (EC 2.3.1.-)	Bacterial RNA-metabolizing Zn-dependent hydrolases, Ribosome biogenesis bacterial	TCATTGCACCGGCTCCTCACCCGATCCAGGGCGACGCATCGTGAAGGCGTCCGCACCGCTCGGTTGGTAGTACTTCTTACGTGTTCCCACGATCTCGAATCCTTCACGTCGGTAGAGGGCGATCGCCGCGTCGTTGTCGGTTCGCACTTCGAGAAACACCGGGCCACCCCGGGTGTCGGCCACGCGGAGGAGCTCGTCGAGGAGGGCTCCACCGATCCCCCGGCGCTGACACGCCGGATCCGTTCCGATCGTGTGTATCTCGGATTCGGGATGTGAGCCGTTGCCCAGCAGGGCGATTCCGGCGTACCCGACGACGTGGCCGGTGTCGTCCCGCGCCACGGTGTAGTGCACGTGCGGGGCGGCGAGTTCCGCCCTGAATGCGCCCGCGCTCCAGGGTCC…	m3	x10	66.9882	193.068	1.52713	1.04584	0.42985	0.997582	I6YG32	416	1.30479e-51	[GO:0035447] mycothiol synthase activity [GO:0010125] mycothiol biosynthetic process [GO:0004596] peptide alpha-N-acetyltransferase activity [GO:0008999] ribosomal-protein-alanine N-acetyltransferase activity [GO:0017189] N-terminal peptidyl-alanine acetylation [GO:0006474] N-terminal protein amino acid acetylation
peg.1176	CDS	Chromosome	2040247	2039588	660	Inactive homolog of metal-dependent proteases, putative molecular chaperone	- none -	TCATTTCTTCCGGTCCGCCAGTTCGACCGCGTCCGGGCGCCGTAGATAGAGCGGCACGAGCGCCGCCGGGGCGGCACCACTGAACAGGGCGTCCGCGGCCACCGCGACCAGCCCTGCGGGCGACGGTGTTTCCACGGGCTCGACCGGCAGATCGAAGAAGTCGACGTGGGACGGCGATCCCGCCACCACCTCGGACGGCATCGGCTCGAGTTCGCGCGGCTTCACCACCGCGGGACCTTCGACCCGCACCCCAGCCGAGTAGCGCGCCCAGTACACCTCACGCCGGCGTGCATCCGTGACGACCAGCAGATTCCGGTCACCGTCCACCTGCGCGGCGATGGCGTCGAGGCTGCACACGCCGTGGGCCGGAATACCGAGGGCGTCGGCGAACGCGGCGGC…	m3	x10	66.9882	193.068	1.52713	1.04584	0.42985	0.997582	P65084	450	4.86156e-55	[GO:0002949] tRNA threonylcarbamoyladenosine modification
peg.1177	CDS	Chromosome	2040759	2040298	462	ATPase YjeE, predicted to have essential role in cell wall biosynthesis	- none -	TCAGGAAATCCACTCCCAGTGGGCGGTGCGGACGTCCGTCTCCGGTTCGCGGCGCAGGCGTACCCGCAGGTGACGATCGACCAGCTGCTCGGCGATGCCCTCGCCCCATTCGACGACGACAACCGCTGCGGCCAGGTCGGTGTCGAGGTCGAGCGCGTCGAGTTCGTCCAGTGCGTGCGGGCCGCTTCCGCCCAGTCGGTACGCGTCCACGTGCACCATTCCGACCGGTGCGCCCCCGTCGGGGCGCGTGCCCGCCCGGTGCTCCCGCGCGATCACGAATGTGGGCGAAGTCACTCGCCCCTGCACGCCGAGCCCGGCTCCGATCCCCTTCGTCAGTGCGGTCTTCCCCGCACCGAGGGGTCCGTCGAGAACCACGAGATCACCGGCGACGAGTCCCCG…	m3	x10	116.437	86.6479	-0.426318	-0.365791	0.7259	0.997582	P9WFS7	244	1.77027e-25	[GO:0005737] cytoplasm [GO:0046872] metal ion binding [GO:0005524] ATP binding [GO:0002949] tRNA threonylcarbamoyladenosine modification
peg.1178	CDS	Chromosome	2041840	2040776	1065	Hydrolase (HAD superfamily)	- none -	TCAGCCGACATCGGACTGCTCACGCGACTCGTACCTGGCCAGGCCACGATGCAGCACCCGGTCGACTGCGTCCGACACGACGGTCGGGAACTCGAGCTGCACCAGATGTCCGGCGCCACGCACCCGCACCAGTTCGGACTCCGGAAGGTCCGCTGCCAGTTTCCGGGAGCTGCCGAACGGGATGATCATGTCGCTGTCGCCGCACACCACGACGGACGGGGTGTGCTCGATCGCCGCGAGTGACGCGGACTCGTCGTGCAGTTCGAGTGTGCGCAGAAAGTTGACGATGGTGACCACCGACGTCCGGTCCAGCATGGAGTCGGAGAACTTGTGCAGCCGCGGACTCACGTCCGTGCCGTACGACGCCGCCCGCAGAATCGGGGTGATCAGCACGCGGGC…	m3	x10	122.678	119.616	-0.0364642	-0.0332107	0.9744	0.997582	G5EBI4	175	1.29286e-12	[GO:0016021] integral component of membrane [GO:0004301] epoxide hydrolase activity [GO:0044255] cellular lipid metabolic process
peg.1179	CDS	Chromosome	2043046	2041841	1206	Alanine racemase (EC 5.1.1.1)	Alanine biosynthesis, Pyruvate Alanine Serine Interconversions	CTAGGTGCCCGTCCCGCCGACGTAACTGCGCACCGTGCGTCCGCGTACCCCGGTCACCACCTCGTAATGGATGGTGTCCAGTTCGTCGGCCCACGCCTGCGCGTTGGGCTCGCCGAGGTCGCCGTTGCCGAAGAACACCGCGGTGTCCCCCTCCCGGACTCCGCCGCCGTCCGGTCCGAGATCGACGACCACCTGGTCCATGCAGACGCGTCCGATCCCCGGACGTCGCTCCGAACCCAGCTGGACCTCGAAACGGCCGCTGAGCGAGCGCGGCAGCCCGTCGGCGTACCCGAACGGCAGCAGCGCCACCGTGGTATCCCGTGGGGCCACCCACTGGTGCCCGTAGGACACGCCTTCACCTGCCGCTACCTTCTTCACCAGAGCCACCCTCGATCGCAG…	m3	x10	127.182	137.662	0.11423	0.104716	0.91875	0.997582	A0PME2	973	7.65904e-129	[GO:0030170] pyridoxal phosphate binding [GO:0008784] alanine racemase activity [GO:0030632] D-alanine biosynthetic process	[mul01100] Metabolic pathways - Mycobacterium ulcerans [mul00473] D-Alanine metabolism - Mycobacterium ulcerans [mul01502] Vancomycin resistance - Mycobacterium ulcerans
peg.118	CDS	Chromosome	966592	966173	420	PaaD-like protein (DUF59) involved in Fe-S cluster assembly	Iron-sulfur cluster assembly	TCAGACCGTGAAGCCGAGCGCGCGCAACTGCTCGCGTCCGTCCTCGGTGATCTTGTCGGGGCCCCACGGCGGGAGCCACACCCAGTTGATCTTCAGTTCGTTGCACAGACCGCTGCGCACGAGCGCGCCCCGCGACTGGTCCTCGATGACATCGGTCAGCGGGCAGGCCGCCGACGTGAGCGTCATGTCGAGGGTCACGACGTCCTCTTCCTCGGTGATCCCGTACACGAGACCGAGGTCGACGACGTTGATGCCGAGTTCGGGGTCGACGACGTCGCGCATCGCCTCCTCGAGCTCCTCGAGGCGTTTCGGGTCGGTAATAGCACCCGACGCGGCGGTGGCGGTCTCGCCGGCCTGGTCGGCCGTCGCCTGCTCCGGAACGGCCGTGGCGTCCGCCTC…	m3	x10	3042.48	1358.38	-1.16337	-0.742263	0.4996	0.997582	P70949	172	1.00216e-15
peg.1180	CDS	Chromosome	2044545	2043064	1482	NAD(P)HX epimerase / NAD(P)HX dehydratase	YjeE, YjeE	TCACGATGAGGCCGGCATTTCTTCGGGTGACACCCCCGCACGGAGAACTCTGATCGACTCCCTGAGGTGCGCGAGCAGCGTCCCGGCGGAGATCGGTGCTGTTCCGCGGCCTGCGGAGAGGTCCGCGCCACCGCCTCGGGCCGCCAGGTTCGCGGCCAGCGAGTGAGCTCGCGCACCCACCGCTGCGGCCCGGGCCGGAGCGATACCCGCGGCCATGAGTGAGCCGATGATCCCGGCGAGCACGTCCCCCGCCCCCGCGGTGGCGGACCACGACCCGCCCGCCTCGTTGACGAAGATCCGGCCCCCGGGTTCCGCGATCACCGTGGCCCGGCCCTTGAGCAGCAGGTGCACGTTCCAGTCGGCAGCGAGAGAACGTGCCGACGCCACCCGGTCCGGACC…	m3	x10	24.2596	59.242	1.28806	0.908275	0.3973	0.997582	P9WF11	1161	1.13831e-154	[GO:0046872] metal ion binding [GO:0005524] ATP binding [GO:0052855] ADP-dependent NAD(P)H-hydrate dehydratase activity [GO:0052856] NADHX epimerase activity [GO:0052857] NADPHX epimerase activity [GO:0046496] nicotinamide nucleotide metabolic process
peg.1181	CDS	Chromosome	2044544	2044972	429	copper-binding protein	- none -	ATGGGAACTCCTCGGCGAGAAGGGTCGGTATCGGGTCAGACTACGCTCGACGTCATGCGTGGACGTGGAAGCTCGTGGATCGCCGGAGTGGCTCTCGCCGCAAGCATTTCGATGGCGGGCGTCGTGTCCGGGTGCGGTTCGCCGGACACCGCGGCGCCCGAGGCCCCGACCGGACCTGTCGTGCAGGTCGCGAACATGGCGTACGCGCCCGCGACGCTCACCGTCAAGGCGGGAGACACCGTCACCTGGAATTTCGACGACAAGGGTGTCACCCACGACGTGGTGGGTGTCGGCGCCGCGAAGAGTGTGCTGCGGAGCCGGTTGATGCAGACCGGCACGTTCACGTACACGTTCACCGAACCGGGGACCTACGACTACACGTGTTCGCTGCACCCCGAG…	m3	x10	41.3649	84.9707	1.03856	0.498273	0.3298	0.997582	P22364	159	2.28065e-13	[GO:0009055] electron transfer activity [GO:0005507] copper ion binding [GO:0042597] periplasmic space
peg.1182	CDS	Chromosome	2046799	2045006	1794	Glucosamine--fructose-6-phosphate aminotransferase [isomerizing] (EC 2.6.1.16)	Sialic Acid Metabolism, UDP-N-acetylmuramate from Fructose-6-phosphate Biosynthesis	CTATTCGACGGTGACGGACTTCGCGAGGTTACGCGGCTTGTCGACGTCGTAGCCCCGTGTCTGCGCGACCTCCGCAGCGAACACCTGCAACGGCACCGTCGACAGCAGCGGCTGCAGCAGCGTCGGCGCTGCCGGGATCTCGATCAGGTGGTCGGCGAACGGGCGCACGGCCTCGTCGCCCTCCTCCGCGATCACGACGGTCCGCGCACCGCGGGCCTGGATCTCCCGGATGTTGCTCAGCAGCTTCGAGTGCAGCACCGCACGCCCCTTCGGGGACGGCATCACGATGATCACCGGCAGCCCGTCCTCGATCAACGCGATCGGACCGTGCTTGAGCTCACCAGCCGCGAAGCCCTCGGCGTGCATGTACGCCAGCTCCTTGAGCTTGAGTGCACCCTC…	m3	x10	156.195	180.825	0.211244	0.182974	0.83965	0.997582	Q73S23	2509	0	[GO:0005737] cytoplasm [GO:0005975] carbohydrate metabolic process [GO:0006541] glutamine metabolic process [GO:0097367] carbohydrate derivative binding [GO:0004360] glutamine-fructose-6-phosphate transaminase (isomerizing) activity [GO:1901137] carbohydrate derivative biosynthetic process	[mpa01100] Metabolic pathways - Mycobacterium avium subsp. paratuberculosis K-10 [mpa00250] Alanine, aspartate and glutamate metabolism - Mycobacterium avium subsp. paratuberculosis K-10 [mpa01130] Biosynthesis of antibiotics - Mycobacterium avium subsp. paratuberculosis K-10 [mpa00520] Amino sugar and nucleotide sugar metabolism - Mycobacterium avium subsp. paratuberculosis K-10
peg.1183	CDS	Chromosome	2046839	2046955	117	hypothetical protein	- none -	GTGGCCGACGTATCCCACGATTCCGCACATGGTTCATCAGGGTACTTGGACCGGGCGACGCGGCGAAGTCGGAGTGTGGGCCGCATCGGCTCTCTCGCCGGGCCGCGAATCGGATAA	m3	x10	0	0	0	0	1	1	Q1AU52	61	0.855188	[GO:0005737] cytoplasm [GO:0003743] translation initiation factor activity [GO:0019843] rRNA binding [GO:0043022] ribosome binding
peg.1184	CDS	Chromosome	2046966	2047802	837	FIG00996653: hypothetical protein	- none -	GTGGCGCCGAAACCGAAGACCCTGGCCCGTGAACTGTCCAAGCGAGGACCGCACCGCGTGCTGCGGGGTGACCTCGCCCTCGCCGGACAGCCGGGCGTCGTATACACGCCCGAATCAGGCTTCAACCTGCCGGCCGTCGCGTTCGCGCACAGCTGGATGGCAGGTGCCGACCATTACCGGAAGACGCTCGAGCATCTGGCTTCGTGGGGAATCGTCGTGGCCGCCCCCAACAGTGAACGCGGTCCCGTGCCCTCCCACCTGGGCCTCGCCACCGACCTGCGGGCCACCCTCGACATCTGTGTGGGCGTGCGGCTCGGCCCCGGCCAGATCAGCGTGCAGCCCGACCGCGTCGCGTTCGCAGGACACGGGATGGGTGCGGGTGTGGCGGTGCTCGCCGCC…	m3	x10	110.627	155.727	0.493313	0.44289	0.66735	0.997582	P14661	68	2.65581	[GO:0005576] extracellular region [GO:0042742] defense response to bacterium [GO:0019731] antibacterial humoral response [GO:0002776] antimicrobial peptide secretion
peg.1185	CDS	Chromosome	2048036	2047812	225	hypothetical protein	- none -	TCACACCAGCCAGCTGCGCGGCCGATAGAACTCGTCGTCGTCGAGTGTTCTCGGTTGCGCGGCCGCGGGTGGTGCCGTTGCGGGTTCGGTCCGGCCGCGGCCGGACCGGTTCGCCGTGGCTTCCTCGTCTCTGGCCCTGCGCTCGTCGATCCGCTCCCGGAACATGTCCAGGTCGGCTCGCATCTGTGCCCGTTGTGCACGCAACTGTGCGGCTCGGTGGCTCAC	m3	x10	25.4336	69.0824	1.44158	0.868932	0.34335	0.997582	Q0JE32	72	0.252163	[GO:0016491] oxidoreductase activity
peg.1186	CDS	Chromosome	2050144	2048033	2112	hypothetical protein	- none -	TCACAGCGGCCCGGCCTCGGCCAACTCGGCGCCGCTGTCGAATCCGGTCACGGGACCTGTCGCCAGTTCGGGTGCGGACCGCGGTTCGTCCAGCGGCGGGGGCCCGGCGGGCGTCTCGGGTACCGGCTCCTGCTGCACTGACACCACCTGTGGTTGCGGGACGGCTGCGGCGTCTCCGGCAGGCGCAAGGGCCGGTGCGTTCTCGTGGTCCGGCACGTCGTCCGCGGCGGGTCGGCCGGCCGTCGGCTCTTCTTCGGTTGTCGCGTCCGCGGTGTCGTCGGCACCACCGCTGACCTGCGATTCCGGTGTCGGCGAGGCAGGTGCGCAGTCGGCGTCGCCGGCGTCTCCCTCGCCCGCATCGGTTTCCGCCGTGATCTGCGGCAGACCGTCCGGGCCGAT…	m3	x10	25.4336	69.0824	1.44158	0.868932	0.34335	0.997582
peg.1187	CDS	Chromosome	2050446	2050138	309	FIG00998628: hypothetical protein	- none -	TCACCACTGCACCCCGCTCACGACGGCGGTGGTGTTCGCGTCCGTTCCGGAGTAGCGCGCCGCGGCGGCCCGGAACGCGTGCCCGAACGACTCCGCGTCCGCGGCCCACTGCCCGAGCGCGACCCCGACGACGCCGAGGGCGTCACGCACCGCATCACCCTTCGCGGCGTAGTCGCGGCCCGCGTGCGCCCCACCGAATTCCAGCCGGGCGGTCGCGGCGGCCTGTTGTCTCAGGACCTCCGCCGACCGCAACAGTCTCGCGCCCGCGTCCGTCACCACCGCGACGTCCAACTCGAGCCCATCGCTCAT	m3	x10	25.4336	69.0824	1.44158	0.868932	0.34335	0.997582	B3PKX8	66	3.24816	[GO:0005737] cytoplasm [GO:0005886] plasma membrane
peg.1188	CDS	Chromosome	2051870	2050533	1338	Phosphoglucosamine mutase (EC 5.4.2.10)	Sialic Acid Metabolism, UDP-N-acetylmuramate from Fructose-6-phosphate Biosynthesis	TCACACGGAGGCGACGGTGCCCGCCAGCTCGTCGGCGAGCTTCCGAGCCACTTCGATGTCCGAAGCCTCGACCATGACGCGGACGAGTTGTTCGGTACCCGACGGCCGCAGCAGTACCCGGCCGTTGTCGCCCAGGCTGCGCTCGGCGGCCACGACCGCGTCGAGCACGACCGGGGACGCGGCGACGGCGCGCTTGTCGGCGACCTTCACGTTGACCAGAACCTGCGGAAGCGTCGTCATCGCCGACGCcAGTTCCGCGATCGGCTGTCCGGTCTCCGCCATGCGGCCCATCAGCCGCAGTCCCGTCAGCACTCCGTCGCCGGTGGTGCCGAAGGCGGGGAACACGACGTGACCGGACTGTTCGCCGCCCAGGCTGAAGCCGCCGGACCGGAGCCCTTC…	m3	x10	20.3588	60.2266	1.56475	1.45643	0.14725	0.997582	Q0S3D6	1746	0	[GO:0000287] magnesium ion binding [GO:0005975] carbohydrate metabolic process [GO:0008966] phosphoglucosamine mutase activity	[rha01100] Metabolic pathways - Rhodococcus jostii [rha00520] Amino sugar and nucleotide sugar metabolism - Rhodococcus jostii [rha01130] Biosynthesis of antibiotics - Rhodococcus jostii
peg.1189	CDS	Chromosome	2052544	2052008	537	SSU ribosomal protein S9p (S16e)	Ribosome SSU bacterial	TCAGCGCTTCGAGTACTGAGATGCCTTGCGGGCCTTCTTCAGGCCGTACTTCTTGCGCTCGACGGCGCGGGCGTCACGCGTGAGGAAGCCGGCGCTCTTGAGAGCCGGACGGTCCTCGGGGGTGACCTCGATGAGCGCGCGGGCGATGGCGAGACGCAGTGCGCCGGCCTGTCCGGACGGTCCGCCACCGTGCAGCAGCGCCACGATGTCGAAGGACTCGGCACGCTCGACCGTGACCAGCGGAGCCTTGATCAGCTGCTGGTGCACCTTGTTCGGGAAGTAGTCCTCGATGGTGCGGCCGTTGAGCTTGAAGTCGCCCGAACCGGGGGTCAGACGGACGCGGACAACCGCTTCCTTACGACGACCGACGGTCTGGATGGGGCGATCGATCACGATCGG…	m3	x10	1347.52	2712.5	1.00931	0.770707	0.4288	0.997582	C1B057	670	1.02068e-89	[GO:0006412] translation [GO:0003735] structural constituent of ribosome [GO:0005840] ribosome	[rop03010] Ribosome - Rhodococcus opacus B4
peg.119	CDS	Chromosome	967104	966589	516	Putative iron-sulfur cluster assembly scaffold protein for SUF system, SufE2	Iron-sulfur cluster assembly	TCATGATGCCTGTCCTCCGATTCGAGCTGGTTCGCCGTCTGCTGTCGGAACGGCCGAATCCTGTTCGTCCACAACACGGTCGTCCACTATCTGAACAACCGCGTCCTTGAATGCCATCCATCCCAGCAACGCGCATTTCACACGCGCCGGGTACTTCGAGACGCCGACGAAGGCGATGCCGTCCCCGAGGACGTCCTCGTCCCCCTCGACGGTACCGCGGCTGCTGACCATTTCATTGAACGCGGCAACGGTCTGCAGGGCCTGCTCGACGGGCATACCCACCACCTGATCGGTGAGCACCGACGTCGACGCCTGGCTGATGGAGCAGCCCTGGCCGTCGTACGACACGTCCACCACGGTGCCGTCGTCGGAAAGCTGCACCCGCAGCGTCACTTCGTC…	m3	x10	3042.48	1358.38	-1.16337	-0.742263	0.4996	0.997582	O32163	275	4.11367e-30	[GO:0005737] cytoplasm [GO:0051537] 2 iron, 2 sulfur cluster binding [GO:0008198] ferrous iron binding [GO:0016740] transferase activity [GO:0051539] 4 iron, 4 sulfur cluster binding [GO:0005623] cell [GO:0006879] cellular iron ion homeostasis [GO:0016226] iron-sulfur cluster assembly
peg.1190	CDS	Chromosome	2052984	2052541	444	LSU ribosomal protein L13p (L13Ae)	Ribosome LSU bacterial	TCACTGGGCCACCTGCTTGATCTCGAATGGCACCGGCTGCTGCGCGGCGTGGGGGTGGTTCGGGCCCGCGTAGACCTTCAGCTTGCTGCTGATGGCGCGACCCAGCTTGTTCTTGGGGAGCATGCCGACGATGGCCTTCTCCACGAGGCGGTCGGGGTTCTTGTCGAGAACCTCACCGACGGAGCGAGACTTCAGACCACCGGGGTGTCCGGAGTGGTGGTACAGGAACTTGCCCTCACGCTTGTTGCCGCTGATGGCAACCTTCTCGGCGTTGATGATGACGACGAAGTCGCCGCCGTCAACGTGCGGTGCAAAGGTGGGCTTGTGCTTGCCGCGCAGCAAGTTGGCTGCCTGGACGGCAAGGCGGCCGAGCACCACGTCAGTGGCGTCGATGACGTG…	m3	x10	1347.52	2712.5	1.00931	0.770707	0.4288	0.997582	Q0S3D9	762	1.07973e-104	[GO:0006412] translation [GO:0003735] structural constituent of ribosome [GO:0005840] ribosome	[rha03010] Ribosome - Rhodococcus jostii
peg.1191	CDS	Chromosome	2054379	2053153	1227	Ornithine aminotransferase (EC 2.6.1.13)	Arginine and Ornithine Degradation, Dimethylarginine metabolism	TCACTCGGCGAGCGCGTCGGCGAGCTGTTCGACCGCCCACGTCAGCTCGTCCCGTTCGATCACCAGCGGCGGGGCGATGCGGATCGTTCCTTCGTGCGCATCCTTCGCGAGGACCCTGCGTGCCAGGAGTCTTTCACAGATCGTTCGGGCGGACGGCATACCGTCGGCCAGCTGCACACCGGCCCACAGCCCACGCCCACGCACCTCCGACACGTGCCCGGGAGGCAGTTGCGACAGCATGCTGTGCAGGTAGGCGCCCAGATCCCGGCTTCGCCGCTGATATTCGCCGGTCTCGAGCAGGTCCACCACCGCGCTTCCCACCGCGCAGGCGAGGGGGTTGCCGCCGAACGTGCTTCCGTGTTGTCCCGGGCCGATCACTGCCATCACCGACCAGTCTGC…	m3	x10	136.678	26.1091	-2.38816	-2.10637	0.0577	0.934321	Q7VSA0	1105	1.6953e-148	[GO:0005737] cytoplasm [GO:0030170] pyridoxal phosphate binding [GO:0055129] L-proline biosynthetic process [GO:0004587] ornithine-oxo-acid transaminase activity	[bpe00330] Arginine and proline metabolism - Bordetella pertussis Tohama I [bpe01100] Metabolic pathways - Bordetella pertussis Tohama I [bpe01110] Biosynthesis of secondary metabolites - Bordetella pertussis Tohama I [bpe01130] Biosynthesis of antibiotics - Bordetella pertussis Tohama I
peg.1192	CDS	Chromosome	2055303	2054386	918	NG,NG-dimethylarginine dimethylaminohydrolase 1 (EC 3.5.3.18)	Dimethylarginine metabolism	TCACCCCTGATCTTCCGCGTCCCGGAGCCCGCGGAAGCCGCGGAGCTCCAGCGTGCTGCACTTGATTCCGCCACCGGATTTGAGGAACTCCGAATAGTCGACCGGCACGGGCTCGTACCCGCGTTCGGACAGCTGTTCCGCGAGGCGCGAAGCCTGCACGGGCAGGACCACATTGGCGCCGTCGCTCACCAGGTTGAGTCCGAGCCAGTCGGTGTCCGTCTCGGCCGCGATCACCGCGTCGGGAAACATCCGCCCGAGTAGAGCCCGACTGTCCGGCGAGAACGCCGCCGGCAGGTAGGCGATGGTCGCGTCGTCGAGCACACCCAGCGCGGTGTTGAGGTGGTAGTAGCGGGGATTCACGAGGTTCAACGTGATCACCGGGCGGCCGAGGTGGGCCGA…	m3	x10	71.1066	19.1352	-1.89376	-1.65913	0.1019	0.997582	Q09359	329	5.00818e-35
peg.1193	CDS	Chromosome	2055293	2055838	546	Transcriptional regulator, AsnC family	- none -	GTGGGCGCCATCTCCACTCCCCCCTCGATCGGTGTCGGTGAAATCAGTATCCACCCACCAAAAGGCCTGATCAATGCGCTAGCGTTTCATCACATGGATGATTCGTTGCGTCTGGACGGGCTCGATCGACGGATCGTTGCGCAGCTGGAGCGCAACGCACGGTCCAGCTTCGCCACCATCGGCGCCGAGGTCGGGCTGTCCGCACCCGCGGTGAAGCGTCGAGTCGATCGACTGGTCGAGTCCGGAGTGATCACCGGATTCCATGCTGCGCTCGATCCGCGCGCACTCGGCCACGGCGTCGAGGTCTTCGTCGAGTTGTACTGCAGCGGTCGCACCTCGGCCGTCGAGATCGCGCGGATCGTGTCCCGTCACACCGAGGTTCAGGAGGCTTACACCGTC…	m3	x10	15.867	13.8006	-0.201298	-0.0694904	0.4305	0.997582	O59188	170	2.4456e-14	[GO:0003700] DNA-binding transcription factor activity [GO:0042802] identical protein binding [GO:0043565] sequence-specific DNA binding
peg.1194	CDS	Chromosome	2056204	2055917	288	FIG00997096: hypothetical protein	- none -	TCAGAGCCACGCCGTGGCGTTCCGGTCTTCCGCAGTCTGCATGTCGACGGCACCGTCCTGGACGACCTTCGAGATCGTCTGCAGAACCTGCAGCAAATCCTCGTGCGAGCTGTCCCACTTCGCCTGCACAGCTTGGTAGTTCTCCCGCGCACCGCTCTCCCACTGCGCCACGAGCCCGTTGACGTAGCCCCGGAGCTCGTCGTGCGTTTCGCGCAGCTTCGCTTCGTTCGACTTGATGTCGCTCGCCAGCGCCTGCAACTCGGCAAATCCGTACTTCAATGAAGACAT	m3	x10	15.6539	10.9399	-0.516924	-0.460425	0.6619	0.997582	Q6NJ54	158	2.83361e-14
peg.1195	CDS	Chromosome	2056565	2056248	318	FIG01001582: hypothetical protein	- none -	TCAGATGTCGAGCGATCCCGAGGCTCCGGCCGCATGAATCGCGTCCTGGTTGGCCTGCTCGGCGGCGTCGTATCCCTTGCCGTTCTCGCGGATCTTCACCGCAATCTCGTCCAGCGAGTCCTGCATACGGCGCGCAGCATCTCCGTACCGAGCCATCAGCTCCATGAACGCCGCCTGAGCTCCACCCTGCCAGGCCGAAGAAGACTCCTCGCAACGTGCCTTGAGACTGTTGATCGTGCCCTGCAGCTGGCTGTTCACCGTCTGCACGTGGTTGGCCGCGACCTCCATCTGGCCGACATCGGTAACAACTCCCGCCAT	m3	x10	19.2019	6.24333	-1.62086	-1.44053	0.1881	0.997582	Q16NS8	83	0.0178865	[GO:0035243] protein-arginine omega-N symmetric methyltransferase activity [GO:0018216] peptidyl-arginine methylation
peg.1196	CDS	Chromosome	2058103	2056697	1407	hypothetical protein	- none -	TCACCGAACGATCACCAGCGACCGCACGACCTCTTCGCACACGTTCTCGATCGACTCCCACTCCTCCGCCAGGAACTGACAGCCGACGCTCACCTGGAGGTCACGCTCGACGAGTACGTGCCAACGCACCACGGAGCTCTCGTCGGGAAACTCGCTGTACGCGATGCCGGGTCGACCGCCGAACACGACGTCGCGCTCCAGTTCGCCGAACAGCTCTGGACGGCCGCGCTGCGCAATCTTCGCCGCGAGGGTCGCCGCCACCTCGTCGTATCCGGCACCCTCTCGAACCGCGTTCTGCGTGATGATGATCCGCCTGTCGGCTCCGCCCGCGGGCACCAACTCCAGTCGAGATCCGGAAGAAGACGACGCGGCCGGCGGGCGCTCCTTCCACCCGCTCGG…	m3	x10	0.604847	0.950837	0.652628	0.538353	0.56305	0.997582
peg.1197	CDS	Chromosome	2062101	2058100	4002	FtsK/SpoIIIE family protein	- none -	TCACAGCGGGGGCATCCACGCGAGCTGGATCAGGCCGGTACCCGCACGGTTGACCAGCGTTCCGCGCCCGGGCGGCATCGCACTCGGACGAACGGTGCCGATGAGATTGCCCTCCTCCCGGTTGCCACTCATCACGAGGCCCGTCGACTGCAGATCACGCAAGCGTGCGATGACCGGCTCGTACATCGCCCGCGCCGCGCCGCCGGAGCGTCGCGCGATGATCAGGTGGAACCCGATGTCACGGGCGTGCGGCAGGAACTCGACAATCGCAGCGACGGGGTTGCCGCTCGCGGTCACGACGAGGTCGTAGTCGTCGATGACGACGAAGACTTCGGGCCCCGTCCACCAGGACCGGTCGCGCTGCTGCTGGCGATTGAAACCGGGGCCCGGCATGCGCCC…	m3	x10	0.604847	0.950837	0.652628	0.538353	0.56305	0.997582	D1A4G7	3181	0	[GO:0005524] ATP binding [GO:0005886] plasma membrane [GO:0016021] integral component of membrane [GO:0003677] DNA binding
peg.1198	CDS	Chromosome	2062387	2063859	1473	FIG00996093: hypothetical protein	- none -	ATGTCCATCACCCATGGCGATTCGCGGGGCTCCGCCTCGTCCACCCGTCCCGGTGCCGCAGCAGATCTCTGCCGGATCACCGTCCTGTCGACGCATTCGCAGGTCGACATGGCCGTGCCGTTCGGTGTTCCGCTGGCCATCCTGATTCCGGGCATCGTCGACACCATCCGCACCCATCGCAGTACCAACGACTTCGACGACTCGCTCGAGCAGTACGAACCCAGCGAGTGGGTTCTCGCGAAGATCGGGCACTCGCCGCTGTCGACCACGTTGACGTTGCACGAGCACGGAATCCGCGACGGCGACCTCCTCGTACTGCAGAGCGTGCACGCCAGCGCACCGCCGCCGCTGTTCGACGACATCATGTACAACGTGGCGATCGCCGACGCCGAGGTCGAC…	m3	x10	0.404019	0.167906	-1.26677	0	1	1	P9WNQ1	119	2.48034e-05	[GO:0005886] plasma membrane [GO:0016021] integral component of membrane [GO:0005618] cell wall
peg.1199	CDS	Chromosome	2064123	2065250	1128	subtilase family protein	- none -	GTGATCGACACCGGCGTCTCCCCGCATCCGCGTCTCCCCGGCCTCATGGACGGCGGCGACCTCGTGGGGACGGAGACCGGCACGGTCGACTGCGACGCGCACGGCACGCTCGTCGCCGGGCTGGTCGGCGCCGCGCAGGTTCCCGGTTCCGGTTTCTCCGGTGGCGCACCGGATTCCCGGATCCTGTCCATCCGGCAGTCGAGTAGTGCCTACAGCCCcGTCGGCCGGGCCGATCGGCTCGACAACGCTGGCAACTCGGTCGGTGGATACGGAGACGTTGCGACGATGGCGACGGCGATCCGGCGGGCGGCCGACATGGGCGCCACCGTCATCAACATCTCCGAGGTCGCGTGCAAGACGGCCGCCGAGGGAATCGGCGATGGCGACCGGTATCTGGGG…	m3	x10	0.292916	0.101469	-1.52944	0	1	1	I6YC58	642	1.4049e-78	[GO:0005886] plasma membrane [GO:0016021] integral component of membrane [GO:0016020] membrane [GO:0004252] serine-type endopeptidase activity [GO:0016485] protein processing
peg.12	CDS	Chromosome	11800	12588	789	transcriptional regulator, XRE family	- none -	GTgaTGACGCGGTTCCccAGTGAGTTCCGGCGCTGGCGCACGGCCCGCCGGATGAGCCAGCTCGATCTCGCCCTTCGGGCGGGCACCACCCAGCGGCACGTGAGCTTCATCGAACAGGGCCGCTCCcGCCCGGGGCGGGgCATGGTGTTGCGCCTGGCGGAGTCGATGGAGCTCACGCTACGGGAGCGCAACGAGCTGCTCCTCGCTGCCGGCTTCGCCCCGGCATTCCCGGAGTCATCGCTCGACGACGAGGCGCTGCGCCCGGTTCGTCAGGCGCTGGAAACGATTCTCGACGGTCATCTCCCGTACCCGGCGATGGTCGTGCGGCCGCACGGCATCCTCGTCACCGCCAACCGGGCGTTCGAGGtGTTTTACGAAGGCGTCGACCCcGCGTTGCTC…	m3	x10	39.2897	22.2004	-0.823566	-0.699231	0.46545	0.997582	P55411	97	0.00193057	[GO:0003677] DNA binding
peg.120	CDS	Chromosome	968360	967101	1260	Cysteine desulfurase (EC 2.8.1.7), SufS subfamily	Alanine biosynthesis, Iron-sulfur cluster assembly	TCATGCAGGAACCTCCCCGAAGAACTCCTGTGCACGCCGCACGGCTGCCGCGAGAGCGTCGACCTCGTCGACCGTGTTGTACAACGCGAACGACGCCCTCGCCGTGGCCGCGACACCGAAGCGGCGGTGCAGGGGCCAGGCGCAGTGGTGGCCGACGCGGATGGCGACTCCCTCGTCGTCGAGGATCTGCCCGAGATCGTGGGCGTGGATTCCGTCGACCACGAACGACACGGCCCCGCCGCGGTCCTCGGCGGTCGTGGGTCCGATGATGCGCACTCCGTCGATGGCACCGAGCGCTGCCAGCGCCGCCTCGACCAGGGTGTGCTCGTGCGCGGCGACCGCGTCCATCCCGATCTCTTCGAGATACCGGACCGCGGCACCGAGCCCGACCACCTGCGA…	m3	x10	3042.48	1358.38	-1.16337	-0.742263	0.4996	0.997582	P9WQ69	1579	0	[GO:0005886] plasma membrane [GO:0030170] pyridoxal phosphate binding [GO:0031071] cysteine desulfurase activity [GO:0006534] cysteine metabolic process	[mtu01100] Metabolic pathways - Mycobacterium tuberculosis H37Rv [mtu00450] Selenocompound metabolism - Mycobacterium tuberculosis H37Rv
peg.1200	CDS	Chromosome	2066675	2065257	1419	PROBABLE CONSERVED MEMBRANE PROTEIN	- none -	CTAGTTGGACCCTGACGCGACAGCGGCCGGCTCCGCGTCCGGGGCGATTCCGTCGTGCGCGACGAGCGCCGACAACTTCCCGAGCGCCGGGCCCTGCGCCAGGAGGCCGAGAATCTGCCACGGCGCGAGGGGCTGGGTGCCGTCGACGCCCAATGCCTTGGCGGAGTCGCCATCCGGGATACCGAACCGGACCCCCGTGTCCGCGACGAAGAAGGTGCTGTCGCGTCGGGTGCTGGTGGCCTCGATGCCGGTGGACTGGACGAACCCGCTCGCTCCCGGCTGCACGTAGACCGAATCCGCGTTGTCGCCCGTGTCGTCCGCCTGGGCCAGCTCGACCGCACGGGCGTCGCCGGGAATCGGGAGCGTGCGTCCCGCTACCAGGGACAGCTCGGCCGCCGG…	m3	x10	0.275822	0	-inf	0	1	1	A0QNJ0	663	3.71022e-80	[GO:0005524] ATP binding [GO:0005886] plasma membrane [GO:0016021] integral component of membrane [GO:0016787] hydrolase activity
peg.1201	CDS	Chromosome	2066905	2068497	1593	FIG00994982: hypothetical protein	- none -	GTGATCATTGCGCAACTGGTGGGGGTGGCCGGCGGGGTCGCGGCCTCGCTGTGCGGGCTGGTGTGGTGGGGCGCCGTCGCCGTAGCCGTCGTCCTCGTTCTCACCGCGCTCGTCCGCGTGGGCGGCTGGTCGAGCCTGGACTGGGCCCGGACGTGCTGGAGATATTGCACCAAACCCGGTCGGACGCAGTCCCGCACCGTCAGCTTCCAGTCACCGACAGGCCAGTCCGTCGGGCTTCGCTGGGACGGTGGCAGCGTGGTGGCAGTTGTCGAGGTCCTTCCTCCCGCGGGGAGCCTCACACAGATCACCCGGGACGGCTTCCAGACGACGCACGAACTCCCCACAGACGCGCTCGCCGCGTGTCTCGTGCAGCACgACATCTCGCTGACCGGAATCGAC…	m3	x10	1.52818	2.1731	0.507936	0.221207	0.6093	0.997582	A0QNL0	154	1.67271e-09	[GO:0005886] plasma membrane [GO:0016021] integral component of membrane
peg.1202	CDS	Chromosome	2069060	2068494	567	putative reductase	- none -	CTAGCCGGGGTACGGGGTGCTCCCCCGCTGAATTCGGACCGCGTCGGCCCACCACACGAGTTGCGCCAGCATGCGGTCCGCCGAGTCGATGGCGGCGCCGTCGGTCGTCTGTCCCTGGTCGTCGAATCGCTTGCGCACCCGGTGGAAGCTCACGCTCTGCCGCACCGACACCATGTGCAGTTCGGCCACGACCTGGCGGAGCTgTTCGGTTGCCCGGAGCCCGCCGGCCAACCCGCCGTACGACACGAAACCGATGGGCTTCGAGCGCCATTCGTGTTTGACGCTGTCGAACGCGGTCTTCAGCGCCGCAGGGTAGCCGTGGTTGTACTCGGAGGTGACCGCCACGAACCCGTCGGCTCGGCCCACTCGCTCCCGGAATTCGTCCGTCACCGGGGATGC…	m3	x10	17.668	35.1632	0.992926	0.852229	0.40085	0.997582	Q9USJ6	237	1.28278e-23	[GO:0005829] cytosol [GO:0010181] FMN binding [GO:0005634] nucleus [GO:0052874] FMN reductase (NADH) activity [GO:0052873] FMN reductase (NADPH) activity [GO:0003955] NAD(P)H dehydrogenase (quinone) activity
peg.1203	CDS	Chromosome	2070036	2069143	894	tRNA pseudouridine synthase A (EC 4.2.1.70)	RNA pseudouridine syntheses, tRNA processing	TCAGTCGCCGCAGCAGCCGCCCGGCACGGTCCGAACGTCCCGGGTGATCTCGTTGCGTGCCGCCAGATCCGCGTCGTCCGGGTAATCGACGCGCACCAGGGACAGTCCGTGCGCCGGGGCCACCAGGATCGAACTCGACCGCGACTTCTCGCGGAGGAGTCCTTCGACCCAGCCGAGGTCGCGACGTCCCTCCCCCACGGCGAGAACCGCACCCACGAGACTGCGCACCATCGACCAGCAGAAGGCGTCGGCGCTGACGAAGGCCGTGAACACGTCGCCGTCGCGCTCCCAGTCGAAACGTTGGAGATCGCGGACGGTCGTGGCGCCTTCGCGGCGTTTGCAGAACGCCGCGAAGTCGTGCAACCCCAGCAGCGTCGCGGATGCCGAGCGCATGAGTTC…	m3	x10	14.4502	57.7207	1.998	1.86328	0.082	0.997582	Q5Z1K7	856	8.41864e-115	[GO:0003723] RNA binding [GO:0106029] tRNA pseudouridine synthase activity [GO:0031119] tRNA pseudouridine synthesis
peg.1204	CDS	Chromosome	2070611	2070042	570	LSU ribosomal protein L17p	Ribosome LSU bacterial	CTAGTCCTTCTTGGCCTCTTCGGCCTCGGGGGCGTCGGCCGCGGTGGCGGTCTCGTCCTCGATGGCCTCGACGACGGCGTCAGCGTTCTCGACCTCGGCATCGGTCGCcTCGGCCTCGACGGCCTCGACGACGTTCTCCTCGGCGGGAGCAGCAGCCGGCGCATCCTTCGATGCCTTCACGCGACGAGCGCGGTCGGCCTCGGAGGTGACGGTCTTCTCCTTGACGAGCTCGATGATCGCCATCGGCGCGTTGTCGCCCTTGCGGGGGACCGTCTTGATGATGCGGGTGTAGCCGCCGTCACGATCGGCGTAGAACGGGCCGATCTCCGCGAACAGGGTGTGCACGACATCCTTGTTGCGGATGACCTTCAGAACCTCGCGACGGTGAGCCAGGGTTCC…	m3	x10	322.726	1186.99	1.87893	1.51274	0.1579	0.997582	Q0S3E6	703	3.13264e-94	[GO:0006412] translation [GO:0003735] structural constituent of ribosome [GO:0005840] ribosome	[rha03010] Ribosome - Rhodococcus jostii
peg.1205	CDS	Chromosome	2071700	2070639	1062	DNA-directed RNA polymerase alpha subunit (EC 2.7.7.6)	RNA polymerase bacterial	CTACAGCTGTTCGGTCTCGGCGTAGTCCTCGGTGCCCTCGGCATCACCGAAGGAACCGGCGTCCGTGTCGCTCCACGTCCCGGTGGCGGCGTCGTAGCCGGCAACGGTGGTGGGATCGAAGGACGCGGGGCTGTCCTTGAGGGCCAGGCCGAGCGAATGCAGCTTGACCTTCACCTCGTCGATGGACTTCTGTCCGAAGTTGCGGATGTCGAGCAGATCGGACTCGGTACGGCCGACAAGCTCACCGACGGTGTGAACACCTTCGCGCTTGAGGCAGTTGTAGGAACGGACCGTCAGGTCCAGGTCCTCGATGGGCAGTCCGAACGAAGCAATGTGATCGGCCTCGGCGGGCGAGGGTCCGATCTCGATGCCTTCTGCTTCGACGTTCAGCTCACGGGC…	m3	x10	371.17	1267.1	1.77138	1.27882	0.22415	0.997582	Q0S3E7	1822	0	[GO:0003677] DNA binding [GO:0006351] transcription, DNA-templated [GO:0046983] protein dimerization activity [GO:0003899] DNA-directed 5'-3' RNA polymerase activity	[rha03020] RNA polymerase - Rhodococcus jostii
peg.1206	CDS	Chromosome	2072422	2071817	606	SSU ribosomal protein S4p (S9e)	Ribosome SSU bacterial	CTACTTCGAGTAGTACTCGACGATGAGCTGTTCCTGTAGAGGAACGTCGATCTGCGCACGCTCGGGAAGCTGGTGAACCAGAACCCGGAGACGTCCACCGACAACCTGCAGCCAACCCGGGATCGGGCGATCGCCCTGGGTTTCGCGCGCAACCTGGAAGGGAAGCGTGGACAGCGACTTGTCCTTGACATCGATGATGTCGTACTGGGAGACGCGGTAGCTGGGGATGTCGACCTTCTTGTTGTTCACAAGGAGGTGGCCGTGGGTGACCAGCTGACGGGCCTGGCGGCGGGTGCGAGCCAGTCCGGCGCGGTACACGACGTTGTCGAGACGCGACTCCAGGATGCGGAGCAGGTTCTCACCGGTCTTACCGGGGCGGTTGTTCGCCTCCTTGTAGTA…	m3	x10	442.999	1423.68	1.68425	1.37444	0.18695	0.997582	C1B040	951	1.19133e-131	[GO:0006412] translation [GO:0019843] rRNA binding [GO:0003735] structural constituent of ribosome [GO:0015935] small ribosomal subunit	[rop03010] Ribosome - Rhodococcus opacus B4
peg.1207	CDS	Chromosome	2072858	2072445	414	SSU ribosomal protein S11p (S14e)	Ribosome SSU bacterial	CTAGACCCGACGCCGCTTGGGCGGACGGCAGCCGTTGTGCGGCTGGGGGGTGACATCGGAGATGGTGCCGACCTCGAGGCCTGCGGCCTGAAGCGAGCGGATCGCGGTCTCACGGCCGGAGCCGGGGCCCTTGACGAAGACGTCGACCTTCTTGACACCGTGCTCCTGCGCCTTGCGGGCTGCGTTCTCGGCGGCCAGCTGGGCGGCGAACGGGGTCGACTTACGCGAACCCTTGAAGCCGACGTGTCCCGAGGACGCCCAGGAAATCACGTTTCCGGCGGGGTCCGTGATGGACACGATGGTGTTGTTGAACGTGCTCTTGATGTGAGCGGCGCCGTGCGGGACGTTCTTCTTGTCCCTGCGACGCGCCTTCTGGGTCTTCTTCGGACCGGTGCTACG…	m3	x10	861.069	2909.87	1.75675	1.34356	0.186	0.997582	C1B039	707	1.33225e-96	[GO:0006412] translation [GO:0019843] rRNA binding [GO:0003735] structural constituent of ribosome [GO:0005840] ribosome	[rop03010] Ribosome - Rhodococcus opacus B4
peg.1208	CDS	Chromosome	2073232	2072858	375	SSU ribosomal protein S13p (S18e)	Ribosome SSU bacterial	TTACTTCGCCTTCTTCTTGCCTGCAATGGTGCGCTTCGGACCCTTACGGGTGCGGGCGTTGGTCTTGGTGCGCTGACCACGCACGGGCAGACCACGACGGTGGCGCAGGCCCTGGTAGCAGCCGATCTCGATCTTGCGTCGGATGTCGGCCTGGACCTCGCGGCGAAGGTCACCCTCGACCTTCAGCGACTCCTCGATGTACTCGCGGAGCTTGGCCAGATCCTCGTCCGAGAGATCCTTGCTCCGCAGATCCGGGCTGACGCCGGTGGCGTCCAGGATCTCCTTGGAGCGGGTACGGCCGATGCCGTAGATGTAAGTAAGTGCGATCTCCATCCGCTTTTCACGGGGAAGATCGACACCTGCGAGACGTGCCAT	m3	x10	861.069	2909.87	1.75675	1.34356	0.186	0.997582	C1B038	621	7.81365e-84	[GO:0006412] translation [GO:0019843] rRNA binding [GO:0003735] structural constituent of ribosome [GO:0000049] tRNA binding [GO:0005840] ribosome	[rop03010] Ribosome - Rhodococcus opacus B4
peg.1209	CDS	Chromosome	2073567	2073454	114	LSU ribosomal protein L36p	Ribosome LSU bacterial	CTAGCCCTGACGCTGCTTGTGGCGCAGGTTCTCGCAGATCACCATGACCCGGCCGTTACGACGGATCACCTTGCACTTTTCGCAGATCTTCTTGACGCTCGGCTGAACCTTCAC	m3	x10	975.45	2170.55	1.15392	1.06333	0.32425	0.997582	Q0S3F1	175	1.73557e-18	[GO:0006412] translation [GO:0003735] structural constituent of ribosome [GO:0005840] ribosome	[rha03010] Ribosome - Rhodococcus jostii
peg.121	CDS	Chromosome	969176	968367	810	Iron-sulfur cluster assembly ATPase protein SufC	CBSS-196164.1.peg.1690, Iron-sulfur cluster assembly	TTATGCTCCTTGCGTTGCTGCAGCCTGGGTGAAGCGCTCGTAGCCGTTCGCTTCGAGCTCGTCGGCCAGTTCCGGTCCGCCCGACTCGACGACACGACCGCCGACGAACACGTGGACGTATTCCGGCTTGATGTACCGGAGGATGCGCGTGTAGTGCGTGATCAGCAGGATTCCGCCGTGCTCGCGTTCCTTGTACTTGTTCACGCCCTCGGAGACGACGCGCAGGGCGTCGACGTCGAGACCGGAGTCGGTCTCGTCGAGAATCGCGATCTTCGGCTTGAGGAGACCGAGCTGCAGGATCTCGTGGCGCTTCTTCTCACCGCCGGAGAAGCCTTCGTTGACACTGCGCTCGCCGAACGAGGGGTCGATGTCCAGCTCGGTCAGCGCTTCCTtCAcTTC…	m3	x10	1261.52	569.921	-1.14633	-0.852209	0.42545	0.997582	P80866	768	1.09184e-101	[GO:0005524] ATP binding [GO:0016887] ATPase activity
peg.1210	CDS	Chromosome	2073876	2073655	222	Translation initiation factor 1	Translation initiation factors bacterial	TTACTTGTACCGGTAAACGATGCGTCCGCGCGACAAGTCGTAGGGCGAGAGCTCTACGACAACGCGATCTTCCGGGAGGATGCGAATGTAGTGCTGACGCATCTTTCCGCTGATGTGGGCGAGAACCTTGTGGCCGTTCTCGAGCTCAATGCGGAACATCGCATTGGGCAGCGGCTCGACTACTCGTCCCTCGACCTCGATGGCCCCGTCTTTCTTAGCCAT	m3	x10	3662.23	3954.03	0.110601	0.0974226	0.91655	0.997582	Q0S3F2	373	1.4138e-47	[GO:0005737] cytoplasm [GO:0003743] translation initiation factor activity [GO:0019843] rRNA binding [GO:0043022] ribosome binding
peg.1211	CDS	Chromosome	2074133	2074579	447	D-tyrosyl-tRNA(Tyr) deacylase	D-tyrosyl-tRNA(Tyr) deacylase	ATGGTGTGCGTGCGCGCCCTGGTACAGCGAGTGACGTCCGCGTCGGTCCGCGTCGACGGCGACGAGGTCGGACGGATCACTCCCTCGGCCGGCGGCCACGGGCTGCTCGTCCTGGTCGGCGTCACCCATACGGACGACGAGGCGAAGGCCGCTCTGCTCGCGAAGAAGGTGTGGACCATGCGCATCCTGGAGAACGAACAGTCCGCGGCCGACCTCGATGCCCCGGTACTCGTCGCCAGTCAGTTCACGCTCATGGCGGACACCCGCCGGGGCCGGCGCCCGTCCTGGTCCGCCGCGGCGCCGAGGCCGGTGGCGGAGCCACTCGTGGACGAGTTCACCGGCGCCCTTCGCGAGCTGGGGGCGACCGTCGAGACCGGCGTGTTCGGCGAACACATGGAG…	m3	x10	14.4321	60.9129	2.07746	2.03075	0.0562	0.924546	C1B035	587	7.01986e-78	[GO:0005737] cytoplasm [GO:0000049] tRNA binding [GO:0051499] D-aminoacyl-tRNA deacylase activity [GO:0106026] Gly-tRNA(Ala) hydrolase activity [GO:0043908] Ser(Gly)-tRNA(Ala) hydrolase activity [GO:0019478] D-amino acid catabolic process
peg.1212	CDS	Chromosome	2075398	2074601	798	Methionine aminopeptidase (EC 3.4.11.18)	CBSS-312309.3.peg.1965, Translation termination factors bacterial	CTACTCCGGACGCAGGGTCAGGATGCGCGGCCCGTCCTCGGTGACCGCGACCGTGTGCTCCCAGTGCGCGGCACGGGTGCCGTCGGAGGTCACGACGGTCCAATCATCCTCGAGGACAACGGTATCGGTGGTGCCGAGGGTCAGCATCGGTTCGATCGCCAGAACGGAACCGACCACCAGTTGCGGCCCCTTGCCCGGAGCGCCCTCGTTGGCGAGGAACGGCTCCATGTGCATTTCCCGGCCGATGCCGTGACCGCCGTAGCCATCGACGATGCCGTACTTGCGGTCGTGCGCGACCTCGGCGGCGCGGGTGCCGAGCTCGATGGCGTGGGAGATGTCGGTGAGGCGGTTGCCGGGAAGCATCGCCGCGATCCCCGCCTCCATGGACAGCCGAGTGGC…	m3	x10	379.802	653.488	0.782912	0.598568	0.68425	0.997582	P9WK21	828	7.19363e-111	[GO:0005886] plasma membrane [GO:0005506] iron ion binding [GO:0030145] manganese ion binding [GO:0006555] methionine metabolic process [GO:0070006] metalloaminopeptidase activity [GO:0050897] cobalt ion binding [GO:0016151] nickel cation binding [GO:0035551] protein initiator methionine removal involved in protein maturation
peg.1213	CDS	Chromosome	2075943	2075398	546	Adenylate kinase (EC 2.7.4.3)	Purine conversions	TTACTTACCCAACGCTGCCAGTGCGCGCGCGTTGACCTCGTCGACCTCGCCCAGGGCGTCGACGGTCACCAGCTGGTCCTTGTAGTAGTCCAGCAGCGGCGCGGTCTCCTCGCGGTACACCCGGAGCCGGTTGCGGATGACGTCTTCCTTGTCGTCGGCGCGGCCACGGGCCAGCATCCGCTCGACCACGACGTCCTCGTCGACGATGAAGGACAGCACTGCATCGAGCTTGGTGTTCAGCTCGGCGAGGATCGCCTCGAGCGCCTGAGCCTGGTCGACGGTCCGGGGGAAGCCGTCCAGGAGGAATCCGTTGGCCGCATCCGGCTCGCCGACGCGGGCCTTCACCATGTTGTTGGTGATCTCGCTGGGAACCAGGTCCCCGGCGTCCAGGTACTTCTT…	m3	x10	379.802	653.488	0.782912	0.598568	0.68425	0.997582	C0ZW47	751	6.65051e-102	[GO:0005737] cytoplasm [GO:0005524] ATP binding [GO:0004017] adenylate kinase activity [GO:0044209] AMP salvage	[rer01100] Metabolic pathways - Rhodococcus erythropolis PR4 [rer01110] Biosynthesis of secondary metabolites - Rhodococcus erythropolis PR4 [rer00230] Purine metabolism - Rhodococcus erythropolis PR4 [rer00730] Thiamine metabolism - Rhodococcus erythropolis PR4 [rer01130] Biosynthesis of antibiotics - Rhodococcus erythropolis PR4
peg.1214	CDS	Chromosome	2077253	2075940	1314	Preprotein translocase secY subunit (TC 3.A.5.1.1)	- none -	TCACTTGAGAAACCCTTCGTAGTTACGTTGCATCAATTGACTTTCGATCTGCTTGACCGTGTCCAGGGCGACGCTGACGAGAATCAGCACGGCCGCACCACCGAAGATGCTGCTGGAGGTCTGGCTTCCGGACAGGAAGAAGTGGGGCAGCACCGCGATCAGGCCGAGGTAGATCGAGCCGGGAACGGTGATGCGGTTGAGCACGTAATTCAGGTAGTCCGCGGTGGGGCGACCCGGGCGGATACCGGGAATGAAGCCGCCGAACTTCTTCATCTCGTCCGCGCGCTCTTCCGGATTGAACGTGATCGCGACGTAGAAGAACACGAAGAACACGATCAGCGCGAAGTAGATGACGATGTACACCGGGTTGTTCGGATTCACCAGGTACTCGTTGATGAT…	m3	x10	379.802	653.488	0.782912	0.598568	0.68425	0.997582	P9WGN3	1537	0	[GO:0005576] extracellular region [GO:0005886] plasma membrane [GO:0005887] integral component of plasma membrane [GO:0052059] evasion or tolerance by symbiont of host-produced reactive oxygen species [GO:0043952] protein transport by the Sec complex [GO:0031522] cell envelope Sec protein transport complex [GO:0008320] protein transmembrane transporter activity [GO:0005048] signal sequence bindin…	[mtu02024] Quorum sensing - Mycobacterium tuberculosis H37Rv [mtu03060] Protein export - Mycobacterium tuberculosis H37Rv [mtu03070] Bacterial secretion system - Mycobacterium tuberculosis H37Rv
peg.1215	CDS	Chromosome	2077887	2077444	444	LSU ribosomal protein L15p (L27Ae)	Ribosome LSU bacterial	TCACAGCTCGGTGGCGGTACCACCGGCAGCAGCGATCTTCTCCTTGGCGGAGCCGGTGAACTTGTCGACCGTCACCTGGACGGCGACAGTCAGGTCGCCGTCGCCGAGAACCTTGACGAGCTGGTTCTTGCGAACGGCACCCTTCGCAACGAGGTCCTCGACCGTGACCTGTCCACCCTCGGGGAACAGACGGGCGATGTCGCCGACGTTGACGACCTGGTACTCGGTGCGGAACGGGTTGGTGAAGCCCTTGAGCTTGGGCAGACGCATGTGCAGCGGCATCTGTCCACCCTCGAAGGCGGCGGGCACGTTCTTGCGGGCCTTGGTGCCCTTCGTGCCGCGACCGGCGGTCTTGCCGCGCTTGCCGCCTTCACCACGACCGACACGAATCTTGTCGGA…	m3	x10	319.442	1159.55	1.85994	1.6342	0.1025	0.997582	Q0S3F7	617	1.51765e-82	[GO:0006412] translation [GO:0015934] large ribosomal subunit [GO:0019843] rRNA binding [GO:0003735] structural constituent of ribosome	[rha03010] Ribosome - Rhodococcus jostii
peg.1216	CDS	Chromosome	2078069	2077890	180	LSU ribosomal protein L30p (L7e)	Ribosome LSU bacterial	TTAGACCTCCTCAACTGTGACGAGGTGGCGCACCACGTTGATCAGACCGCGGTTCTGGGCATTGTCCTCGCGGACAACCGTCTGACGGATGCCCTTCAAGCCGAGGGTGCGCAGCGAGTTCCGCTGGTTCTGCTTGGTACCGATGGTGCTCTTGATCTGAGTGACCTTGAGTTCGGCCAT	m3	x10	483.672	1605.66	1.73107	0.76731	0.19485	0.997582	C1B030	287	6.29835e-35	[GO:0006412] translation [GO:0015934] large ribosomal subunit [GO:0003735] structural constituent of ribosome	[rop03010] Ribosome - Rhodococcus opacus B4
peg.1217	CDS	Chromosome	2078725	2078069	657	SSU ribosomal protein S5p (S2e)	Ribosomal protein S5p acylation, Ribosome SSU bacterial	TTACTTCACGCTCCCAGCCTGTGCGCGCGCACGCAGCATGCCGGCGGGTGCCACGTCTTCGAGGGGGAGACCGCGGCGAGCCGCAACTTCCTCGGGACGCTGCAGACCCTTGAGCGCAGCAACGGTCGCATGCACGACATTGATGGCGTTGTCGCTACCGAGCGACTTCGACAGGATGTCGTGGATACCGGCGCACTCCAGCACGGCACGCACCGCGCCACCGGCGATGACACCGGTACCGGGGCTTGCCGGACGCAGCATGACGACGCCCGCTGCGGCCTCACCCTGAACCGGGTGCGTGATGGTGCTGCCGATCATCGGAACGCGGAAGAAGCTCTTGCGAGCCTCCTCGACGCCCTTCTGGATGGCCGCAGGAACTTCCTTGGCCTTGCCGTAGCC…	m3	x10	483.672	1605.66	1.73107	0.76731	0.19485	0.997582	C1B029	880	2.29811e-120	[GO:0006412] translation [GO:0019843] rRNA binding [GO:0003735] structural constituent of ribosome [GO:0015935] small ribosomal subunit	[rop03010] Ribosome - Rhodococcus opacus B4
peg.1218	CDS	Chromosome	2079170	2078763	408	LSU ribosomal protein L18p (L5e)	Ribosome LSU bacterial	TCAGAACTTCAACCCGCCTTCGCGAGCTGCGTCCGCAAGGGCCGCGATGCGACCGTGGTAGCCGTGTCCACCGTGGTCGAACACGACGGCCTCGACACCGGCTGCCTTCGCGCGCTCGGCGATCAGCTGACCGACCTTCGCACTGAGGGCCTTCTTGTCGCCGTCCGCTGCACGCACGTCGGCCTCGGTGGTCGACGCCGCAGCCAGGGTGTGGCCTGCGAGGTCGTCCACGAGCTGGACGTGGATGTGGCGCGAGGACCGGTTGACGACCAGGCGGGGACGCTCGGGCGTGCCGGAGACCTTCTTGCGGAGACGGAAGTGACGACGCACCTTCGACAGGCGACGCTTCGTGGACGCATCCTTGCCGAGCGGAATCCGCTTGGCTTTCTGGTTTGCAGT…	m3	x10	165.925	724.956	2.12737	1.88277	0.0764	0.988618	Q0S3G0	676	7.00349e-92	[GO:0006412] translation [GO:0019843] rRNA binding [GO:0003735] structural constituent of ribosome [GO:0005840] ribosome	[rha03010] Ribosome - Rhodococcus jostii
peg.1219	CDS	Chromosome	2079711	2079172	540	LSU ribosomal protein L6p (L9e)	Ribosome LSU bacterial	TCACTTACCCGTCTTTCCGACCTTGCGGCGGATCTGCTCACCCTCGTAACGCACGCCCTTGCCCTTGTACGGGTCCGGACGACGGAGACGACGGATGTTGGCCGAGATCTGCCCGACCTTCTGCTTGTCGATGCCCGACACCGAGAACTTGGTGGGCGACTCGACCGCGAAGGTGATGCCTTCCGGAGCCTCGATCGGGACCGGGTGGCTGTAGCCGAGTGCGAACTCGAGGTCCTTGCCCTTGAGAGCAACGCGGTAACCGACGCCGTGAATCTCCATCTTGGTGGTGTAACCGTCGGTGACACCGGTGATGAGGTTCTGCACCAGGGTGCGAGACAGGCCGTGCAGCGCGCGGCTGCGACGCTCGTCGTCCGGACGGGTCACGCTGAGCGTGCCGTC…	m3	x10	320.387	1187.36	1.88987	1.51866	0.156	0.997582	Q0S3G1	910	4.07448e-126	[GO:0006412] translation [GO:0019843] rRNA binding [GO:0003735] structural constituent of ribosome [GO:0005840] ribosome	[rha03010] Ribosome - Rhodococcus jostii
peg.122	CDS	Chromosome	970451	969222	1230	Iron-sulfur cluster assembly protein SufD	CBSS-196164.1.peg.1690, Iron-sulfur cluster assembly	TCACACGCCGACTGCGGCGAGTTCGGCCTCGACGGCAGCCTCGAGACGCTCGCGAATCTCGGCGACGGCGATCTTGTTGATGATCTCGTGGAAGAACCCGCGCACGACGAGTCGCCGTGCCGCGTCTTCGGGGATTCCACGGGCGCGCAGGTAGAACAACTGCTCGTCGTCGAATCGACCCGTGGCGCTGGCGTGGCCGGCACCCACGATCTCACCGGTCTCGATCTCCAGGTTCGGAACCGAGTCCGCGCGTGCACCGTCCGTGAGGACGAGGTTGCGGTTCAGCTCGAACGTGTCGGTTCCCTCGGCCGCGGCGCGGATCAGCACGTCGCCGATCCACACGGTGTGGGCGTCGGGCTTTCCCGAATTCGGATCACCCTGCAGGGCGCCCTTGTAGAC…	m3	x10	3385.61	1913.97	-0.822847	-0.514317	0.6071	0.997582	P9WFP5	1266	4.99024e-173	[GO:0052572] response to host immune response [GO:0016226] iron-sulfur cluster assembly
peg.1220	CDS	Chromosome	2080124	2079726	399	SSU ribosomal protein S8p (S15Ae)	Ribosome SSU bacterial	TTACCAGACGTAGGCGAGGACTTCCCCGCCCACTCCTTGATTGGCCGCCTGGCGATCGGTGAGCAGGCCGGTGGACGTGGAAATGATCGCCACGCCGAGGCCGCCCAGAACCTTGGGCAGGTTGGTGGACTTCGCGTACACACGCAGACCGGGCTTGGAGACGCGACGCACGCCGGCAAGGCTGCGCTCACGGCTCGGGCCGTACTTCAGGTCGACGATGAGGGTCTTGCCCACCTCGGCGTCTTCGGTGCGGTAGTCGGCGATGTAACCCTCGCGCTTGAGGATCTCGGCGATGTTCGCCTTGATCTTCGAGTGGGGCAACTTCACCTCATCGTGGTACGCCGTGTTGGCGTTGCGCAGACGCGTCAAGAAGTCTGCGATGGGGTCGGTCATGGTCAT	m3	x10	350.904	1378.61	1.97406	1.55424	0.15525	0.997582	C1B026	684	2.82612e-93	[GO:0006412] translation [GO:0019843] rRNA binding [GO:0003735] structural constituent of ribosome [GO:0005840] ribosome	[rop03010] Ribosome - Rhodococcus opacus B4
peg.1221	CDS	Chromosome	2080462	2080277	186	SSU ribosomal protein S14p (S29e) @ SSU ribosomal protein S14p (S29e), zinc-dependent	Ribosome SSU bacterial, Ribosome SSU bacterial	TCACCAGGAGCTCTTGTGAACGCCGGGCAGCTCGCCGGCGTGCGCCATCTCACGGACGCAGATTCGGCACAGGCCGAACTTGCGGAACACCGAGTGCGGACGGCCGCAGCGCTGGCAGCGGGTGTAGGCGCGCACCGCGAACTTGGGCTTCTTGTTGGCCTTGTTGACCAATGCCTTCTTAGCCAT	m3	x10	464.401	940.512	1.01808	0.941761	0.35285	0.997582	C1B025	247	1.04036e-28	[GO:0008270] zinc ion binding [GO:0006412] translation [GO:0019843] rRNA binding [GO:0003735] structural constituent of ribosome [GO:0005840] ribosome	[rop03010] Ribosome - Rhodococcus opacus B4
peg.1222	CDS	Chromosome	2081033	2080467	567	LSU ribosomal protein L5p (L11e)	Ribosome LSU bacterial	TCAGTTCTCCTTGAACGGGAAGCCGAGGTGCTTCAGCAGGGCACGGCCTTCTTCGTTGTTGGTCGCGGTGGTCACCACGGTGATGTCCATGCCGCGCGGGCGGTCGATCTTGTCCACGTCGATCTCGTGGAACATCGACTGCTCGTTCAGGCCGAACGTGTAGTTGCCGTTGCCGTCGAACTGGTTGCCCGACAGGCCGCGGAAGTCCCTGATGCGGGGAAGCGCGACGGACACGAGACGGTCCAGGAACTCCCACATGCGGTCGCCACGCAGCGTGACGCGGGCACCGATCGGCATTCCCTCGCGGAGCTTGAACTGCGCGATGGACTTGCGTGCCTTGCGGATCTCGGGCTTCTGACCGGTGATCAGAGCGAGATCGTTGACGGCACCGTTGATCAG…	m3	x10	417.958	973.752	1.2202	0.965019	0.342	0.997582	Q5Z1S0	831	8.79448e-114	[GO:0006412] translation [GO:0019843] rRNA binding [GO:0003735] structural constituent of ribosome [GO:0000049] tRNA binding [GO:0005840] ribosome	[nfa03010] Ribosome - Nocardia farcinica IFM 10152
peg.1223	CDS	Chromosome	2081355	2081035	321	LSU ribosomal protein L24p (L26e)	Ribosome LSU bacterial	TCAGATGTCCTTCCCGTTCTTCCGGGAAATCCGAACGCGCTTGCCGGACTCCTCGTCGGTCCGGTAGCCCACGCGAGTGGGGTTGCCGTCCGAGTCGACGACCGCGACGTTGGAAACGTGGATCGGGGCTTCCTGCGTGACGATGCCGCCGGAGGAAGCTCCGCGCTCGTTCGCGGAAACCGCGGTGTGCTTCTTGATGCGGTTCACGCCTTCGACGAGGACCTTGTTGGTCGCGGGGTAGGCCTGGATGACCTTGCCCTTCGCGCCCTTGTCCTTGCCGGCGATGACCAGCACGGTGTCACCCTTGTGCACCTTCATCAC	m3	x10	774.119	1914.96	1.30669	1.11245	0.2492	0.997582	Q0S3G5	526	5.76389e-70	[GO:0006412] translation [GO:0019843] rRNA binding [GO:0003735] structural constituent of ribosome [GO:0005840] ribosome	[rha03010] Ribosome - Rhodococcus jostii
peg.1224	CDS	Chromosome	2081720	2081352	369	LSU ribosomal protein L14p (L23e)	Ribosome LSU bacterial	TCACAGCACCTCCGGGGCGAGCGAGACGATCTTCATGAACTTCTTCTCACGCAGCTCACGGCCGACGGGGCCGAAGATGCGGGTGCCACGGGGATCGTTGTCCGGCTTGATGAGGACGGCGGCGTTCTCGTCGAACTTGATGTACGACCCGTCCGGACGGCGACGTTCCTTGGTGGTACGGACGATGACGGCCTTGACGACCTCGCCCTTCTTGATGTTTCCACCCGGGATGGCGTCCTTGACGGTGGCGACGATGATGTCACCGATCCCGGCGTAGCGGCGAGACGAACCACCGAGAACGCGGATGCAGAGAATCTCCTTGGCACCCGTGTTGTCGGCGACGCGCAGCCGCGACTCCTGCTGAATCaC	m3	x10	774.119	1914.96	1.30669	1.11245	0.2492	0.997582	C1B022	610	2.78187e-82	[GO:0006412] translation [GO:0015934] large ribosomal subunit [GO:0019843] rRNA binding [GO:0003735] structural constituent of ribosome	[rop03010] Ribosome - Rhodococcus opacus B4
peg.1225	CDS	Chromosome	2082154	2081891	264	SSU ribosomal protein S17p (S11e)	Ribosome SSU bacterial	TTACTTGGCCTTCTCGAGGACCTCGACGAGACGCCAGTGCTTGGTCGCGGACAGCGGACGGGTCTCCATCAGCTGCACGCGGTCACCGATGCCTGCGACGCCGTTCTCGTCGTGCGCCTTCACCTTGCTGGTGCGCCGGATGATCTTGCCGTAGAGCGGGTGCTTGACCCGGTCCTCGAGCTCGACCACGATCGTCTTCTCCATCTTGTCGGAGACGACGTATCCGGTGCGGACCTTGCGGCTGCCGCGCTCTTCAGTGCTCAC	m3	x10	327.345	816.943	1.31942	1.16582	0.26825	0.997582	C1B021	441	1.46684e-57	[GO:0006412] translation [GO:0019843] rRNA binding [GO:0003735] structural constituent of ribosome [GO:0005840] ribosome	[rop03010] Ribosome - Rhodococcus opacus B4
peg.1226	CDS	Chromosome	2082405	2082169	237	LSU ribosomal protein L29p (L35e)	Ribosome LSU bacterial	TCATGCCGCGTCACCTGCGTCCGGACCAACGGCCAGCCCGAGCTCACGCTCACGCAGAACGGTGTAGATACGCGCGATCTCGTGACGAACGGTACGAAGTCGACGGTTGTTGTCCATCTGACCCGTGGCCATCTGGAAACGAAGGTTGAACAGCTCTTCCTTCGACTCACGAAGCCGGGTGACCAGCTCTTCTTCGGTGAGCTCGCGGAGCTCTGCGGCTGGGGTTCCAGTAGCCAT	m3	x10	631.932	1866.64	1.5626	1.11425	0.30855	0.997582	C0ZW33	304	5.05395e-37	[GO:0006412] translation [GO:0003735] structural constituent of ribosome [GO:0005840] ribosome	[rer03010] Ribosome - Rhodococcus erythropolis PR4
peg.1227	CDS	Chromosome	2082821	2082405	417	LSU ribosomal protein L16p (L10e)	Ribosome LSU bacterial	TCAGAACTGCTCCTCCCTTGTCACGATCCGGCACTTGCACGGGAGCTTGTGCATCGCGCGGCGCAGGGCCTCACGAGCGATCTCCTCATTGGGGTAGCTCATCTCGAACATCACGCGACCGGGCTTGACGTTCGCGATCCACCACTCGGGCGAACCCTTACCGGAACCCATGCGGGTTTCGGCCGGCTTCTTGGTGAGGGGGCGATCCGGGAAGATGTTGATCCAGATCTTGCCGCCACGCTTGATGTGCCGGGTCATGGCGATACGAGCGGACTCGATCTGCCGGTTGGTGATGTAGGCCGGCTCGAGAGCCTGGATGCCGTAGTCACCGAAGGTCACCTGGGTTCCACCCTTGGCGGCACCCGAACGGCTCGGATGGTGCTGCTTGCGGTGCTTGAC…	m3	x10	631.932	1866.64	1.5626	1.11425	0.30855	0.997582	C1B019	734	1.02294e-100	[GO:0006412] translation [GO:0019843] rRNA binding [GO:0003735] structural constituent of ribosome [GO:0000049] tRNA binding [GO:0005840] ribosome	[rop03010] Ribosome - Rhodococcus opacus B4
peg.1228	CDS	Chromosome	2083631	2082825	807	SSU ribosomal protein S3p (S3e)	Ribosome SSU bacterial	TCAGCCCTCCTTCTGTTCAGTCGTAGCGGGTGCATCGGCGGTGGCGGTCGCTGCGCGGCCGGCCTCGGTGCTGGTCGCGGTGGTGCCGGTGGCACCGGAACGACGGGGACGGCTCGGACGCTCACGGCGCGGGCGGTCGCCTGCGGGAGCAGCCACGTTGGCGGCCAGCTCACGCTTGCCACCGACGATGTCGCCCTTGTAGATCCAGACCTTCACGCCGATGCGGCCGAAGGTGGTCTTGGCCTCGTAGAGGCCGTAGTCGATGTCCGCGCGAAGCGTGTGCAGCGGCACACGGCCTTCGCGGTAGAACTCCGACCGGGACATCTCGGCGCCGCCGAGACGACCGGAGCACTGAACGCGGATTCCCTTGACGTTCGGCTGACGCATGGCCGACTGGAT…	m3	x10	615.367	2370.36	1.94559	1.31372	0.34755	0.997582	C1B018	1165	3.85403e-162	[GO:0006412] translation [GO:0019843] rRNA binding [GO:0003735] structural constituent of ribosome [GO:0005840] ribosome [GO:0003729] mRNA binding	[rop03010] Ribosome - Rhodococcus opacus B4
peg.1229	CDS	Chromosome	2084035	2083631	405	LSU ribosomal protein L22p (L17e)	Ribosome LSU bacterial	CTACTGAGCACTTCCCTTCCGGCGATTACGGGTCGATGTTCCGGTCTTCGGCAGGCTCTCCACGATCACGGTGATGTGACTGGTGCGCTTGCGGATACGGAACGCACGTCCCTGTGCACGCGGCTGGAACCGCTTGAGGGTCGCGCCCTCGTCCACGAACGCCGTGGCGACGACAAGCGTGCTCGGGTCGAGGTCGAGGTTGTTCTCGGCGTTGGCTGCTGCAGAGGCGATCACCTTGGCGACCGGCTCGCTCGCTGCCTGCGGCGCGAACTTCAGGATGTTCAGGGCGTCTTCAACCGAACGCCCGCGGACCAGGTCCACAACACGACGCGCCTTCATCGGCGTGACGCGCACGTGGCGCGCTACTGCCTTGGCGGTCGGGTTGGCGGTTTCGGTGTT…	m3	x10	615.367	2370.36	1.94559	1.31372	0.34755	0.997582	C1B017	619	3.46331e-83	[GO:0006412] translation [GO:0015934] large ribosomal subunit [GO:0019843] rRNA binding [GO:0003735] structural constituent of ribosome	[rop03010] Ribosome - Rhodococcus opacus B4
peg.123	CDS	Chromosome	971911	970451	1461	Iron-sulfur cluster assembly protein SufB	CBSS-196164.1.peg.1690, Iron-sulfur cluster assembly	CTAACCCACCGCCCCTTCCATCTGCAGTTCGATCAGGCGGTTCAGTTCCAGGGCGTACTCCATCGGGAGTTCCTTGGCGATCGGCTCGACGAAGCCGCGCACGACCGTGGCCATGGCCTCGTCTTCGGTGAGCCCGCGGCTCATCAGGTAGAACAGCTGGTCGTCGCTCACCTTCGAGACGGTGGCCTCGTGGCCCATGGTCACGTCGTCCTCGCGGATGTCGACGTACGGGTAGGTGTCCGAGCGGCTGATCTGATCGACCAGCAGCGCGTCACACTTGACCGTCGACTTGGAACCGTGAGCGCCCTTGTTGACCTGGACGAGTCCGCGGTAGGACGCGCGTCCGCCGCCCCGGGCCACCGACTTGCTGATGATGGTCGACGACGTGTACGGCGCGAG…	m3	x10	3385.61	1913.97	-0.822847	-0.514317	0.6071	0.997582	O32162	1669	0	[GO:0016226] iron-sulfur cluster assembly
peg.1230	CDS	Chromosome	2084313	2084032	282	SSU ribosomal protein S19p (S15e)	Ribosome SSU bacterial	TCATCGCCTCTTCGCCTTCCGATCATCCTTGATGTGACCCTTGAACGTGCGGGTCGGTGCAAACTCTCCGAGCTTGTGTCCGACCATCGAGTCGGAAACGAACACGGGGACGTGCTTGCGGCCGTCGTGAACCGCAAACGTGTGGCCGATGAAGTCCGGGATGATCGTGGAACGACGGGACCAGGTCTTGATGACCTGCTTGGTTCCCTTTTCGTTCTGCACGTCCACCTTCGCGAGGAGGTGGTCATCGACGAACGGGCCCTTCTTGAGGCTGCGTGGCAT	m3	x10	615.367	2370.36	1.94559	1.31372	0.34755	0.997582	C1B016	478	4.20944e-63	[GO:0006412] translation [GO:0019843] rRNA binding [GO:0003735] structural constituent of ribosome [GO:0015935] small ribosomal subunit	[rop03010] Ribosome - Rhodococcus opacus B4
peg.1231	CDS	Chromosome	2085163	2084327	837	LSU ribosomal protein L2p (L8e)	Ribosome LSU bacterial	CTAGCGCTTGTTCTTGCCGGTACGGCGACGACGGACAATGAGCTTGTCGCTCGCCTTGTTCTTGCGGGTGCGGCCCTCGGGCTTGCCCCACGGGCTGACCGGGTGGCGACCACCGGAGGTCTTACCCTCACCACCACCGTGCGGGTGGTCGACCGGGTTCATCACGACACCACGGACGGTCGGGCGCTTGCCCTTCCAGCGCATACGGCCGGCCTTGCCCCAGTTGATGTTCGACTGTTCGGCGTTGCCGACCTCACCGATCGAGGCGCGGCAGCGAACGTCGACACGACGGATTTCGCCGGACGGCATACGCAGCGTGGCGTAGGTGCCTTCCTTACCGAGCAGCTGGATGCTGGATCCGGCCGAGCGGGCCATCTTGGCGCCGCCACCCGGGCGGAG…	m3	x10	188.261	658.003	1.80536	1.45	0.1793	0.997582	C1B015	1424	0	[GO:0016740] transferase activity [GO:0006412] translation [GO:0015934] large ribosomal subunit [GO:0019843] rRNA binding [GO:0003735] structural constituent of ribosome	[rop03010] Ribosome - Rhodococcus opacus B4
peg.1232	CDS	Chromosome	2085510	2085205	306	LSU ribosomal protein L23p (L23Ae)	Ribosome LSU bacterial	TTACGCGACCGGTCCTCCGAAGATCTCGATGGGCTTGCTGTCGGCCGAGAGGGTCACGAGCGCGCGCTTGGTGTCCTTGCGCTTGCCGTAACCGAACCGGGTCCGCTTGCGCTTGCCCTGACGGTTGGCGGTGTTGACGCTGGTCACGGTGACGCCGAAGATCTTCTCGACGGCAATCTTGATCTGCGTCTTGTTCGAGTCCGGGTGCACCAGGAAGGTGTAGGTGCCTTCCTCGATCAGTCCGTAGGACTTCTCGGAGATGACCGGGGCGAGCAGGATGTCGCGGGGATCGGCGATGGTGCTCAC	m3	x10	601.146	2192.26	1.86663	1.26816	0.19885	0.997582	C1B014	515	1.78175e-68	[GO:0006412] translation [GO:0019843] rRNA binding [GO:0003735] structural constituent of ribosome [GO:0005840] ribosome	[rop03010] Ribosome - Rhodococcus opacus B4
peg.1233	CDS	Chromosome	2086196	2085507	690	LSU ribosomal protein L4p (L1e)	Ribosome LSU bacterial	TCACTTGCCCTCCTCCTTGTTCTCTTCCTGGGCGGTCTCGGCGGGCCCGTGGATGAACGCGTTCAGCGCCTCGACGCTGAACACGACGTCATCGCTGTTGAGCACGTCGTAGGTGTTGAGCTGGTCGGGTGCAATGGGGTGCACGCCGTCCAGGTTCTGCACGCTCTTCCAGGCCGCGATGTCCTCGCGTCCGACGACGAGCAGGACCTTCTTGCGATCCGAGATCTCGCCGAGGAAGGTGCGGGCAGTCTTCGTGGACGGAGTCTGACCGGCAACCAGTTCGGTGATCACGTGGATGCGCTCGTTGCGGGCCCGGTCGGAGAGGGCTCCGCGCAGGGCGGCGGCCTTCATCTTCTTGGGGGTCCGCTGGCTGTAGTCGCGCGGCTGCGGGCCGTGGAC…	m3	x10	601.146	2192.26	1.86663	1.26816	0.19885	0.997582	Q5Z1W2	880	6.65922e-120	[GO:0006412] translation [GO:0019843] rRNA binding [GO:0003735] structural constituent of ribosome [GO:0005840] ribosome	[nfa03010] Ribosome - Nocardia farcinica IFM 10152
peg.1234	CDS	Chromosome	2086849	2086193	657	LSU ribosomal protein L3p (L3e)	Ribosome LSU bacterial	TCATGCTCGTGCACCACCCTTCACTGCACTCTTGACGATCACGAGGCCACCCTTGCGGCCGGGGATCGCACCCTTGATCAGCAGCAGGCCGTTCTCGGCGTCCACCTTGTGAACGGAGAGGTTCTGCGTCGTGATGCGGTCGCTACCCATGCGGCCGGACATGCGCATGCCCTTGAACACGCGGCCTGGAGTGGCGCAACCACCGATGGAACCGGGGCGACGGTGAACGGCCTGCGCACCGTGCGATGCACCCTGACCGGCGAAGCCGTGGCGCTTCATGGTTCCGGCGAAGCCCTTACCCTTGCTGGTTCCGGTGACGTCGACGTAGGCGCCGTCCTCGAAGACCTCGGCGGTAAGTTCCTGGCCGACCTCGTACTCCGAGGTGTCGGCAACGCGGAG…	m3	x10	601.146	2192.26	1.86663	1.26816	0.19885	0.997582	C1B012	1126	8.24831e-158	[GO:0006412] translation [GO:0019843] rRNA binding [GO:0003735] structural constituent of ribosome [GO:0005840] ribosome	[rop03010] Ribosome - Rhodococcus opacus B4
peg.1235	CDS	Chromosome	2087175	2086870	306	SSU ribosomal protein S10p (S20e)	Ribosome SSU bacterial	TCACTGAATGTTGACGTCGACGCTGGCCGGAAGGTCGATGCGCATGAGCGCGTCAACCGTCTTGGGCGTCGGGTCGAGGATGTCGATAAGCCGCTTGTGAGTACGCATCTCGAAGTGCTCGCGCGAGTCCTTGTACTTGTGCGGCGAGCGGATGACGCAGTACACGTTCTTTTCGGTCGGCAACGGCACGGGTCCAACGACGCGGGCCCCGGTACGGGTCACCGTCTCGACGATCTTGCGCGCTGACGCGTCGATCGCCTCATGGTCGTAGGCCTTGAGCCTGATGCGGATCTTCTGTCCCGCCAC	m3	x10	509.017	1880.18	1.88509	1.66095	0.1046	0.997582	C1B011	519	4.56638e-69	[GO:0006412] translation [GO:0003735] structural constituent of ribosome [GO:0000049] tRNA binding [GO:0005840] ribosome	[rop03010] Ribosome - Rhodococcus opacus B4
peg.1236	CDS	Chromosome	2087461	2087276	186	hypothetical protein	- none -	CTAGGCGACCGGGACACACCCGATCCGCTGCCGCTGTTCATCTGTCATGGTTCTCCGGTACACGCGGTCGGGCGTGTCGCCCTCCCACTCATTCTCCGACCCGGAACTTTTCAGCTTTTCGGGCCGGGAACGCGTACCGGATGCACTCGAATTCGAGTGCCAGTAGGTACTGCTTCCGTCTTGCAT	m3	x10	1142.4	2911	1.34945	1.19737	0.25525	0.997582	A4IFB6	67	0.579102	[GO:0006402] mRNA catabolic process [GO:0030014] CCR4-NOT complex [GO:0017148] negative regulation of translation	[bta03018] RNA degradation - Bos taurus (cow)
peg.1237	CDS	Chromosome	2087637	2088119	483	FIG00994444: hypothetical protein	- none -	GTGGCGATGACGACCTCGAGTCCCACGTACGCCGCGTGGCAGAAGCTCCCCGACAACGCGCTCGGACATGCCCTCTTCTCCGTCGGCATGTGTCTCCGCGTCCCCTACTTCGGCTCGGTACTCCCCCGCGTCGTCGAGATGCGGCCCGGCCGCTGCGAGGTCCGCGCCCCGAAATGGTGGGGCGTCCGCAACCACCTGGGCACGTTCCACGCGATCGCGGCGTGCAACCTCGCCGAGGCCGCCATGGGCATGCTGTCCGAGGCGACCGTGCCCTCGACCCACCGGTGGATCCCGAAATCGATGACGGTCGACTACCTCGCCAAGGCGAACGGAACGCTGCGCGCCGTCGCGGAACTGCCGGAGCTGCCGGACTTCACCGCGATCACCGCGGGCGCCGAC…	m3	x10	29.2254	39.3451	0.428964	0.432632	0.6703	0.997582	B1N044	74	0.80265	[GO:0000105] histidine biosynthetic process [GO:0006164] purine nucleotide biosynthetic process [GO:0035999] tetrahydrofolate interconversion [GO:0004477] methenyltetrahydrofolate cyclohydrolase activity [GO:0004488] methylenetetrahydrofolate dehydrogenase (NADP+) activity [GO:0009086] methionine biosynthetic process	[lci00670] One carbon pool by folate - Leuconostoc citreum [lci01100] Metabolic pathways - Leuconostoc citreum [lci01120] Microbial metabolism in diverse environments - Leuconostoc citreum [lci01200] Carbon metabolism - Leuconostoc citreum
peg.1238	CDS	Chromosome	2088408	2089376	969	PROBABLE DAUNORUBICIN-DIM-TRANSPORT ATP-BINDING PROTEIN ABC TRANSPORTER DRRA	- none -	ATGCCAGCAGCTGACACCGCCGTTCTTGTCGAGGGAATCGAGAAATCCTTCGGTGACGTAGCAGCGTTGCGGGGTGTGAGCTTCGAGGTGCCCCGCGGCACGGTCCTGGGCATCCTGGGCCCCAACGGCGCAGGGAAGACCACCACCGTCAACGTGCTGTCCACTCTGCTGCGACCCGATGCGGGCCGCGCGTTCGTCGCCGGCCACGACGTCGTCGAGGAGTCGGCGAACGTCCGTCGCAGCATCATGATGACGGGCCAGTACGCCGCACTCGACGAGTCGCTGACCGGCCGCGAGAATCTGGTGCTCTTCGGCCGCCTGATGGGCCTGCCCAAGGCGTCCGCGAAATCGCGCGCGCAGGACCTACTGACACAGTTCGATCTGATCGAGGCCGGCGAC…	m3	x10	429.376	448.462	0.0627466	0.0533299	0.9586	0.997582	P9WQL9	916	2.79458e-122	[GO:0005524] ATP binding [GO:0005886] plasma membrane [GO:0016887] ATPase activity [GO:0005618] cell wall [GO:0055085] transmembrane transport [GO:0046677] response to antibiotic [GO:0006869] lipid transport [GO:0043215] daunorubicin transport [GO:1900753] doxorubicin transport [GO:0044119] growth of symbiont in host cell
peg.1239	CDS	Chromosome	2089373	2090188	816	putative ABC transporter membrane protein	- none -	GTGACGGCGCCCGCCCAGCTCGGATTCGAGAGTGCCCTCGAGGGCAGGCACCGGCGACCACATCCCTCGACCGTCCAGCAGTGGATTGCGCTGTCCCAGCGGAACCTGCACACGATGTGGGTATTCGGTCAGTTCTTCATCGCGGTATTGGCGCCGTTGATCTTCACCATCGGCTTCTACCTACCGCTGCGCCTGGTGATGAAGTTCCAGGGCATCGACTACGCGCAGTTCGTCATGCCGATCATCGTCCTGCAGGCCATGGCGTTCACCGCGATCTCGGCGGCGCACCGCGCGGCCACCGAGGCGTCGAACGGAATGAACGCCCGGTTCCAGACGATGCCGGTCGGGGCGGCGGTCCCACTGGCATCGCGCATGACCGCGTGCCTCGTGCACTCGACG…	m3	x10	429.376	448.462	0.0627466	0.0533299	0.9586	0.997582	P9WG23	327	4.95432e-35	[GO:0005886] plasma membrane [GO:0043190] ATP-binding cassette (ABC) transporter complex [GO:0055085] transmembrane transport [GO:0046677] response to antibiotic [GO:0043215] daunorubicin transport [GO:1900753] doxorubicin transport [GO:0071770] DIM/DIP cell wall layer assembly [GO:0008610] lipid biosynthetic process
peg.124	CDS	Chromosome	972756	972007	750	Iron-sulfur cluster regulator SufR	CBSS-196164.1.peg.1690, Iron-sulfur cluster assembly	TTATTTGGGACCGGACGGTGGGACGAGTGGAACGTGGGTGGTGCATGCGCAGTCACCGTTCGCGATGGTCGCGAGCCGCTGGACGTGGGTGCCGAGCAGTTGGGCGAACGCTTCCTGCTCGGCTTCGCACAGTTCCGGGAATTCTTCGGCCACGTGTGAGACCGGGCAGTGGTGCTGGCAGATCTGCACGCCGTTGCCGACCGGGCGCGTCGATGCCGCGAATCCGGCGGTGGTGAAGGCGTCGGCGATGGCGTCGGCGGTGTTTTCGAGGCCCTCGGCGCTCTGGTCGGCTGCCGGGGTCACGTTTCCGACGATCGCCTGGACTCGGCGACGCGCGAAATCGGTGATCGCGGCGTCTCCCCCGACCTCCCGCAGTTGACGCATGGCCGCGCCGGCGAG…	m3	x10	593.132	510.897	-0.215321	-0.185599	0.8428	0.997582	A6QJJ8	75	0.909948	[GO:0003677] DNA binding [GO:0003700] DNA-binding transcription factor activity
peg.1240	CDS	Chromosome	2090185	2091033	849	PROBABLE DAUNORUBICIN-DIM-TRANSPORT INTEGRAL MEMBRANE PROTEIN ABC TRANSPORTER DRRC	- none -	ATGACCACCGAGTACCGATCCGACACACCGGCGACGGTGACATTCCCCGAGGTGCTCGAACCCCACCCGGAGAACTCCTTCGCCGCGCTCTTCTCACACAGCCTGCTGCAGACCAGACGACTTCTGCTCCGCTGGGCGCGCGACCCGTACACCATGCTTCAGGCGATCGTGTACCCGTCGTTGATGTTGCTGATGTTCTGGGCGGTGCTCGGGATCTCGATCACCAAGGCCACCGGGGTCAACAGCGTGTACGGGACCGTTCCGATGATCACGCTCGTCGGCGCGATGTTCGGATCCATCGCAGGCGGTCTGTCGCTGAAGAAGGAATGGGCGGACGGGCTTCTGAGCCGGTTCTGGGTGCTGCCCGTCCACCGCGCGTCGGGCCTGCTGAGCCGTCTG…	m3	x10	429.376	448.462	0.0627466	0.0533299	0.9586	0.997582	P9WG21	485	1.50183e-58	[GO:0005576] extracellular region [GO:0043190] ATP-binding cassette (ABC) transporter complex [GO:0005618] cell wall [GO:0055085] transmembrane transport [GO:0046677] response to antibiotic [GO:0043215] daunorubicin transport [GO:1900753] doxorubicin transport [GO:0044119] growth of symbiont in host cell [GO:0052572] response to host immune response
peg.1241	CDS	Chromosome	2091432	2091055	378	hypothetical protein	- none -	TCAGAAGAGTCTGATGCCCGCCAACCGGTGACGCACCGCCGTTGCAGGCGTCAGCAGCCAGTCGACCGTCTCGACGATCCTGCCGACGCGCAGCAGTAGCTCGTCGAGATCCTGCTCCGTTGCCGCCAGCGACCCGACGACGCCGTCCACCGACCGGACCGTGCCGGCGAAGGTGTCGAGGCCGTCGGCGAACCTGTCCAGCAACGCGTCGAACCTGCCCAGCACGCGGGCGAATTCGTCGAGGGACGTCCCGATCTCGTGTGCCACCCCGTCGACGCGGCCGATCGTGACGTCGGCATTGAGTGCGGCCTGGGTGAGTCTCCTGATACGGCCGGCCGTGTCGACGCCGGCCGCCGCGTCACCCGTCGGTCTACTCAT	m3	x10	7.23952	20.1619	1.47767	1.38037	0.2006	0.997582	P0A1S2	74	0.289827	[GO:0003677] DNA binding [GO:0045892] negative regulation of transcription, DNA-templated [GO:0005829] cytosol [GO:0042802] identical protein binding [GO:0032993] protein-DNA complex [GO:0001217] DNA-binding transcription repressor activity [GO:0000976] transcription regulatory region sequence-specific DNA binding [GO:0046983] protein dimerization activity [GO:0009295] nucleoid [GO:0003681] bent …
peg.1242	CDS	Chromosome	2092650	2091463	1188	MCE-family protein Mce1F	Mycobacterium virulence operon MCE involved in cell invasion	CTAGCGCGGGGTGTGCCCCGTGAGTGGGGGTTCGATCACCAGCGGATCGTCCGCGGCCGGCGGTCCGTAGACGCCGCCGTTCCTCGTCGCGTTCTCCTGACCCAGGTCGTCCGGTCGTGGAACGTTCACGGCGCCCCGCTGCTCCAGGTACTGCTGCGACTGGCACGTCCAATCCAGGGCGGgCTGACTCGGTTCCGCATCGGTCACCAGACGGCGCGGGGCGTCGTACACGCACATCGGCCCCTGCGTTCCGACCAGGAGAAGGTCGGCGAGTCCGCCCTTCTCGATCGACGCGATCTTCGGCAGCGCGCCGGGCATGATCGTCAGGCCGTAGTCGAGGGAGGGTGTGCGGTCACCGACGATCCGGGTGGGGAGAACCAGATTCGCCATCAGGGCGCC…	m3	x10	14.6988	8.55287	-0.781214	-0.78465	0.5198	0.997582	P46315	92	0.0147259	[GO:0009507] chloroplast
peg.1243	CDS	Chromosome	2093696	2092647	1050	MCE-family lipoprotein LprK (MCE-family lipoprotein Mce1e)	Mycobacterium virulence operon MCE involved in cell invasion	TCATCGGACACCTCCGCCGAGCACCTCGGGCAGCGTGCGGGCTTCCGGCACCTCGAGCGGAGCCGATCCGGTGAGCAACTTGGCGATGACGGCGGTGACGTCGAACGTTCCGTCGAACGTCGTGTAGTCGCCGGGTGTGGCCGCGGCGAATCCGCCGAGGAACGTCGCCACCGAATTCAACGTCGGCGCGAGTTGTGACTCGAACCCGTCGAGTGCCGTGAGCACGGCTCCCGCGTCGCTGATCTCGGCCGACAGTTCGGATCCGGCGCTGCCGAGGACGTGCTGTGCCTCGCGACTGAGACGGGACGCCTCCCCCATCAGCGCGACGATCTGATCTCGTTGCGACACCAGGAGATCCACTGCAGGCGCGAGGCCGGTCATTGCCCGATCGAGGGTCGG…	m3	x10	14.6988	8.55287	-0.781214	-0.78465	0.5198	0.997582	I6Y3P1	172	2.53236e-12	[GO:0005886] plasma membrane [GO:0009405] pathogenesis [GO:0044117] growth of symbiont in host [GO:0044121] growth of symbiont in host vacuole	[mtu02010] ABC transporters - Mycobacterium tuberculosis H37Rv
peg.1244	CDS	Chromosome	2094784	2093693	1092	MCE-family protein Mce1D	Mycobacterium virulence operon MCE involved in cell invasion	TCATCGTCCTCCGACCATGAGTTCGCGCAACCCGAACGGGTCGGACATGCTGGGCGGAAATTGAATCGGGTTGGTGATTCCCGCTCCGCGGCAGAGGATCGGATCGACTACCGCGCAGAGCGGGGACGTCGGCTCGGCCTGCGCCAGGTTGGTGGAGATGTTCAGCCGGATGCGGGCGCGCTGGTCCGGGGTGACCGCGCGCTGAATGTTGTCGATCAGCAAGGGCACCAGATCCATGATCTCGGCGAGGTCGGTGTCGTGCCTCTGCAGCACCTCGCTCACTCCGGCGAGGTTGTCGATGCCTGCGGCGACGTCGCCGCCCCTGGCGGACACGAGTTGGTCGATCTGGTTCAGCAGCGCGGACAACTGGTTCACCGTGTCGCCGATCGCGAACTGCTG…	m3	x10	14.6988	8.55287	-0.781214	-0.78465	0.5198	0.997582	A5D1P3	83	0.48841	[GO:0005524] ATP binding [GO:0003678] DNA helicase activity [GO:0008408] 3'-5' exonuclease activity [GO:0003690] double-stranded DNA binding [GO:0000724] double-strand break repair via homologous recombination
peg.1245	CDS	Chromosome	2095821	2094781	1041	FIG01000192: hypothetical protein	- none -	TCACGAGCACCCCGTGATCAGCCCGACGACGCAGAGCAGGTTGTCGGCGATCACGGCCGACGGCGCCGAGACGTCGGCCCAGTCACCGGTCCCGGTCGCGTTCACGAGTGCCCTCGCGGCCGGCGCACCCGTGGTCAGGAGGGCGTCGAGGTTCGCGAGGTTCGCCTGCAGCCGGTCCGTCACCTGTCTCGCGTTCGCGAGCAGTGAATCCAGCTCGGCGGTGTTCTCGCCCAGGAACTGGGATGCCTGTGCGACGAGCGCCTGGAGATCGTCGACCATCTGGCGGATGGCCGCACGCCGGGTGGCGAGCGTGTTCATCACGACGTCCGCGTTGCCGAGCAGGGTGGTGAGCTGATCCTGCTGACCGACCAGCACGTCCGTGAGGGTCCGCGAGCTGTC…	m3	x10	14.6988	8.55287	-0.781214	-0.78465	0.5198	0.997582	Q88D09	81	0.597343	[GO:0005886] plasma membrane [GO:0016021] integral component of membrane [GO:0006935] chemotaxis [GO:0007165] signal transduction	[ppu02020] Two-component system - Pseudomonas putida KT2440 [ppu02030] Bacterial chemotaxis - Pseudomonas putida KT2440
peg.1246	CDS	Chromosome	2096834	2095818	1017	FIG01001740: hypothetical protein	- none -	TCATTGGCAGTACCTCGAATGCAGGTCGGGACCGAGGGCGCCTTCGCGACCGTCGACGTTGACGATGAAGGTGCACAGGTAGATGTTGAGCCACGAGCCGTACGAGCCCGAGCGGTCGACGGACGAGAAGAATTGCGGCATGGCCACCATCAGGTGATCGAATTCCGGGTTGGCGCCCAGCATCGCCCCCGTCAGCGAATGGAGCTGTTGCACGGTGCGGCTGAGTTCCGGGACGCGCCCGTCCACGATCTGCAGCGCCGAGCGGCTCACCGCCGCACTCTGATCGAGGGTGTCCATGAGAACCTCGTTGTTCTCGGCGAGCATTCCGGTGAACTGGGTGAGGCTGTCGACGAGGTGGGACAGCTCGGGACCCCGCGCCGCCGCCGTGCCCACCACCAC…	m3	x10	14.6988	8.55287	-0.781214	-0.78465	0.5198	0.997582	P64604	100	0.000993914	[GO:0005886] plasma membrane [GO:0005887] integral component of plasma membrane [GO:0005548] phospholipid transporter activity [GO:0005543] phospholipid binding [GO:0030288] outer membrane-bounded periplasmic space [GO:0032991] protein-containing complex	[ecj02010] ABC transporters - Escherichia coli K-12 W3110
peg.1247	CDS	Chromosome	2097823	2096831	993	MCE-family protein Mce1A	Mycobacterium virulence operon MCE involved in cell invasion	TCATCCTCCGCCACCTCCCCCGCAGTTCGGTCCGTCCACGCCGGGATACCGCGGGCAGTCGGCCGACGTGTAGGGCCGCGGGTTGGACAGGTCCGCGGCAACGCGGACCGCGAACTTGCCGGTGGAGAAGACGGCGGCGCCGGCCTCGCCGAACGGGCCTGCCTCGTCGAGGGTGGCCCGCAGCAGATCGGACTTGCTGGCCATGGTGCCCAGGGTCGGCGCGACGTTCAGGGCCACCGCGATCATGTTGTCCGCGTTCTGTTCCAGTACGTCGCCGGAGTTCCTCGACACGACGAGTGAGGCGGCGAGGAAACCGGTGAAGCTGTCGGTGTTCTCGACGAGAGTGCTCGACAGGGACACCGCCGCGTCCATGGTGGCGAGGACGTCCGGTGCGGCCGC…	m3	x10	14.6988	8.55287	-0.781214	-0.78465	0.5198	0.997582	O65649	77	1.96763
peg.1248	CDS	Chromosome	2098743	2097883	861	Conserved hypothetical integral membrane protein YrbE1B	Mycobacterium virulence operon MCE involved in cell invasion	TCACGGCAACCCCAGGGCGGGGGCGGACGGGACGAGCCCCCACAGTGAGAGCGTCAGCAGCAGGTCGACGATGCCGATGGCGAGGATGCTGGTCCGCAAGGCGCGTCCGGCCGCACGGCCGACGCCCTCCGGGCCGCCGTACGCGTGGTACCCGTACGAGCAGTGGACGAGCGCGATGATCGTCGCGAACACGACAGCCTTGACGAACGAGTACACGACGTCGGTGGGTGTGAGCATGAGATGGAAGTAGTAGTCGTAGGTTCCGGCCGACTGCCCGCCGAACGTGACGATCACCAGCCGCGAAGCCAGGTACGACGACAGCAGGCCGACGATGTACAACGGGATCACACAGATCAGGCACGAGACGAGTCGTGTGCTCGCGAGGAACGGCAGCGACCG…	m3	x10	36.6034	6.80746	-2.42679	-2.4196	0.0181	0.537512	Q8L4R0	216	1.28128e-18	[GO:0043190] ATP-binding cassette (ABC) transporter complex [GO:0009507] chloroplast [GO:0009706] chloroplast inner membrane [GO:0005634] nucleus [GO:0005548] phospholipid transporter activity [GO:0015914] phospholipid transport [GO:0009941] chloroplast envelope [GO:0009707] chloroplast outer membrane [GO:0005319] lipid transporter activity [GO:0006869] lipid transport
peg.1249	CDS	Chromosome	2099552	2098743	810	Conserved hypothetical integral membrane protein YrbE1A	Mycobacterium virulence operon MCE involved in cell invasion	TCAGTAACCACcTACCGGGACGACGAGAACGGAATAGAGCTGACTGAGCACCGTGTTGACGATGAAGACCAGGATGAAGGCCAGGACCACGGCCTCGTTGACGGCGTCGGCGACACCGCTGGGCCCGCCCTTGGCGTGCAGCCCCTTGAAGCTGGCGACGAGCGCCGACGTCACCGCGAACGCCATCGATTTGACGAGGGCGACCACGAAGTCCGACAACCGCGTGTACTGGGACAATGCGGTGAGAAAGCTTCCCGCCGAACTGTTCTGGACGACCACCTGGAAGAGGAAGCAGGCCGACACTCCGACGGCGGTGACCATCGCGCACAGTGCGACGCCGACGATCACCGCCGCGAGCACTCGCGGGACCACGAGCCGCTCGATCACGTTGAGCCCGAG…	m3	x10	36.6034	6.80746	-2.42679	-2.4196	0.0181	0.537512	Q68XW4	197	1.40532e-16	[GO:0043190] ATP-binding cassette (ABC) transporter complex	[rty02010] ABC transporters - Rickettsia typhi Wilmington
peg.125	CDS	Chromosome	972889	974673	1785	POSSIBLE CONSERVED INTEGRAL MEMBRANE PROTEIN	- none -	GTGCCGCAGACCCCCGAGAACCCGGAGCCGACCCGCGCGGAGCCGACCTTCACGGCTCGCGCCGCTCTTCGACATCCGGCCGAGCTCGCCCGGCGGGCGCTGGGCATCGACGGCCGCTCCCCGCGCCCCTCGGTGGCGGCCGCGTTGCACGGCGACGAGCCGGAGACCGCGGGCCTGAACGAGCAGGAGACCGCGCAGCTCCGCGGAATCCGCCGGTTCGGCGCgACCGGGGCCGTCCTGATGGCGgTGGGCGCGCTGGGCGCCGGCGCCCAGCCGGTACTGCAGAACCCTGTCCAGGGTCTTCGCGTCATCGGTCTGCCCGCCCGTATCCCCAGCGTCGCGTTGACGCTGACCATGACCGGCACCGTGATGATCGTGCTCGCGTGGCTCCTCCTCGGA…	m3	x10	25.8587	37.6464	0.54186	0.474254	0.65325	0.997582	A0QWZ7	1108	6.14182e-144	[GO:0016021] integral component of membrane [GO:0016757] transferase activity, transferring glycosyl groups
peg.1250	CDS	Chromosome	2101209	2099617	1593	Long-chain-fatty-acid--CoA ligase (EC 6.2.1.3)	Biotin biosynthesis, Biotin synthesis cluster, Fatty acid metabolism cluster	TCAGACGACCGCGACGCCGGTTGCGCCGTGGGCCTTTCGGAGTTCGCCTTTGACGACCTTGCCGCTGGCGTTGCGGGGAAGTGCGTCGACGATCACGACGTCTTTCGGGTGCTTGTACCGGGCGAGCTTGTCGTCGAGCCACGCCGCGAGTTCGTCCACGGTCAGGTCGGATCCCTCGTCGTCGAGTGCGACGACGGCGACGGGCACCTCGGTCCACTTGGGATCGGGCCGGCCGACGACGGCGGCCTCCCGGATCCGCGGGTGTCCGAACAGGACGTTCTCCACCTCGGCGCAGTAGATGTTCTCGCCGCCGGAGATGATCATGTCCTTCTTCCTGTCGACGACGTAGACGAATCCTTCGTCGTCCTGCCGCACGAGATCTCCGGAGTGGAACCACCC…	m3	x10	56.3697	6.56283	-3.10253	-2.94173	0.0099	0.401628	O07610	688	1.21134e-82	[GO:0003996] acyl-CoA ligase activity [GO:0005524] ATP binding [GO:0102391] decanoate-CoA ligase activity [GO:0004467] long-chain fatty acid-CoA ligase activity [GO:0006635] fatty acid beta-oxidation	[bsu00061] Fatty acid biosynthesis - Bacillus subtilis subsp. subtilis 168 [bsu00071] Fatty acid degradation - Bacillus subtilis subsp. subtilis 168 [bsu01100] Metabolic pathways - Bacillus subtilis subsp. subtilis 168 [bsu01212] Fatty acid metabolism - Bacillus subtilis subsp. subtilis 168 [bsu02024] Quorum sensing - Bacillus subtilis subsp. subtilis 168
peg.1251	CDS	Chromosome	2102127	2101336	792	Enoyl-CoA hydratase (EC 4.2.1.17)	Acetyl-CoA fermentation to Butyrate, Butanol Biosynthesis, Butyrate metabolism cluster, Fatty acid metabolism cluster, Isoleucine degradation, Polyhydroxybutyrate metabolism, Valine degradation	TCAGTTCCGGAAGTTCGGAGCGCGTTTCGCGAGCATCGCGGTGACCCCTTCGACGAAGTCGGGGGCGTGCAGCAGTTCCGCCTGGCCCGCCTTCTCGCGGTCGAGTGCTGCATCCAGAGCTGTCAGCGTCGCTGCGGTGAGTGCCCGCTTGGTGAGTTCGATGGCTCGCCTCGGACCACGAGCCAGCCTGGCCGCCACGGCATCGACGTGCGTGCCGAGTTCGTCGGGAGGGAGGACACCCGCGATCAGGCCCTCCCGCTCCGCCTCCGCGGCGGGTAGGCGCTCGCCGAGCAGAGCCATCCGGGTGGCCCGCGCCCGGCCGATGGACGCCGCGATCAGCGCGCTGGAACCGCCGTCGGGCATCAGCCCGATGTTGACGAACGCGAGGAGTAGATACGC…	m3	x10	0.731338	1.3286	0.861292	0.709101	0.47135	0.997582	P24162	239	1.1826e-22	[GO:0006631] fatty acid metabolic process [GO:0004300] enoyl-CoA hydratase activity	[rcp01100] Metabolic pathways - Rhodobacter capsulatus [rcp01120] Microbial metabolism in diverse environments - Rhodobacter capsulatus [rcp00360] Phenylalanine metabolism - Rhodobacter capsulatus
peg.1252	CDS	Chromosome	2103113	2102124	990	Enoyl-[acyl-carrier-protein] reductase [FMN] (EC 1.3.1.9)	Fatty Acid Biosynthesis FASII	TCACGACACTGCTCCGATGCGCGAGTCGACCGTGCGCGCGAGCCGTCCGGTGATGATCGATTCCGCCTCCGTGACCATCCGGGTCACGAGTTCGCGCACGGTCGGGATGTCGTCGATCAGGCCCTGACTCTGTCCCGCGGTCCAGATTCCGGCGTCGAGATCGCCCGCTTCGAACACCGTGCGCCCCCGGGCTCCGGCGACGAGATGCTGGATGTCGGCGAATTCGCAGCCACGGGACTCGATGTCGACCACCTCGGTACTGACCGCGTTGGTCGCGACGCGGGCGGTGTTGCGAAGGGAACGGAAGATGAGTTCGGTGTCGCGTTCGGTGTTGGCGACGATCTGTTCCTTGACGGCGTGTGCAACCGGGGATTCGACGGTGCACATGAATCGGGTGCC…	m3	x10	0.731338	1.3286	0.861292	0.709101	0.47135	0.997582	Q9I4V0	971	1.40981e-130	[GO:0016491] oxidoreductase activity [GO:0000166] nucleotide binding [GO:0055114] oxidation-reduction process [GO:0050136] NADH dehydrogenase (quinone) activity [GO:0018580] nitronate monooxygenase activity	[pae01100] Metabolic pathways - Pseudomonas aeruginosa PAO1 [pae00910] Nitrogen metabolism - Pseudomonas aeruginosa PAO1
peg.1253	CDS	Chromosome	2105289	2103115	2175	Enoyl-CoA hydratase [isoleucine degradation] (EC 4.2.1.17) / 3-hydroxyacyl-CoA dehydrogenase (EC 1.1.1.35) / 3-hydroxybutyryl-CoA epimerase (EC 5.1.2.3)	Acetyl-CoA fermentation to Butyrate, Acetyl-CoA fermentation to Butyrate, Butyrate metabolism cluster, Fatty acid metabolism cluster, Fatty acid metabolism cluster, Isoleucine degradation, Isoleucine degradation, Polyhydroxybutyrate metabolism, Polyhydroxybutyrate metabolism, Valine degradation	TCAGTTCACCTCTTCGAACGTGCCGCCCGTGGCGGCCTTGTCCAGCAGCAGCTGGGGTGGGAGGAATCGGTCCCCGTACCGCGCAGCCAGCAGCTGCGCACGCGAGACGAATCCCTGGATCCCGCCCGGGTATTGGTCGATGTAGCGGGACACGCCACCGGTCCAGCCCGGATAGCCGATGCCGAGGATGGAACCGACATTGGCGTCGGTGGTCGATTCGAGGACCCCCTCTTCCAGGCAGCGGACCGTCTCGACGGCCTCGATGAACAGCATTCGCTCCTTGATGTCCTCGAACGGAATCTCGGTGTGCGCACCGTCGCGCCGGAACGTCTCGAGCCCGGACCACAATCCGATCCGTTTACCGTCCGCGTACTCGTAGAAGCCGGCGCCTGTGGAGCG…	m3	x10	0.448993	0.505898	0.172155	0	1	1	B7VGL4	640	9.0661e-72	[GO:0006635] fatty acid beta-oxidation [GO:0003857] 3-hydroxyacyl-CoA dehydrogenase activity [GO:0004300] enoyl-CoA hydratase activity [GO:0036125] fatty acid beta-oxidation multienzyme complex [GO:0008692] 3-hydroxybutyryl-CoA epimerase activity [GO:0004165] dodecenoyl-CoA delta-isomerase activity	[vsp00071] Fatty acid degradation - Vibrio tasmaniensis [vsp00280] Valine, leucine and isoleucine degradation - Vibrio tasmaniensis [vsp00281] Geraniol degradation - Vibrio tasmaniensis [vsp00310] Lysine degradation - Vibrio tasmaniensis [vsp00362] Benzoate degradation - Vibrio tasmaniensis [vsp00380] Tryptophan metabolism - Vibrio tasmaniensis [vsp00410] beta-Alanine metabolism - Vibrio tasmanie…
peg.1254	CDS	Chromosome	2106545	2105310	1236	3-ketoacyl-CoA thiolase (EC 2.3.1.16) @ Acetyl-CoA acetyltransferase (EC 2.3.1.9)	Acetyl-CoA fermentation to Butyrate, Biotin biosynthesis, Biotin synthesis cluster, Butanol Biosynthesis, Butyrate metabolism cluster, CBSS-246196.1.peg.364, Fatty acid metabolism cluster, Isoleucine degradation, Isoprenoid Biosynthesis, Polyhydroxybutyrate metabolism, Polyhydroxybutyrate metabolism, Serine-glyoxylate cycle, Serine-glyoxylate cycle	TCAGTGCTGGATGCGTTCGACGACGGTCGCGATGCCCATGCCCGCGCCGACGCACAGGGTGGCCAGGCCGTAACGCTTGCCCCGGCGTTCGAGTTCGTCGAGCAGCGTGCCGAGGATCATTGCGCCGGTAGCGCCCAGAGGGTGGCCCATCGCGATGGCGCCACCGTTCACGTTCACCTTGTCGAGCGGGATCTCGAGGTCCTTGGCGAACTTCAGCGCCACGGAGGCGAAGGCCTCGTTGATCTCGAACAGATCGATGTCGGAGACGTCGAGTCCGGCCTTCGCCAGTGCTTTGCGCGCCGACGGCGCGGGACCGGTGAGCATGATCGTCGACTCGGAGCCGATGACTGCCGTGGACACGATCCGGCCGCGCGGCGCGAGGCCCGCGCGCTCACCGGC…	m3	x10	1.0974	0.952899	-0.203698	-0.178806	0.874	0.997582	O53871	1379	0	[GO:0006635] fatty acid beta-oxidation [GO:0005886] plasma membrane [GO:0003988] acetyl-CoA C-acyltransferase activity [GO:0005618] cell wall [GO:0003985] acetyl-CoA C-acetyltransferase activity	[mtu00620] Pyruvate metabolism - Mycobacterium tuberculosis H37Rv [mtu01100] Metabolic pathways - Mycobacterium tuberculosis H37Rv [mtu00310] Lysine degradation - Mycobacterium tuberculosis H37Rv [mtu00380] Tryptophan metabolism - Mycobacterium tuberculosis H37Rv [mtu01110] Biosynthesis of secondary metabolites - Mycobacterium tuberculosis H37Rv [mtu01120] Microbial metabolism in diverse environm…
peg.1255	CDS	Chromosome	2106824	2108056	1233	Transcriptional regulator, TetR family	- none -	GTGGCTCGGACCAGCACGGCGGCCGGTGCCGCCACCGAGCGGCCGATCCGCCGTCGCCCGAAGAATCGCAAGGCCCAGATCGCGAACGTCGCCGCCGAGGCCTTCAGCGAGCGCGGCTACCACGCGGTCGGCGTCGACGAGATCGCTGCCACCATCGGGATCTCCGGCCCCGCTCTCTACCGGCACTACCCCAACAAGTACGCCCTGCTCGTACACGCCGCCACCACGACTGCAGACGCACTGCAGGCGGCAGCGGACGGCGCGCTGGACGGCGTTGCCGAACTCGAGCCCGGAGACCGACTCGATCATCTGATCTCCGCACTCGTCGCGAACACCATCGAGAACCGCAAGGTCGCCGGACTCTACCGCTGGGAGGGCCGGTACCTCGAGGCCGAGGAT…	m3	x10	28.8486	18.5658	-0.635851	-0.582101	0.5577	0.997582	P95251	282	1.78372e-26	[GO:0003677] DNA binding [GO:0003700] DNA-binding transcription factor activity [GO:0045892] negative regulation of transcription, DNA-templated [GO:0016042] lipid catabolic process [GO:0019216] regulation of lipid metabolic process
peg.1256	CDS	Chromosome	2109027	2108095	933	FIG00994397: hypothetical protein	- none -	TCACGCCGCCCGTCGACGGGCTCCGCGATGATTGTCGTTGTCCGCTCCCAGGTCACGGGGACGGTAGCCCACCGGGTATCCGGGGTAGCTCCGGTTGCGCCGATCCCGTGCGGCCTTGGACTCCCGGCGTGGCGGCAGGAACCGCACGAACCTCGCACGGGCCCCCAGCGCACGGCGGGACGCGTTCTGCAGCCAGATCGGGGCGGCGGGGAACCCGAACGCGGACAGCATCATCGGGTCGAGGAGGGCGTAGACCCCCTGCGCGACGAGCGGCCGGAGTGGTGCCGGAAACCAGGAACAGAACAGCTTCAGCGTGTACGTGCCGACACGATGGTTGTCGTCGGTGTACCGGAAATGCTTCCGCTCGTACTCGGCCTTGAACCGGTAGAAGTCCTCGAA…	m3	x10	65.8747	5.63365	-3.54758	-3.31626	0.00535	0.298842	F1DBA8	246	2.33629e-22	[GO:0016021] integral component of membrane [GO:0016114] terpenoid biosynthetic process
peg.1257	CDS	Chromosome	2110583	2109051	1533	Aldehyde dehydrogenase (EC 1.2.1.3)	Glycerolipid and Glycerophospholipid Metabolism in Bacteria, Methylglyoxal Metabolism, Methylglyoxal Metabolism, Pyruvate metabolism II: acetyl-CoA, acetogenesis from pyruvate	TCAGCGTCCGTGCCGGTTCTTCAACATCCAGGCCGAGATCTTCATGTCCCGCGACTTGCGCTGCATGGTGAGCAGGTTCAGCGGAGCCGCGAACCTCTGCCGGGCGATGGATTTGACCCGGCTGAATTCACGCAGACCGTCCGCGCCGTGGATGCGGCCGAAGCCCGAATCCCCGACCCCGCCGAACGGTAGCGCCGCCACGCCGGCGAACCCGAGCACCGAGCCGATCGTCACGACGCCGGCCCTGAGCTTGTCGGCAACCTGCATCGCCTTCGTCGCATCCTTGGTGAAGATGGATGCGCCGAGTCCGAACGTGGTGCCGTTGGCCTTCGTGACCGCTTCGTCGAGGCTGGCGACCTTGTTGATGACGACCGTGGGGCCGAACGTCTCCTCGCGGAT…	m3	x10	88.6696	5.71536	-3.95552	-3.79835	0.0014	0.178924	Q4VKV0	670	4.02707e-80	[GO:0006081] cellular aldehyde metabolic process [GO:0016620] oxidoreductase activity, acting on the aldehyde or oxo group of donors, NAD or NADP as acceptor [GO:0016117] carotenoid biosynthetic process
peg.1258	CDS	Chromosome	2110742	2111884	1143	Acyl-CoA dehydrogenase, short-chain specific (EC 1.3.99.2)	Isoleucine degradation	ATGAGCGTCGAATTCACCAGTGAACAGAAGGACTTCGCAGCGGCGATCGCCGATTTCTGCAAGCGCGAGAGCGGCACCCGCGAGCAGCGCGACAGGCTGACGAATCACGGCGAGCACAACCACAACCAGGACGTCTACGAGAAGATGGCCAAGCTGGGCTGGCTGGGCATCACCATTCCCGAGGAGTACGACGGCTCGGCCGCCAGCCACGTCGACATGTGCATCCTGCTCGAGGAGGCCGCCAAGGGGATGGCACCCATCGGCGGAATCGGGCCCACCCTGATCACGGGCGGCGCTTACGCGAAGTTCGGAACCGACGCGCAGAAGGATGTCGTGCTGCGCGGCATCGTGGCGGGCCGATCACAGTCCATCTCGATGTCCGAGCCGGAAGCCGGTTCC…	m3	x10	115.542	18.6576	-2.63058	-2.50042	0.021	0.595134	Q9FS87	526	9.28535e-62	[GO:0050660] flavin adenine dinucleotide binding [GO:0005739] mitochondrion [GO:0008470] isovaleryl-CoA dehydrogenase activity [GO:0006552] leucine catabolic process [GO:1902198] 3-methylbut-2-enoyl-CoA(4-) metabolic process [GO:1902196] isovaleryl-CoA(4-) catabolic process	[sot01100] Metabolic pathways - Solanum tuberosum (potato) [sot00280] Valine, leucine and isoleucine degradation - Solanum tuberosum (potato)
peg.1259	CDS	Chromosome	2111932	2112627	696	possible transcriptional regulator, GntR family	- none -	ATGGCATCGCCCTCCGTGTCACGATCCCCAGCGGGCCGCACCCTGCGCCGCCGACCCCAGCTGTCGGACGACGTCGCCGTGCACGTCCGCAACCTGATCATGTCCGGGGgCGTTCGCCCGGGTGACTTCATCCGCCTCGACGAGACCGCGGCGGACCTGGGGGTCAGCGTCACACCTGTCCGTGAGGCGCTCCTGACCCTGCGCGGCGAGGGCCTCGTCGAGCTGGTTCCCCACCGCGGGTACGTCGTCGCACCGCTCAGCCGGGACGACATCCACGACCTCTTCTGGCTGCAGGGGCAGATCGCCGAGGAACTCGCGGTCCGCGCGACGCGGTCGGCCACCCCGGAGGCCGTGGAGGAACTGACCGCGATCAACGAGAAGCTGCGGCGCGCCGTCGAG…	m3	x10	141.875	164.48	0.213284	0.191388	0.85165	0.997582	O05494	148	2.56263e-10	[GO:0003700] DNA-binding transcription factor activity [GO:0043565] sequence-specific DNA binding
peg.126	CDS	Chromosome	974734	975624	891	ABC-type multidrug transport system, ATPase component	CBSS-196164.1.peg.1690	GTGAAGACCTTCGACGGTGTGAGGGCCGTCGACGGACTCGATCTCACCGTCGAACCTGCACAGGTGGTCGCGTTGCTCGGTCCCAACGGCGCGGGTAAGACCACCACAGTCGAAATGTGCGAGGGCTTCGTCCGCCCGGACAGCGGCACCGTCCGCGTCCTCGGACTCGACCCCGTCGCCGATGCCGGCGCCGTCCGGGCCCGGATCGGTGTGATGCTCCAGGGCGGCGGCGCGTACCCCGGCTCCCGCGCCGGTGAGATGCTCGACCTCGTCGCGGCCTACTCGGCCGACCCCCTCGACCCCGACTGGTTGCTGCGCAGCCTCGGACTCGAGGATTCCCGTCGCACCCCGTACCGCAGGCTGTCGGGCGGGCAGCAGCAGCGCTTGTCCCTGGCCTGC…	m3	x10	30.6313	52.9584	0.789852	0.677915	0.46795	0.997582	O07016	442	1.21829e-51	[GO:0005524] ATP binding [GO:0005886] plasma membrane [GO:0016887] ATPase activity
peg.1260	CDS	Chromosome	2113548	2112643	906	possible lipase	- none -	TCAGCACGGTGCGGGGTTGCGATCTCCGTAGGTGGAGTCCAGAGCCCGCTGGATGATGTACACGGCCCGCGGATCGGTGGTCAGCTGGTTGTGTTCGGCCGTGTTCGTGTCACAGCCGTCCTGGAGCCAGATGTTGTGCACGATGGCCCCCGGACCGGCCGTCAGAAAGGTGTTCTCCGGTGGGGTCGACACGGTGTCGCTGCGACTCGCCACCACCGTGTACTCGATGCCCGGGTCGGTGTCGCCGCCCGCGTTGAGGACCTGCAGGAAGGGCGAGCCCACCATCTGCTGGATGTAGGACGGTCCGACCGCGACACCGGCGAGCGTCGTGACCGGCACACCCAGTGCCTGCGCGATCGCACCGAGCGATTGGACATCCCCGAAGCTGGTGCCGTGGTT…	m3	x10	1023.54	352.951	-1.53603	-1.24768	0.218	0.997582	Q79F14	133	6.39237e-08	[GO:0005576] extracellular region [GO:0016042] lipid catabolic process [GO:0004806] triglyceride lipase activity [GO:0016298] lipase activity	[bsu01100] Metabolic pathways - Bacillus subtilis subsp. subtilis 168 [bsu00561] Glycerolipid metabolism - Bacillus subtilis subsp. subtilis 168
peg.1261	CDS	Chromosome	2113809	2114246	438	4-amino, 4-deoxychorismate mutase (EC 5.4.99.-)	Chorismate: Intermediate for synthesis of Tryptophan, PAPA antibiotics, PABA, 3-hydroxyanthranilate and more., Chorismate Synthesis	ATGTATTTCTCCGTAGAACAGCGGAACGGCGACGATTCCGGAGAGCATTCTGACGCCTCGGCGCAGCAGGCACTCGAGGGTCTGCGCGCGGAACTCGACGCTGTCGACGCGACCCTGCTCGAAGCGGTCCGGCAACGCTTGGAGGTGTGCCTGCGGATCGGCGAATTGAAGCGACGCGAGCACATCGCCATGATGCAGCCAGGCCGGATCCACATCGTCCACGAGCGGGCGCGACAGTACGCGGACAGCCACTCACTGTCCCCGGAGTTCTTCGACTCGCTCTACGACCTTCTCATCGCCGAGACGTGCCGGCTCGAGGACCTCGTCATCAACGCGGAGCCCGCCGACGAGGGCGCCcGCCACAACGgACACCACGACCACCGTGACAACCACCACGTT…	m3	x10	4116.68	1298.98	-1.66411	-0.824454	0.23325	0.997582	Q02287	84	0.0412875	[GO:0005737] cytoplasm [GO:0004106] chorismate mutase activity [GO:0008977] prephenate dehydrogenase (NAD+) activity [GO:0004665] prephenate dehydrogenase (NADP+) activity [GO:0046417] chorismate metabolic process [GO:0006571] tyrosine biosynthetic process
peg.1262	CDS	Chromosome	2114246	2116318	2073	Para-aminobenzoate synthase, amidotransferase component (EC 2.6.1.85) / Para-aminobenzoate synthase, aminase component (EC 2.6.1.85)	Chorismate: Intermediate for synthesis of Tryptophan, PAPA antibiotics, PABA, 3-hydroxyanthranilate and more., Chorismate: Intermediate for synthesis of Tryptophan, PAPA antibiotics, PABA, 3-hydroxyanthranilate and more., Folate Biosynthesis, Folate Biosynthesis, Tryptophan synthesis, Tryptophan synthesis	ATGAGTACCCGGACGCTGTTGATCGACAATTACGATTCCTTCACCTATAACCTGTTCACCCTGCTGGCCGAGGTGAACGGTGAGCCCCCCACGGTCGTGCACAACGATGTGGAGTGGGATTCGATCCCCTGGTCCGACTTCGACAACATCGTCATCTCCCCCGGCCCCGGACGCCcGgaGCGGCAAcGCgaCTTCGGcATCagTgCGCGCGTCATCACCGAGACCGAACTCCCcGTCCTcGGCGTGTGCCTCGGTCACCAGGGTCTGTGCCAGCTGTTCGGGGGCAGTGTGGTTCTCGCACCCGAACCGATGCAcGGCCGCGTGTCCCTCGTCGAACACGACGGTTCCGAACTCTTCGCCGGCATTCCGTCACCGTTCCCGACGGTCCGCTACCACTCG…	m3	x10	4116.68	1298.98	-1.66411	-0.824454	0.23325	0.997582	P32483	1626	0	[GO:0017000] antibiotic biosynthetic process [GO:0006541] glutamine metabolic process [GO:0046820] 4-amino-4-deoxychorismate synthase activity [GO:0009396] folic acid-containing compound biosynthetic process
peg.1263	CDS	Chromosome	2116315	2117247	933	4-amino, 4-deoxyprephenate dehydrogenase (EC 1.3.1.-)	Chorismate: Intermediate for synthesis of Tryptophan, PAPA antibiotics, PABA, 3-hydroxyanthranilate and more., Chorismate Synthesis	GTGAACGTCCCGGCCGCATCCGCCCGGACCGTCGCGCTGATCGGCGGTTCCGGCGATGTCGGCCGGATGCTGGCGACCCGGCTGCGCGCCGACGGAAACACGGTGCGCACCATCGACATCCGGTTCACCGACCGGTCCGATCCGGATCAGGTGAAGGGCGACGTCACCGACCCGTCGCCCGAGCTGCGGGCGGTGGTGAACGCCGCGGACGCGGTGATCCTCGCGATCCCCGAAAGTGCCGCGCTGGAGGCGATTCCGTTCGCGGTGGCGGAGTTGTCCGAACACGCCCTGCTGGTCGACACGCTGTCGGTGAAGTCCCGATTCGaCGCCGCCCTGCGTGACAGTGCGCTGCGCAACGGCGCGGTCGGCATCAATCCGATGTTCGCGCCCTCCCTCGGA…	m3	x10	4116.68	1298.98	-1.66411	-0.824454	0.23325	0.997582	Q02287	235	7.40608e-21	[GO:0005737] cytoplasm [GO:0004106] chorismate mutase activity [GO:0008977] prephenate dehydrogenase (NAD+) activity [GO:0004665] prephenate dehydrogenase (NADP+) activity [GO:0046417] chorismate metabolic process [GO:0006571] tyrosine biosynthetic process
peg.1264	CDS	Chromosome	2117244	2118203	960	FIG00997608: hypothetical protein	- none -	ATGACGCCCCAGAAGACTCCCTCGCTCCCGGAGTACGACCCGGCTGATCCCGTGGAGAGCGCCGTCGTGTCCCGGCTCGCCCGGAACTGGGGACAACGGGCGACCGTGAAGAAGCCGGAACCGGACCTCGACTCACTGTTCGACCTCGCCAAGCAGGACTACCCGAACGAGTTGCTGCCCTTCGCCGATCACGATCGGTTCCTGGGCATGAGCGAGGAGCAACGGAACCGGCTCCGGGCGTGGGCCTGGATCGCATTCAACAAGAATGTCATGGACATCGAGCAGTACGTGGTCAATCCCGGGTTCGACCTCGTCGCGCACGACGCCCTGGACACCGGGCTCGGAGACACGTTCGCCGTGGCCGTCCACCAGGCGATGGTCGACGAGCAGTACCACACC…	m3	x10	4116.68	1298.98	-1.66411	-0.824454	0.23325	0.997582	Q80UK8	80	0.871315	[GO:0005737] cytoplasm [GO:0016021] integral component of membrane [GO:0005634] nucleus [GO:0031965] nuclear membrane [GO:0032039] integrator complex [GO:0034472] snRNA 3'-end processing [GO:0016180] snRNA processing
peg.1265	CDS	Chromosome	2151974	2118279	33696	Long-chain-fatty-acid--CoA ligase (EC 6.2.1.3)	Biotin biosynthesis, Biotin synthesis cluster, Fatty acid metabolism cluster	TCAGCGACCGGATCGCTCCTCGGCCTGATCCACGAGCGCAGTGAGCGCGGCCACCCAGAACTCCCCGAACCGGTCCACGTCCGACGTCGAGAGGATGCCGGGCGGGAAGGACATGAACGCCGACAACTGCAGGCCCTCCGCAGTTTCCGAGACCGCAGATTGGATGTCGAGAACGGCCTGAGCTGGCATCGCGCTGTTCTCGAATCCACCCGCGACTGGCGTCTCGAAGTCGGGCAGCCAGTCCAGCCCGCGCACGGCCTCGGGGACCTCGGCCGCGCTGACGCGTCCGATGTAGTTGAACACGATCTGAGGTTCCGACCAGTTCCTCATGACCGCCGACGTGTCGGGGTTCAGGTACCTGAGCAGCCCGTACCCGATTCCCCGATCGGGGATCGCGCT…	m3	x10	21.7084	48.6054	1.16286	0.856759	0.39725	0.997582	O30409	5130	0	[GO:0017000] antibiotic biosynthetic process [GO:0016874] ligase activity [GO:0031177] phosphopantetheine binding [GO:0016788] hydrolase activity, acting on ester bonds
peg.1266	CDS	Chromosome	2151978	2152253	276	hypothetical protein	- none -	GTGTTGCGCGAACCAGATGCCTCGCTGCGCAGCCGACAGCGGAAACGCCCCTTCCGGAGCACCGCTACTACCCGCTGCTTGTCCCGACCCCAAGGGTTACTCCGTTCTCGAACGCGTGGCGACTGCCGCCTGTGTCTTTGGTGGTTCGTAGCTCTCGGTCCCACGGACTGCGTCGTGGGCCGGTCTTCCGATGAACGCCATCACATGAACAGGCCTAGCCGGTTCGAAGCATCTCGCGGAGCGGGGACGTGCCGGGCATGGGACGCCCTGCGCTGA	m3	x10	216.855	320.767	0.564797	0.518034	0.6001	0.997582	Q8NGV0	67	1.62458	[GO:0005886] plasma membrane [GO:0016021] integral component of membrane [GO:0004930] G protein-coupled receptor activity [GO:0004984] olfactory receptor activity	[hsa04740] Olfactory transduction - Homo sapiens (human)
peg.1267	CDS	Chromosome	2155243	2153300	1944	Acetoacetyl-CoA synthetase (EC 6.2.1.16)	HMG CoA Synthesis, Leucine Degradation and HMG-CoA Metabolism, Polyhydroxybutyrate metabolism	TCAGCGTCCGTGCCGCGCGAACCAGTCGAGCAGGGCGGGGTCGTCGACGGCGCTGCGGTCCACCGTGCGCCCCGCGTCCGCACCCTGGAAAATGCGCTTGAGAGGCACCTCGAGTTTCTTGCCGGTCCGGGTGTGCGGAATCCCCGGCGCCTCGATGATGTCGTCGGGCACGTGCCGCGGAGAGGCCTGCTCACGTATCGCTCCGCGGATACGCTGCTTCAGCGCGTCGTCGAGTTCCGCCCCCTCCGACAGGACCACGAACAGCGGCATCCAGTATCCGCCGTCCGCCAGGTCGACACCGACGACAAGCGCCTCGGCAACCTCCGGAAGCTTCTCCACCACCTGGTAGATGTCGGCGCTACCCATCCGAATTCCGTTGCGGTTCAACGTGGAATCAGA…	m3	x10	39.9682	13.7521	-1.5392	-1.43317	0.15245	0.997582	Q5ZLG0	1267	1.20719e-165	[GO:0005524] ATP binding [GO:0005829] cytosol [GO:0006631] fatty acid metabolic process [GO:0030729] acetoacetate-CoA ligase activity	[gga00280] Valine, leucine and isoleucine degradation - Gallus gallus (chicken) [gga00650] Butanoate metabolism - Gallus gallus (chicken) [gga01100] Metabolic pathways - Gallus gallus (chicken)
peg.1268	CDS	Chromosome	2156137	2155292	846	Hydroxymethylglutaryl-CoA lyase (EC 4.1.3.4)	HMG CoA Synthesis, Leucine Degradation and HMG-CoA Metabolism	CTACCGCGGCGACTTGGACGTGCTTGGTCCCTTCGAATCGACCTGGGAGCGGCGCAGGATTGCCTCGGCGTGACGCAGAACCGGCGCGTCCACCATCTTTCCCTCGAACGCGAAGACTCCTCGCTCGTCGGCGACGGCGGCGAGAACCCGCGTCGCCCAGTCGACGTCCTCGTCCGACGGTGCGTACGCCTTCCGGATCACCGCGATCTGGCTGGGATGGATGCCGACCTTGATGTCGAATCCGACGGCGACGGCGTCGACTGCCTCGGCGCGCAGCCCGTCGAGGTCCTTGATGTCGAGATAGACGGAATCCAGGGCGAGCCGCTGGTACGCCTTGGCGGCCAGCAGTGTCGACGACCGCACGTGGGTGGCGACGTCACGGTAGCTGCCGTCCCCGCG…	m3	x10	204.682	84.8167	-1.27097	-0.966851	0.3501	0.997582	P9WPE1	857	5.965e-115	[GO:0000287] magnesium ion binding [GO:0016829] lyase activity [GO:0006107] oxaloacetate metabolic process	[mtu02020] Two-component system - Mycobacterium tuberculosis H37Rv
peg.1269	CDS	Chromosome	2156619	2156134	486	Oxidase regulatory-related protein	- none -	TCATGACGGCTTCTTCTGGACGAGGGTCTTGCGGACCGCGATCGCCACCACGTCGCCGTTCTGGTTGCGGCCGGTGTGCTCGAGGGTGACGATGCCCTCGCCGGGCCTGCTCTTCGATTCGCGCTTGTCCGCGATCTTCGTCTCCGCGTAGAGCGTGTCGCCGTGGAACAGCGGCTTCGGGAAGCTGATCTCCGAGAACCCCAGGTTCGCGACGATGGTCCCCTGCGTCAGTTGTGCCACCGACAACCCGACCAGCGTCGAGAGGGTGAACATCGAGTTGACGAGGCGCTCACCGAACTGGGTGTTCTCGCTGTATGCGGCGTCCAGGTGCAGGGCCTGGGTGTTCATCGTCTGCGTCGTGAAGAGGACGTTGTCGGCCTCGGTGACGGTCCGGCCGGG…	m3	x10	204.682	84.8167	-1.27097	-0.966851	0.3501	0.997582	Q3IZ78	157	1.03882e-11	[GO:0016833] oxo-acid-lyase activity [GO:0045733] acetate catabolic process	[rsp01100] Metabolic pathways - Rhodobacter sphaeroides 2.4.1 [rsp00630] Glyoxylate and dicarboxylate metabolism - Rhodobacter sphaeroides 2.4.1 [rsp00660] C5-Branched dibasic acid metabolism - Rhodobacter sphaeroides 2.4.1 [rsp01120] Microbial metabolism in diverse environments - Rhodobacter sphaeroides 2.4.1 [rsp01200] Carbon metabolism - Rhodobacter sphaeroides 2.4.1
peg.127	CDS	Chromosome	975621	976421	801	ABC-type multidrug transport system, permease component	CBSS-196164.1.peg.1690	ATGACGATGAGCACCAGTGACCGTCTGACGGAGAATCGTTTCGCCCCCGGCACGTTCACACCCGATCCCCGCCCGAGCGGTGCGGCGGTCATGTTGAGGGCGCAGACCGCGCTCGAACTCAAACTGCTCCTGCGCAACGGCGAACAGCTGCTGCTGACCATGTTCATCCCGATCACGCTGCTGATCGGCCTGTGTCTGCTGCCCATCGGCGACCTCGGAACGTCGCGAGTCGACAAGGTGGTGCCCGCCGTGATGATGGTGGCGGTGATGTCCACCGCGTTCACCGGCCAGGCCATCGCGGTCGGTTTCGATCGCCGGTACGGGGCCCTCAAGCGGCTCGGCGCCACTCCCCTGCCGACGTGGGGAATCATCGCCGGGAAGAGCGCCGCCGTGGTCATC…	m3	x10	30.6313	52.9584	0.789852	0.677915	0.46795	0.997582	P0AFQ1	85	0.115578	[GO:0043190] ATP-binding cassette (ABC) transporter complex [GO:0055085] transmembrane transport
peg.1270	CDS	Chromosome	2157776	2156616	1161	Isovaleryl-CoA dehydrogenase (EC 1.3.99.10)	- none -	TCACAGGCCGGCCTCCCGCGCGATCAGCATCAGCTGCACCTCGGTGGTGCCCTCGCCGATCTCTAGGATCTTGCTGTCACGGTAGTGCCGGGCCACGGTGTACTCGTTCATGAATCCGTAGCCGCCGTGGATCTGGGTGGCGTCCCGGGCGTTGTCCATCGCGGCCTCGGAGGCGACGAGCTTGGCGATGGCGGCCTGCTTCTTGAACGGCTTGCCGGACAGCATCCGGGCGGCGGCGTCGTAGTACGCGGTGCGGGCGGTGTGGGCGCGCGCCTCCATGCGGGCGATCTTGAACGCGATGGCCTGGTTGTGTCCGATGGGCCGTCCGAACGCCTCACGTTCCTTGGCGTACTTGACCGACTCGTCGACGCATCCCTGGGCGGCGCCGACGCTGAGCGC…	m3	x10	204.682	84.8167	-1.27097	-0.966851	0.3501	0.997582	O34421	888	2.32795e-116	[GO:0005886] plasma membrane [GO:0050660] flavin adenine dinucleotide binding [GO:0003995] acyl-CoA dehydrogenase activity [GO:0052890] oxidoreductase activity, acting on the CH-CH group of donors, with a flavin as acceptor
peg.1271	CDS	Chromosome	2159782	2157773	2010	Methylcrotonyl-CoA carboxylase biotin-containing subunit (EC 6.4.1.4)	HMG CoA Synthesis, Leucine Degradation and HMG-CoA Metabolism, Serine-glyoxylate cycle	TCATGACGCGTCTTCTTTCGTGTCGGTGTGCGGGGTGACTCGTGCGAGCAGCTGGTCGACCATCACCTGGTCACCGGGTGCGACGAGGATGTCGACGACGCCGTCGACGGGGGCGGTGAGCGAGTGCTCCATCTTCATCGCCTCGACCACGACGAGTGTCTGGCCTGCGGTGACGTGGGCACCTGCCTCGGCGCCGACGGCGATGACGGATCCGGGCATGGGGCTGGTGATCTCGGCCTCGCCGGCGTGGACGTCGCCGGTGCGGACACTGAGTTCACGAACCTCACGCAGCATCGTCGTGCCGTCGGAACCGGCGAGCCAGATGTGCCCGTCGGTCTGGGCGACGCGGTAGGTTTCGCGCCTGCCGTCGATCACCACGGAGAGGGTGGTTCCGTCGAG…	m3	x10	204.682	84.8167	-1.27097	-0.966851	0.3501	0.997582	P9WPQ3	2045	0	[GO:0046872] metal ion binding [GO:0005524] ATP binding [GO:0005886] plasma membrane [GO:0006633] fatty acid biosynthetic process [GO:0004075] biotin carboxylase activity	[mtu00620] Pyruvate metabolism - Mycobacterium tuberculosis H37Rv [mtu01100] Metabolic pathways - Mycobacterium tuberculosis H37Rv [mtu01110] Biosynthesis of secondary metabolites - Mycobacterium tuberculosis H37Rv [mtu01120] Microbial metabolism in diverse environments - Mycobacterium tuberculosis H37Rv [mtu01130] Biosynthesis of antibiotics - Mycobacterium tuberculosis H37Rv [mtu01200] Carbon m…
peg.1272	CDS	Chromosome	2161377	2159788	1590	Methylcrotonyl-CoA carboxylase carboxyl transferase subunit (EC 6.4.1.4)	HMG CoA Synthesis, Leucine Degradation and HMG-CoA Metabolism, Serine-glyoxylate cycle	TCACATCCGGAAAACGCCGTAGGAGACCGGCTCGACCGGTGCGTTCGCACACACCGAGAGCGCCAGTCCGAGAACAGTTCTGGTATCGGCGGGGTCGATGATGCCGTCGTCCCACAGCCTGGCCGTCGAGTAGTACGGATTGCCCTGCGCCTCGTACTGCTCGCGGATCGGCGCCTTGAACGCCTCTTCGTCCTCGGCCGACCACGGGTTGCCCGCACTGTCGAGTTGCTCGCTGCGCACCGTCGAGAGCACCGACGCCGCCTGCTCGCCGCCCATCACGGAGATCCGGGCGTTCGGCCACATCCACAGGAACCGCGGCGAGTACGCCCGCCCGCACATCGAGTAGTTGCCCGCACCGTAGGAGCCGCCGATCACGACGGTCAGCTTGGGGACCCGGGC…	m3	x10	96.2199	39.3417	-1.29028	-1.15751	0.2675	0.997582	Q3ULD5	1854	0	[GO:0005524] ATP binding [GO:0005739] mitochondrion [GO:0005759] mitochondrial matrix [GO:0006552] leucine catabolic process [GO:1905202] methylcrotonoyl-CoA carboxylase complex [GO:0004485] methylcrotonoyl-CoA carboxylase activity [GO:0015936] coenzyme A metabolic process	[mmu01100] Metabolic pathways - Mus musculus (mouse) [mmu00280] Valine, leucine and isoleucine degradation - Mus musculus (mouse)
peg.1273	CDS	Chromosome	2161493	2162098	606	Transcriptional regulator, TetR family	- none -	ATGACCACAGACGTCGACGGCACCGAAGCGCCGATCACGCGCCGGGAGCAGATGAAGGCGGATCGTCGCCGCCAGCTGCTCGACGCCGCCGCCCGCCTCATCGCCGAACGGGGCTTCCTCGGCGTCCGCCTCGAGGACCTCGGTTCCGCAGCAGGAATCAGCGGCCCCGCCGTGTACCGGCACTTCCCCAACAAGGACGCCGTCCTCGTCGAACTGCTCGTCGGGATCAGCACGCGACTGCTGGAGGGCGGGTCACTCGTCGTCGCGGAGGCCCCcACACcGGACGCGGCCCTGGAGGGTCTCATCGACTTCCATCTGGACTTCGCGCTCGGCGAACCCGACCTCATTCGCATCCAGGACCGGGATCTGGAGAGCCTGCCCGCCGAGGCCCGCCGGGAG…	m3	x10	25.1024	15.9206	-0.656933	-0.659477	0.51705	0.997582	P95251	116	7.12695e-06	[GO:0003677] DNA binding [GO:0003700] DNA-binding transcription factor activity [GO:0045892] negative regulation of transcription, DNA-templated [GO:0016042] lipid catabolic process [GO:0019216] regulation of lipid metabolic process
peg.1274	CDS	Chromosome	2162440	2162171	270	membrane protein	- none -	CTACACCCTGTTCTTGCTCGTCATCGAGGTGTATCCGAGGGTCAGCACGGCCGCTACGGCGATGCTGATGATCCACCGGATCCAGTCGATCCCGCCGGTGTCCCCCTTGTCGAGGAGCCCCTCCCACACCCAGTACCCGATCAGCGCACCGATGATGCCGAGGACGACGGTGATGACCCACCCCATCGCCTGCTTTCCCGGAATCACGAGACGCGCCAGAACGCCGATGACCGCACCGAAGATGATGGTGCCGATGATGTTGCCGACCAT	m3	x10	819.097	167.101	-2.29331	-2.16259	0.0415	0.8474	P58767	110	3.17471e-07	[GO:0005886] plasma membrane [GO:0016021] integral component of membrane
peg.1275	CDS	Chromosome	2163215	2162589	627	Two-component system, regulatory protein	- none -	TCAGCGAATGCCCTGCCGCCGCAGGGCCACGGACACCGCTGCGGCCCGGGTGTCGACACCGAGCTTCGCGTAGATGTGGGCGAGATGGGTCTTCACGGTCGCCTCGCTGATGAACAGGGCTTTGCCGAGCTGTTTGTTGGTCATGCCCTTGGCCAGCAGGGTCAGCAGTTCGGCCTCCCGCGGCGTGAGGGCCTCCTCGGGGCGCTGCATCTGCTGCAGTAGTCGCGACGCGACGGGCGGCGACAGCACACTCTGGCCGGCGGCCGCGCCGCGCACGGCGGCGAAGATCTCCGGGGGTGTCGAATCCTTCAGGAGGTATCCGATGGCACCGGCATCGATGGCGCGCACCACGTCGGCGTCCGTGTCGTACGTCGTGAACACCAGCACCGGAAGGTCCCG…	m3	x10	25.9282	11.6696	-1.15177	-1.06936	0.28235	0.997582	O32197	360	1.15304e-41	[GO:0005737] cytoplasm [GO:0003677] DNA binding [GO:0006355] regulation of transcription, DNA-templated [GO:0000160] phosphorelay signal transduction system	[bsu02020] Two-component system - Bacillus subtilis subsp. subtilis 168
peg.1276	CDS	Chromosome	2164414	2163212	1203	sensor kinase, two-component system	- none -	TCATGCCGCGGTTCCTCTCGCGCACGGTATCTGGGCGGCCACCACGGTGCCCTCGCCCGGTGTGCTCTCGACGGTGAACGTGCCGCCCAGTTGCTCGACGCGACTGCGCATCGCGCGCAGGCCGTATCCGCCGCGCGCCGAGGGAGATCCGGCGGGCGCAGGGTCGAAACCGGTGCCGTCGTCGAAGATGTCGAGGGCGACGGCGTCCGGTAGGTACGTCAACGTGACACCCACGGTCTCGGCGTGGGCGTGCCGGGCGATGTTGGACACCGCGCTCTGGGTGATTCGCAGCAGCGCGTGCGTCACCTCCGCCGGAATCGCGATCGGAGTACCCACGATCCGGAGCTCTGCCCGCGGGTGGTGGGTACGCGCGGCGGCGAGCAGTGCCGCATCGATCGG…	m3	x10	25.9282	11.6696	-1.15177	-1.06936	0.28235	0.997582	O07527	235	3.04139e-20	[GO:0005524] ATP binding [GO:0016021] integral component of membrane [GO:0046983] protein dimerization activity [GO:0000155] phosphorelay sensor kinase activity
peg.1277	CDS	Chromosome	2164578	2165162	585	FIG00995035: hypothetical protein	- none -	ATGCGCACCTTCCACCGCCTGCCCCGCATTCTGGCGATCGCCGTCCCGCTCGCCGCGATCGTCGCCACCTCGGCGTGCGGCACGTCCGCGACCGACGAGGCGAGTCCGACGTCCACTCCGGTCGCGACCGCCGCCGCGCCCGCCCCGATCGACGGTGCTGACGGCGTGGTCGGCCAGAACCGTCTCGGTATCGGCACTGCGCAGGCCGCCGCGCAGGCGGCGCTCGCGAAGTGCCAGGCCGACGGGCTCGGCTTCGTCACCGTGTCGGTGGTCGATCGCGCCGGCAACGTGCAGGCCATGTTGCGCGGGGACAATGCCGCTCAGCACACCGTCGAGGCGGCCCGCCAGAAGGCGTACACCGCTGCCGCGTTCGGCGCGAACACCAGCGATCTGAGCGAA…	m3	x10	3.38296	0.284032	-3.57416	-1.6683	0.243	0.997582	P45517	70	2.54317
peg.1278	CDS	Chromosome	2167320	2165476	1845	Acetoacetyl-CoA synthetase (EC 6.2.1.16) / Long-chain-fatty-acid--CoA ligase (EC 6.2.1.3)	Biotin biosynthesis, Biotin synthesis cluster, Fatty acid metabolism cluster, HMG CoA Synthesis, Leucine Degradation and HMG-CoA Metabolism, Polyhydroxybutyrate metabolism	TCAACGAGCCGGGCTGGACTGCCCTGCTCGAGGCCGTGGTCTACGGCGACGGATCCGACCGGTATCAGGACGTCGTCCGCCTGCTGCTCGACGCGGGCGCCGATCGGTCCATCGAGGACGCGgACGgCCGGACGGCCCTGCAGCATGCCGAGCGGCGCGGGCAGGTCGCCGTGGCGACGTTGCTGCGGACCAGGTGACGAGGCGGGTCAGGTGCGCCCGATCAGGTCGAGGGACTGCTCCCGCATCTCGACCTTGCGCACCTTGCCCGTCACCGTCATCGGGAACTCGTCGACGACATGCACGTACTTCGGGATCTTGTAGTGGGCGAGCTTGCCGGTGCAGAATTCGCGCACCTTCGCCGCGTCCAGGGGTTCGGCACCGTCCTTCATCCGCACCCAC…	m3	x10	99.9231	22.1334	-2.1746	-1.9209	0.0718	0.988618	O31826	1095	6.96857e-142	[GO:0005524] ATP binding [GO:0016874] ligase activity
peg.1279	CDS	Chromosome	2168771	2167482	1290	Permeases of the major facilitator superfamily	- none -	TCAGAGTGCGTCGTCTTTCGTTTCCACCAGGGCCTTCGTGCACAGCAGGCTGAACACGCCGAGGACGGCAAGCATCACGCCGATCGCGACGCTGCCGTACGCGGACGCCAGGGGTGCGGCGATCAACGGCGGCACGGCGCCGCCGAGCACGCCGGCGAGGTTGTAGCCGAGACCGGCGCCGGTGTAGCGGTAGCGCGTCTGGAACATTTCCGGAAGCAGAGCGCCGCAGGGCCCGTATGCGATTCCGAAGATCGCGAGTGTGACCATCACGCCGATCGTGAACGCGACGGGTGAACCGGTGTCGAGCAACGGGAAGAGCGCGAGCGCCCACACGACGGCCAGTCCGCAGGAGATCATGATGACCCGTCGACGCCCGATCCGGTCCGAGTACAGCGCGGA…	m3	x10	301.567	18.2675	-4.04513	-3.72839	0.0004	0.094768	P37643	723	4.92308e-90	[GO:0005886] plasma membrane [GO:0016021] integral component of membrane [GO:0022857] transmembrane transporter activity
peg.128	CDS	Chromosome	976418	977863	1446	FIG00999219: hypothetical protein	- none -	GTGATCCGCCGACCCACAGCCCGGCGCGCCCGCAGCCTCGGCACCGTCCTGGCAGTCCTGCTCGCCGTCCTCTGCTGCGGCACCCTGCCCGCGGGCGCCGCACCGCAGTGGGGATCGCCCGCCGCGCCGAACCCGTTCCTCGGACCCGCAGGCACGTCCACGATGCACGGCGATGCGGGGTCCACCGACGTGACTCCGCTGCCCGGTCCCGGCACCGGCCCGGTCACCCTGTCCGCGTACCCGCTGGTCTCGGCGTGCCCGACCCTCCTGCAGGGTTCCGACCGGCTCGTCGTCGCCCTGTGCACGTCCGTGGCCGGCCAGGTCCCCACCGTGCACCTGATCGACCCCGCCGCTCCCGCCGCCCCGTTCGGCGCCTCGCTCGCCACGTTCGCACTGGCG…	m3	x10	30.6313	52.9584	0.789852	0.677915	0.46795	0.997582	O28078	107	0.000795101	[GO:0016021] integral component of membrane
peg.1280	CDS	Chromosome	2169487	2168942	546	FIG00995260: hypothetical protein	- none -	TCACTCGGCGGTGCCGGACGCGCCGAGCAGCTCCTTGCGGAGCTCGGTCCACACGGTGGCGTACGAGTCGATCACAGGTTCCGAGATCCACTTCGTCTCCCCCGCAGCCACTTTCGCGAGGGCGTCGGCGAACAGGTCCTGGTAGCGGGACAACCGGGGCACGAACGCCGACAGGTCGTCGAACACGACCGACGCACGGCGGTCCAGGTCGGCCAGCTGATCGGCGTCGGCAGAATCGATCAATCCGACGAACTCCTCGTGGAACGGCACGAAGCTCTCGTACACCTCCGCGATGGAGTCCTCGTCGATGGACACCCGCTCGGCGTCGAGCTGGTCCTCGAGCTCCGACAGTCCGGCCTCGGTGAGCCCGATCCGGCCGTCCGAGACTTCCTGCGCCTT…	m3	x10	240.494	49.4894	-2.28081	-2.14616	0.04045	0.829015	Q79FL8	78	0.419808	[GO:0009986] cell surface [GO:0005576] extracellular region [GO:0005618] cell wall [GO:0009405] pathogenesis
peg.1281	CDS	Chromosome	2170333	2169566	768	Ethanolamine ammonia-lyase light chain (EC 4.3.1.7)	- none -	CTACAGTTCGAGGATCTCCGAGGGGGCTGCGAGCGCATCCGCACGGGACGTGTCCTTCAACTCCACTCCGGAACGGCCCAGTTTCCTCGCGCCGGACACGAGACCCGCCACGACGCGGGCCGCGAGTTCGTAGCCGAGGCCCTCGGGTGGGTGGATGTTGGACACGCAGTTCCGGTCGGCGTCGGTGCGTCCGGGACGCGGGAGGTGCGTGAGATAGACGCCGACACTGTCGGCCACCGACAATCCCGGCCGCTCCCCGATCAGCAGGACGAGCGTCTGCACGCCCAGTGCCTGCGCGATGTGATCGCCGAGCGCCACCCTGGCCTGGGTCGCGATCACCGGCGGCGCCAGCGAGTACGTCCCGGCGAACTCGTCGACCAGCGCGGACAGCAGGGGCAC…	m3	x10	3803.71	372.875	-3.35064	-2.11661	0.07485	0.988618	Q59782	915	2.35839e-124	[GO:0006520] cellular amino acid metabolic process [GO:0031419] cobalamin binding [GO:0046336] ethanolamine catabolic process [GO:0008851] ethanolamine ammonia-lyase activity
peg.1282	CDS	Chromosome	2171742	2170330	1413	Ethanolamine ammonia-lyase heavy chain (EC 4.3.1.7)	- none -	TCATCGTGCCACCGTCAGCGCCCGCAGCGgCGACGCCGCGGCGTCGACCGGCAGGACCCGTCCCGCGTCGTCGACCATCCCGAGGCGGCGCATCCAGTCCTCGAATTCCGGCGCCGGCCTGAGTCCGAGGACTTGACGCGCGTACAGCGCGTCGTGGAACGACAGACTCTGGTACCCGAGCATGACGTCGTCCGCGCCGGGTACCGCGATGACGAAGGCCGCGCCTGCCACCCCGAGCAGGGTGAGCAGCGTGTCCATGTCGTCCTGGTCGGCCTCGGCGTGATTGGTGTAGCAGACGTCGACACCCATCGGCAGGCCCAGGAGTTTTCCGCAGAAGTGATCCTCGAGCCCGGCCCTGATGATCTGCTTGCCGTCGTACAGGTACTCCGGTCCGATGAA…	m3	x10	3803.71	372.875	-3.35064	-2.11661	0.07485	0.988618	P0AEJ6	943	2.31575e-122	[GO:0005829] cytosol [GO:0006520] cellular amino acid metabolic process [GO:0046336] ethanolamine catabolic process [GO:0008851] ethanolamine ammonia-lyase activity [GO:0009350] ethanolamine ammonia-lyase complex	[ecj01100] Metabolic pathways - Escherichia coli K-12 W3110 [ecj00564] Glycerophospholipid metabolism - Escherichia coli K-12 W3110
peg.1283	CDS	Chromosome	2172293	2171739	555	hypothetical protein	- none -	TCATTGGGACTCACGGGTGTGTGCCCCACCTTTTCGAATCTGGATGCAGCTCCTCAGGCAGATGCGGCGAGTGTGACGTCTGTTCATGTCGGTGCTCCTGACTACGGTAATGCTGTGGAGGAAATCGTGCGGTACAGCTTTCGGCTTCGGCCAGGCGCGATGGCCGTGCGCGCGCTGGAGTCGGAGTGGCATCGCTGCCGGTATCTGTGGAACGAGGCTGTGCGCCAGCAGAAGACCGGTCGCAAGCCGACGTTCGCCATGCTCGGAAAACTTCTGACCGATGCCCGCAGCCATAATGCATGGCTGCGGGAGGGTGCGCAGGTTCCTCAGCAGCAGATCTTGCGCACGTATGCGCAATCTCTGGAGCACTCGTTTGCAGTGAAGGGCCGCGGGCGCCCG…	m3	x10	3803.71	372.875	-3.35064	-2.11661	0.07485	0.988618	P54992	95	0.00251322	[GO:0046872] metal ion binding [GO:0003677] DNA binding [GO:0032196] transposition [GO:0006310] DNA recombination
peg.1284	CDS	Chromosome	2174497	2173043	1455	Ethanolamine permease	- none -	TTAATCGAGTTCTTCCTCTGCCTTCGCAAGAACAGCAAACTCCTCGTCGGGCGAATTGGCAACGAGGTGATGCCGGCTGTACAGGCCGAAGTAGGCCATGAAGGCCGCGAACGCGATCAACGTCCACAGCGCGGCGACCGGATCGACGAGGAAGGTGGCGATCACCGCGGCGGCCGCGATGACGAGCGCGAACGACGTGGTGACGATTCCGCCCGGTGTGCGGTACGGCCGCTTCATCTCCGGCTCGCGCCTGCGGAGGACGATGTGGCTGACCATCATCAGCACGTAGCTGACGGCCGCGCCGAACACCGCCATATTCAGCAGCATCGCGCCTTCACCGGTGAGCGACAGCACGAACCCGATGACGCCCGGCACGATGAGGGCGAGCGTGGGCGCCTT…	m3	x10	4333.34	1182.92	-1.87312	-1.15841	0.2697	0.997582	Q797A7	273	1.4775e-24	[GO:0005886] plasma membrane [GO:0016021] integral component of membrane [GO:0022857] transmembrane transporter activity [GO:0008643] carbohydrate transport
peg.1285	CDS	Chromosome	2175146	2174652	495	FIG00996825: hypothetical protein	- none -	CTATGGGACCGGGCGGCGGGCGGGCACGGGACATGCGTCGACGGCTTCGGCGACCACTTGCGGTTCGGGGGACGGCGCGGGCCTCCAGCCCTGCTCCCACCGCTGGCCCACGATGACCTCCTCCGCGGCGAGGCTGGTGTTCTCCTCCGGGGTGAAGGCACGCGCACGACTGAGAAAGCGCATACCTTCGGGACTTTCCAGGCTGAATCCCGATCCGCGACCGGGCACCACGTCGAGCACCAGCTGAGTGTGCTTCCACGCCTCGAACTGCGAACCGGAGATCCACACGGGTACCGCATCGGCACCCTCGGGCCGGGTGGACGGGGTCTCCCCGACACCGAGACGCAGGTCGAGGACGCCGAGCAGCACGTCGCGGTCGCCGACGATGAATTCACCGTC…	m3	x10	5137.68	2153.56	-1.25439	-0.922513	0.35735	0.997582	Q92ZJ6	78	0.382777	[GO:0005737] cytoplasm [GO:0006281] DNA repair [GO:0009432] SOS response [GO:0006260] DNA replication [GO:0003887] DNA-directed DNA polymerase activity [GO:0008408] 3'-5' exonuclease activity
peg.1286	CDS	Chromosome	2176717	2175194	1524	Aldehyde dehydrogenase (EC 1.2.1.3)	Glycerolipid and Glycerophospholipid Metabolism in Bacteria, Methylglyoxal Metabolism, Methylglyoxal Metabolism, Pyruvate metabolism II: acetyl-CoA, acetogenesis from pyruvate	TCAGAAGAAGCCCTGAGCCTTCTGGGCGTAGCTGACCAGCAGGTTCTTCGTCTGCTGGTAGTGCTCGAGCATCATCAGGTGGTTCTCGCGGCCGATGCCGGACTGCTTGTAGCCACCGAATGCGGCGTGCGCGGGGTACTGGTGGTACGTGTTGGTCCACACGCGGCCGGCCTGGATGTCACGTCCGGCCCGGTAGGCGACGCCACCGTCCCGCGACCACACGCCGGCGCCGAGGCCGTACAGCGTGTCGTTGGCGATCTCGATGGCCTGGTCGTAGTCCTTGAACGACGTGACGGAAACGACGGGACCGAAGATCTCCTCCTGGAAGATCCGCATCTTGTTCTGACCGGTGAAGATCGTCGGCTGCACGTAGTAGCCGCCGGACAGGTCGCCGCCGAG…	m3	x10	8206.72	3835.58	-1.09736	-0.604889	0.54105	0.997582	P46369	2511	0	[GO:0004029] aldehyde dehydrogenase (NAD+) activity [GO:0043878] glyceraldehyde-3-phosphate dehydrogenase (NAD+) (non-phosphorylating) activity
peg.1287	CDS	Chromosome	2178045	2176795	1251	GAF domain-containing protein / Signal transduction response regulator	- none -	CTACGTTGCGTACTGCTGATCGAACAGATCGATCCTGGACTTGACCTGGGAATACAGGGGCGAACGCGGGTCGAGGCCCGCCAGATACGCCTCCCATGCGGCGACGTCCTCGCGGCCGTGGACGGATGTGGTCCACTTGGCGAGCAACCGTTGATCACCTTCCCGCAGCAGCGCCGCCTGGACGCGTGCCCGCAACTCGTCGCGAAGATCCTCGACCCCGGGCGCCTCGGACCCGGGAAGGACCGGGCCCGAGTAGACGTCGAGGGCGGCGGCGAGCTCGCCACGGTCCAGGGCTCCGCGGACCTGCCGGACGTCCGACGTCAGTTCGGCGAGCAGCCGATACGGCCGCGAACCGAGGTTGACGGGACCGAAAACCTTACGCAGGCGCGACATCTCGGC…	m3	x10	316.592	189.955	-0.736966	-0.642838	0.4912	0.997582	P46372	1539	0	[GO:0003677] DNA binding
peg.1288	CDS	Chromosome	2179650	2178178	1473	Choline dehydrogenase (EC 1.1.99.1)	Choline and Betaine Uptake and Betaine Biosynthesis, Choline uptake and conversion to betaine clusters, Niacin-Choline transport and metabolism	TCACTCCCGCAGGAAGGTACTGACGCGCTCGGCGACCATCACCGCCGTGGCGTGCGGCCCACGGCTCGGGACCACCGGGAACACCGAGGTGTCGGCGATCGTCAGCCCTTCCATTCCGCGGACGTTGCACCACTCGTTCACCACCGCGCCCGCGTCGTCCCGTCCGCCCATCCGGCAACTGCCGCACAGGTGCAGCGACGTCCCCAGGTGGGCGAGCACCGCGCGGTCGGACACCTCCCTGGACAGCGGTTCGAGCAGCGAACCGAGTTCCGGTGAACGGAGCAGTTCCAGTCCGATGGCTTGTCCCTCGCGCAGCGCCCGGCGGTCGGCGGCGGATTGCGCGTAGCGGTATTCGATTCGGGGACGGTCCCGGCGGTGCCGCGACGTGAGCCGGATGTC…	m3	x10	126.088	68.972	-0.870344	-0.806372	0.41105	0.997582	P46371	966	6.1795e-125	[GO:0050660] flavin adenine dinucleotide binding [GO:0016614] oxidoreductase activity, acting on CH-OH group of donors
peg.1289	CDS	Chromosome	2180975	2179650	1326	Mycofactocin system glycosyltransferase	- none -	CTACGACTTCAACCGGGGCTTCAACGCGTCGAGGTCACGGGCGGTGATGGCGCCCTTCCAGAGCCCGGCGCCGTACGCGACGTCGTCCATCCGCTTGAACACCGTGTGCCGCACGGGCCCCAGCCCTCCGGGCTCCCGGTGGGTCACCCAGTCGGCGACGCCCTCGGCGACGGCGATCGCAAGCGCGATACGGCGAATCCGTTTCGAGAGCAGCACCGCCAGCAGAGTGATCGGCCAGTAGTGGCGACACAGTGCGGACGCCAGCTGCCAGGCACCGCCGGCGAAGCCCTGGGCCGCGAGGATCGCGGCGATGCGGGTCGGCTGGTCGAGTCCCGTGAACATGCGGCGCAGGCGCAGCAGCATCATCGCGAGTGTGGCGACGGCGCCGAGCAGGCCCAG…	m3	x10	126.088	68.972	-0.870344	-0.806372	0.41105	0.997582	P46370	1508	0
peg.129	CDS	Chromosome	977933	978895	963	Cytochrome oxidase assembly protein	- none -	GTGCTGTATCGCGGGTTTCTGAGCCTGGTAGACCGTCTTCCCCTTCCGTCGCTGACCGTGCAGCGTGTCATCGCGTTCGCGGTGATCCTCACGCAGGGCGGGATCGCCGTCACCGGGGCCGTCGTGCGGGTGACCGCCTCCGGCCTCGGATGCCCCACCTGGCCGCAGTGCTTCCCCGGCAGCTTCGTGCCGGTCGGGCACGGCGAGGTCGCCGTCGTCCATCAGGCGGTCGAGTTCGGCAACCGGTTGCTCACGTTCGTCGTCGTTGTCGCCGCGGCCCTGATCGTCCTCGCGGTCACCCGCGCCCGTCGCCGGAAAGAGGTCCTCGTCTACGCGTGGATGATGCCCCTCGGCACCGTCGTGCAGGCCGTCATCGGCGGTGTCACGGTGCTCACCGGA…	m3	x10	101.049	248.368	1.29743	0.795103	0.40065	0.997582	A4ILW9	100	0.00230214	[GO:0005886] plasma membrane [GO:0016021] integral component of membrane [GO:0016627] oxidoreductase activity, acting on the CH-CH group of donors [GO:0006784] heme a biosynthetic process	[gtn00190] Oxidative phosphorylation - Geobacillus thermodenitrificans [gtn00860] Porphyrin and chlorophyll metabolism - Geobacillus thermodenitrificans [gtn01100] Metabolic pathways - Geobacillus thermodenitrificans [gtn01110] Biosynthesis of secondary metabolites - Geobacillus thermodenitrificans [gtn02020] Two-component system - Geobacillus thermodenitrificans
peg.1290	CDS	Chromosome	2181879	2181157	723	Cyclic amid hydrolase in mycofactocin cluster	- none -	TCATTGGAGCCTCCCATCGGCGCCCGGTTCCCACCGGAGCCTTCCATCGGGGCCCGGTTCCCACCGGGCCAGTGCCTTGGTGACTGTGTGAACGAGCACGCCGAAAATCTGCGCCCCCTCCGCGGCCGTAGCGCCCGTCGGGTCACCGAGCACGCCGTTGGCCGACACGGCGACCATACCGCCTTCACGCAGTCTTGGCATCAACCTCGCAATAGGTTCCGTATTACCGGCTTCAGCCCTGGACAACCTCACCCGACCGGGTGAAAGGTGTAGCAACAAGGACGTTTCCGTACGCCCGGCATGGGCGTCCGCCCCGGGTACCGCACACGGCACCCAAGCCACATCGCGAGCCTCGTACCGAAGCAAGGCGACAGCCTTGACCAGCGCGGGCCCGTTTCC…	m3	x10	15364.7	6890.04	-1.15704	-0.275955	0.4706	0.997582	P9WP59	607	6.8452e-78	[GO:0046872] metal ion binding [GO:0009231] riboflavin biosynthetic process [GO:0016811] hydrolase activity, acting on carbon-nitrogen (but not peptide) bonds, in linear amides
peg.1291	CDS	Chromosome	2183881	2181920	1962	2,4-dienoyl-CoA reductase [NADPH] (EC 1.3.1.34)	- none -	CTAGAGCGCGAGCGCGACCCGCTCCCCCTCGATGACGGCGGAATGCGCGCGGCGCGGAGCCAGGGCGTCGCCGATGCGATGAACCTCGATACCGCTGTCGGCCAGATCTTTCCAGAGCCCGTCCTCCGGCTGCTGATGCGCCGAGGACACCACCCAGTCGACGGTGAGCTGCCGCGGCGCACCGGTCGGGTGGTGCAGGAGCGTGACCGCGAGCCGACCGCCGTCGACGACCTCGCACCCGGTCGGCACCACGTCCGTCACCTGCGTGATGCCcTTGCCGTGCGCCCGCCGGTTCCATCCCTCGAGGTCCAGCGTGATACCGAGGTCCTGGCCGACGATCATCCCCGGTGTGCAGATAGTGACGGCACACCCGGCGTCGGCGAGGAACTCCGCGACGGA…	m3	x10	15364.7	6890.04	-1.15704	-0.275955	0.4706	0.997582	O87278	587	3.04109e-65	[GO:0016491] oxidoreductase activity [GO:0010181] FMN binding [GO:0019504] stachydrine catabolic process
peg.1292	CDS	Chromosome	2184690	2183878	813	3-oxoacyl-[acyl-carrier protein] reductase (EC 1.1.1.100)	CBSS-164757.7.peg.5020, CBSS-246196.1.peg.364, Fatty Acid Biosynthesis FASII	TCACACCTTGGTGTTACCCATGTCGACGGCGACCTGACTGCCCGTGACCCTCCGCGAACCGTCACCGGCCAGCCACAGCACCGCATCGGTGATGTCGTCGGTGTCGGCCAGCGGGTGGTCGGTGAGGATGGTGCCGAAACTCGACAGATAGTGCGGGTGCTTCTCGAGTATCACGAGGCTGCCGGGATCGGTGCCCATCGGAGTCTTCACCCCGTACGGGTGAACGGAATTGACCCGGATGTCGTATTCGCCCAGCTCCTTTGCCGCGGTCTGGGTGAGGCCGACGAGCCCGAACTTGGAGGCGGCGTAATTCGCCTGCCCCGGAAGTGGCTTGATCCCCGCGACGGAGCTGATCACGATGATCGAACCCCCGCGACCTCCCTCGATCAGCGCCGGGAT…	m3	x10	15364.7	6890.04	-1.15704	-0.275955	0.4706	0.997582	P9WGS7	735	1.3897e-96	[GO:0016491] oxidoreductase activity
peg.1293	CDS	Chromosome	2186663	2184699	1965	FIG00994790: hypothetical protein	- none -	CTATCTCTCGTTGACGAGGGTGAACGGATGGTGGTCGAACTCGTTCCGCCGGGAGGCGGTCACGGCCAGCGCCTCGATGCGACCCTCCCGGACCGCCTCGAGCAGTGTGCGGGGGGCCACGCAGTCGCCGACCCGCACCGCATCCCTGTGGGACGAGCCGAGTGTGTCGTCGGGGAGGCGATGCGAGCAGTCGATCAGCACGGCGCACGGCACCACCGACTCTTCGGCGGTGTACCGGTTGCGGATCCGCATACCTTCGTCGCCGATCGACACGATGCGGCTGTCGAGGTGGCGCGTCACCCCGGCTCGTTGCAGACGGGTGTTGGCGTCGGCGAGGTCTCCGGTCATTCCGAGTCGCGAGCCGGCCACGGAATCCTGGGTCACGATGCTCACGTCCCG…	m3	x10	15364.7	6890.04	-1.15704	-0.275955	0.4706	0.997582	A4J778	364	4.60493e-35	[GO:0005737] cytoplasm [GO:0046872] metal ion binding [GO:0016491] oxidoreductase activity [GO:0010181] FMN binding [GO:0051539] 4 iron, 4 sulfur cluster binding
peg.1294	CDS	Chromosome	2187862	2186681	1182	Mycofactocin system heme/flavin dehydrogenase	- none -	TCAGGAGTCGGCGCCGAGCACGCGGGCGAATCCGGGCGGGATCACGACGTCGGACGGCGTGAGGTCGTGGATGGACGAGTGACCCAGCCCGAGCAGCGCCGAGTCGATACCTCCGCGGAGGACGTCGAGCACATTCTCGACGCCGGCCTGACCGTTCGCCGAGAGGCCCCACAGGTACGCGCGGCCGATCATGACCGCCCTCGCACCGAGCGCGACGGCCTTCACGACGTCGCTGCCACGGCGGATACCACCGTCCAGAAGCACCTCGACCTGGTCGCCGACGGCCTCCGCGATGGCGGGCAGCGCGCGGATCGGCGCCGGGGTGCCGTCGAGGTTGTTGCCGCCGTGATTCGACACGGAGATCGCGGTGACGCCGGCGTCGACGGCACGCTTGGCGTC…	m3	x10	15364.7	6890.04	-1.15704	-0.275955	0.4706	0.997582	P9WND7	1538	0	[GO:0005886] plasma membrane [GO:0010181] FMN binding [GO:0004459] L-lactate dehydrogenase activity [GO:0019516] lactate oxidation	[mtu00620] Pyruvate metabolism - Mycobacterium tuberculosis H37Rv [mtu01100] Metabolic pathways - Mycobacterium tuberculosis H37Rv
peg.1295	CDS	Chromosome	2189109	2187892	1218	Mycofactocin radical SAM maturase	- none -	TTACGTCTGGTCCATGCCCGCAAGCGGGTTCTCGTCACAAATCTTGGCCGGCGGACGCACCATCAGCGTCAACGGAACCGGCGCCCGCGGAGTCCGGCGCTGGCCGGTGCGGGAGTGGTCGACACTGGATTTCGGGATCTCCCCCGCGGCAGCCAACGCCAGTTCGCCGTTGCCGATCACGCATTCGGGGTCCGGGCCGTCCATCGGCAGTCCGGTGAAGAACTTCGCGGCCATGCATCCGCCGCGGCAGGAGTCGTAGTGGTTGCACTTGCTGCACGCACCGCCGGTCTGCGGGGACCGCAGCTCCTGGAACAGCTCCGACGTCTGCCACACCTGCTGGAAACCGCCGTCCGCCAGGATGTTTCCCGCGAGGAACTGCTCGTGGATCGCGAACGGGCA…	m3	x10	15364.7	6890.04	-1.15704	-0.275955	0.4706	0.997582	P9WJ79	1555	0	[GO:0046872] metal ion binding [GO:0005886] plasma membrane [GO:0016740] transferase activity [GO:0051539] 4 iron, 4 sulfur cluster binding
peg.1296	CDS	Chromosome	2189423	2189145	279	Mycofactocin system small protein	- none -	TCAGGCGGGGACGATCATGTGCGACTCGGCCAAGGTGCCGAGCGCTCGCGCATACTGCGCGGCAGTGTTGTCCCCGATACCCTGCGCCCGCAGTGCGGACCGGGCGTCGGCGTGTGAGGGAAGAGCTTCGACCACCGCGACGATCGTGCGGTTCTTCAGGAACGACAGCTTGCGCGTCCCGAAGTGGTAGAGCAGCGCCCCGAAAGGTTCGGGACGCAGCGCCACCTGCGGATGAAGCTTCCAGCCCACATCGAGATCGATACCGGCGTTGCCGGCCAC	m3	x10	15364.7	6890.04	-1.15704	-0.275955	0.4706	0.997582	P95038	290	3.48639e-34
peg.1297	CDS	Chromosome	2189654	2190301	648	Mycofactocin system transcriptional regulator	- none -	ATGACAGATCGGGAGGGGACGAAATTGAGAAGTCGTCGAAAACCATCCAGTCGGATAGGGCGGCGCCCGTCCACGACGCAGGATCGGATCAGTACCGTCGGGATCGAACTGTTCACGGAACAGGGGTTCGACGCCACCAGCGTCGACGAAGTCGCCGAAGCGTCCGGCATCGCGCGGCGCACCCTCTTCCGCTACTTCCCGTCCAAGAACGCGATCCCGTGGGGAGACTTCGACGCCCACCTCGCCGAAATGCGCGCCCAACTCGCAGCGCAACCCGACGACATCCCGATCGTCGACGGACTCACCGCAGCACTCCTGCAGTTCAACGCGTTTCCCGCGAGCGAGGAAATCAACCACCGCAAACGCATGGGGCTGATCCTCCGGGTCCCCGCCCTGCAG…	m3	x10	30.1411	26.7279	-0.173386	-0.172648	0.8532	0.997582	P9WMB7	508	4.94371e-64	[GO:0003677] DNA binding
peg.1298	CDS	Chromosome	2190340	2191164	825	FIG00997216: hypothetical protein	- none -	ATGACTTCCACTCTCGACACACCCGCGTTCGACTCTCTCGCACCGTGCGAATCGGGGCTGTGGTCACATGGTCACGTCACAGTCGAGCGGGTCGCAGCCGGGCCGCTCACACTCACCCGTGACGGCGACCAGCTGCGGGTGACACACGCTCTGACACCCGAAGATCTGAGTGAACGACTCGTCGCCTCGGTCACCGCGTCCATCGAGGACGCCGACTTCGGTCAGGACGAATTCGAATCGACCATGGTCGGACTGGTCCGCTCCACCGTCGACGGTGCGCTCGAGGCGTGGACCGTCTACTACCGCAACTCCCTGAACGAACTGCTGGACGGCACCGCCGACTTCGCACCGATCCACGAGAAGGCGGAACAACTGGTTCGCGGTTCCGTCCTCGACCTC…	m3	x10	262.686	277.011	0.0766071	0.0684946	0.94465	0.997582	A3CLJ1	83	0.153371	[GO:0005737] cytoplasm [GO:0070043] rRNA (guanine-N7-)-methyltransferase activity
peg.1299	CDS	Chromosome	2192459	2191170	1290	CONSERVED 13E12 REPEAT FAMILY PROTEIN	- none -	TCACGATGCCCGCAGGCGCGCCGGGTCCGGGAGCGGCGGCGCGGCCGAGCGGTAGTGGTGCCCGGTCGGGGTGCCCAGGTCGATGAGGTGGGTGCCGCCGGGGTTGTGTACCGGGCGGGCGGTCCAGCCGTCGCCTTCCTTCGCGTAGTTGCAGGCCTCGCACAGCCCGGACCCGTTGTCCGCCGTCGTGGCACCGGATTCTCGGCGGGAGCGGATGTGATCGTGATGCCGGATCGGCGCATCACACCACGGCGTACGACACGTCCGGTCCCGCAGATCGATCAGCGTTCTCAGGCTTTTCGGGAACGTGCGCGACTGCGATTCCATCGCCGTCAACGCCCCCGACTGCGGGCACGAATACACCCGCCGCACCGACGTCTCGATATCACTATCGACGGC…	m3	x10	24.4663	41.2825	0.754734	0.651248	0.53725	0.997582	B3E8N9	76	3.0634	[GO:0005737] cytoplasm [GO:0005524] ATP binding [GO:0006281] DNA repair [GO:0009432] SOS response [GO:0003697] single-stranded DNA binding [GO:0006260] DNA replication	[glo03440] Homologous recombination - Geobacter lovleyi
peg.13	CDS	Chromosome	12579	12920	342	hypothetical protein	- none -	ATGGGGGTGACGATCGACGATGCCCGGGCGATCGCCGGCACGTTGCCTCGTTCCTACGAGGCGCTCGTACGCGACGAGGTGAGGTTCCGGGTGGGACGCATGGTCTACGCGGCGTTCTACCAGGACGACACGATCATGGGCTTCGGCTTCCCTAGGGAAGAGCGAGAGGCGCTGGTGGCCTCGGAGCCCGATAAGTTCCTGATGCCCCGCGCCTCCGACATGCGGTTCCGGTGGGTCTGCGTACGGCTCGATGCCCTCGACGTCGAGGAGCTGCGAGAGCTACTCGTCGACGCGTGGCGCATGTGCGTGCCGAAGAAGGTGGCCGCCGCCTACGAGGGTTGA	m3	x10	39.2897	22.2004	-0.823566	-0.699231	0.46545	0.997582	P28053	68	2.5409	[GO:0008270] zinc ion binding [GO:0004222] metalloendopeptidase activity [GO:0031012] extracellular matrix [GO:0030574] collagen catabolic process [GO:0030198] extracellular matrix organization	[bta03320] PPAR signaling pathway - Bos taurus (cow) [bta04657] IL-17 signaling pathway - Bos taurus (cow) [bta04926] Relaxin signaling pathway - Bos taurus (cow) [bta05200] Pathways in cancer - Bos taurus (cow) [bta05219] Bladder cancer - Bos taurus (cow) [bta05323] Rheumatoid arthritis - Bos taurus (cow)
peg.130	CDS	Chromosome	979257	978892	366	FIG00996336: hypothetical protein	- none -	CTAGCGCTCGTTGCGGGCCTTCGGGAAGCGCGTCTGCCGCGCGACCCAGCCGGCCATCTTCTGGAAGTGGCCCTTGCGGGGCGTGACGATGCTGGTGATCGCGCGGTCCCACTCCGAGACGGTGACGTCGTCGAAGGATGCGACGACGGCGTTCGCGGTGGCGAGGTCCTCGACCACCTGGTCACCGAGGATGCCGTCGGCTCCGACGAGCGTGATACGGACGCCGGCGAGTCCGATCGGCTGGATGACCGCACTGGCGGAACCGCCGTGCTCGGCCACGAACTTCTTGATCGCGTCGACCGTGTGGGACGGGAGCGAGGGCGCCGGGCTCGCGGGCGCCGGTTCGGCATGGGTATCGGTACTCAT	m3	x10	468.133	523.961	0.162541	0.0984754	0.90925	0.997582	A5WB80	75	0.324354	[GO:0005886] plasma membrane [GO:0016021] integral component of membrane [GO:0032049] cardiolipin biosynthetic process [GO:0008808] cardiolipin synthase activity	[ppf01100] Metabolic pathways - Pseudomonas putida F1 [ppf00564] Glycerophospholipid metabolism - Pseudomonas putida F1
peg.1300	CDS	Chromosome	2192716	2192597	120	hypothetical protein	- none -	TCACGCGGCAGCGCCGGTCCCGGGAAGGACGTCAACGGCGACATCGAACCGACGTCCCACATCGGCGATCAGGACGTTGGCGGCCGGGATCAGCGAGGCGAACCGCTCCGGATTCGTCAC	m3	x10	0	0	0	0	1	1	P50396	58	5.08528	[GO:0005737] cytoplasm [GO:0015031] protein transport [GO:0005794] Golgi apparatus [GO:0032991] protein-containing complex [GO:0043005] neuron projection [GO:0016192] vesicle-mediated transport [GO:0043209] myelin sheath [GO:0030424] axon [GO:0043025] neuronal cell body [GO:0005096] GTPase activator activity [GO:0017137] Rab GTPase binding [GO:0030496] midbody [GO:0045773] positive regulation of …
peg.1301	CDS	Chromosome	2192892	2193347	456	hypothetical protein	- none -	ATGACCCACAGGATCCGCAGGTTCCTCGCCGGAGCGGCCGCATCGTCGGCCCTCGCCGCCGCGGTGGTCGCGGTTGCCGCTGCACCCGCCCAGGCCGAACCGTCGGCCGACTGTCACACCGGCACCACGCCCACATCGGGCACCTCGCACTGCACGGCGCAGGGCGTGCCTGATGGTATGGCTGCGGTCCACATCGGGACCGTCGAGTGCTTCGGCCTGACGCCACGAGCGATTCCGGGACCCGGGGGTGTCTCGCACATTCCGTGGATTCAGGGCTATCGCCGCGATGGCCTGTGGGTGCCGACGGGAACACCGTCGACCGGATCGTGCGTCGGCGGAATCGGTGCCCCGTGGTGGGAGGTCGGCGTCTCGACGGGCGCCTTCACCACGTGCGGACTG…	m3	x10	259.792	38.0543	-2.77122	-2.61833	0.01885	0.549993	B1HY35	73	1.25629	[GO:0005737] cytoplasm [GO:0046872] metal ion binding [GO:0051539] 4 iron, 4 sulfur cluster binding [GO:0008987] quinolinate synthetase A activity [GO:0009435] NAD biosynthetic process	[lsp00760] Nicotinate and nicotinamide metabolism - Lysinibacillus sphaericus [lsp01100] Metabolic pathways - Lysinibacillus sphaericus
peg.1302	CDS	Chromosome	2193861	2193367	495	hypothetical protein	- none -	TCACGGGATGCGGTCGGCGAGGACCTGCTCGCGGAGTATGTCGGCGTGACCGGCGTGCTGGGCGAGTTCACGCAGTACCTGCACGTACAGCGCCCACACGGTGCGCTCGCCCCGGCCGTCGACTGTGTCGTCGAGCGCCAGAGCGGCCATGGTCCGCCGGGATGCGTCACAACGTTCGGCGTGGGCGTCGAGCACGGATGCGATGGTGTCGGCCCGGGTGAGGGTGAACGACCGGTCCGGGGTGCTCGCGATGCCGATCTCCCGGTACGAGCGACCGGTCACCGCCTGGTCGAACCACACGCCCTCGACGTAGGTGACGTGTTTGACCAATCCGAGCAGCGTCGTCTTCGAGCGCACCAGACGCCGACGCGCCTGCTCCTCGTCCAGACCGTCCAGACT…	m3	x10	89.0816	22.7667	-1.9682	-1.82301	0.092	0.997582	P14706	144	1.64778e-10
peg.1303	CDS	Chromosome	2193957	2194355	399	Uncharacterized conserved protein	- none -	ATGGTCATCGTCGCAGGACACATCACCGTCGAACCGCAGCAGCGCGAGTCCTATCTCGCAGGCTGCGTGGGCGTCGTCGAACAGGCACGCGGTGCAGTCGGCTGCCTCGACTTCGCCATCACCGCCGACCTGATCGACCCCGGCCGCATCAACGTCTTCGAGCGCTGGGAGTCGCATGCGGCGGTCGAAACCTTCCGCGGCAACGGCCCGAGCGATGAGCAGGGCGCGGACATGCTGTCGGCGTCGGTAGCCGACCGAGTACGACGTCGCCGACATGCGGACCCTGTTCGGGGAAGACACAGCGTGAACGCGCGGTACGGCACCGGCCCCGATGGTCGAAAATGGAACGATGGCAGGGGAAGCGAACGAGATCGTTCTGAGCACGCAGGAACTTCGTGA	m3	x10	38.7889	8.80937	-2.13853	-2.03782	0.0689	0.988618	P73602	107	1.0268e-05
peg.1304	CDS	Chromosome	2194387	2194839	453	hypothetical protein	- none -	GTGGTCCTCGAGATATTCGAGGCCGATCAGCCGCACGACTCGCGGCCCCGCGACGCGATCACTGCTGCGTGGGAATTCGCGCGGGGTGGTGAGCGAGGGAAATCTCTGCGCGACACAGCGTGGGCCGCGCTCGCGGCAGCCAAGGGCACGGACACTGCGGCTGCGCGCGAGGCAGCGTGGGCAGCGATGTCTGCGGCAGGCGCCGCCTATCTGCATCCGTTGGCCAAGGCCACCCAGGTAAAACACATTCTGGGCGCGGGCGCTCACGCGGCCAGGGCGGCCGAGCTCGTCGCCGGTGACGATAGGACCGTCGGTGCCGGACACGTCGAGCAAGCGGTACATCGTGCGACACCAGTCGTCGTCGAGGTGCTCGGACGCTTTCCGGCGGCGCCGGGAGGC…	m3	x10	24.3908	7.35048	-1.73042	-1.63331	0.1328	0.997582	Q8KC68	77	0.388005	[GO:0016874] ligase activity
peg.1305	CDS	Chromosome	2196520	2194865	1656	FIG00999712: hypothetical protein	- none -	CTACGAGTTCGTGAGGTCTCGCCGACGGAACAGCACCACTCCGAGGGCACCGACGACGACGGCGACCACCGCGAGCCAGAGCAGCGGAGTGGCCGTCACCTCCGCGGCGGGAACGGGCGGGACGTGCGTGAACGGCGACAGATCGCGGACCGCCTGTGGTAGCCCGAGCAGCGATCCGAGGAATCCGAAGATCAGGCAGACCGCGAGCGCGCCCCAGGAGAGCCCGGCCGACCAGGCCGGGACGCCGCCGAACGCCAACACCACCACTGCGGCGACCACCCCGATCGCCGGTACGAAGACGAGGGCGGCCCCCGTGAGGTTCACGACCTTCCCCGGCACGTCCTCGGTCACCAGACCGTATGCGAGACCGGTCGCCGCCCCGGTCAGCGCCTGGAGGAC…	m3	x10	40.9898	9.04992	-2.17929	-2.04743	0.0604	0.942577
peg.1306	CDS	Chromosome	2197461	2196526	936	putative ABC transporter ATP-binding protein	- none -	TCATCGCGTCCGCGTCCCGGACTCGGCCCGCCGGTGGTTCTCGCCCTCTCGGGCCAGTTCGTCCCCGTAGTGCCGGAGGAACAACTCTTCCAGCGTCGGTGGCGTCGATGTCAGCGACATGATCCCGAATGTCAGCAGATGGCGCAGCACCCCGTCGATCGCGCTGGTATCCACCTCGCACCGGGTGTGCAGGCCGTCGACTCGCCCGTCGTACACCCCCTCGACGGCATCGAGTCCGGTCACCGGCCGCTGCGTATCGGCGGTGATCGACGTGCGCGTGAGGTGACGCAGTTCCGCGAGGGTGCCGGTCTCCACGGTGCGGCCCTCCCGGATGATGCTCACCCGATCGCACAGCGCCTCGACCTCCGCGAGGATGTGACTCGACAGCAGGACCGTCTT…	m3	x10	213.347	81.9659	-1.3801	-1.24103	0.2378	0.997582	C0SPB4	371	6.94998e-41	[GO:0005524] ATP binding [GO:0005886] plasma membrane [GO:0016887] ATPase activity
peg.1307	CDS	Chromosome	2198218	2197532	687	two component transcriptional regulator, LuxR family	- none -	TCAGATCAAACCGAGTTTGCCCGCCTCGTACACGGCCTCCGCCCGGCGGCTGACGTCGAGTTTACGCATGATGTTGCTGACGTGAAATTTCACCGTCGTAGCCGAGATGAACAGCCGCTCACCAATTTTCGCATTCGAAAGCCCCTTGGCCAGGAGTTGCAGGACCTCGAGTTCACGCTCGGTGAGCCCGTCCCGCGGCGTCGTCTGACCGTTGAGCGACCGGATCACCGCCGACGCGCTGCGTGAATCGAACGCGCTCTCGCCGCGGGACACGGCGCGAATGGCGCGCACCAGTTCGGTGGTGTCGACGTCCTTGACCACGTATCCGCGGGCGCCGGCGTGGATGGCGCGGACGACGAGTTGCTCGTCGAGAAACGTCGTGAGCACGAGCAAACCCAT…	m3	x10	5961.64	1452.05	-2.03762	-1.33173	0.2004	0.997582	O32197	396	8.42198e-47	[GO:0005737] cytoplasm [GO:0003677] DNA binding [GO:0006355] regulation of transcription, DNA-templated [GO:0000160] phosphorelay signal transduction system	[bsu02020] Two-component system - Bacillus subtilis subsp. subtilis 168
peg.1308	CDS	Chromosome	2199555	2198215	1341	FIG00994871: hypothetical protein	- none -	TCATCGATCCACCTCACTGTCGGAATGTAACGGAATCCGGGCAGCCACCCGGACTCCGCCGATCCTGGCCCGCGCCACTTCGAGAGTGCCGCCCAACTCGGCTGCCCGGGCCTGCATGTTCGCCAACCCACGGTGGTGCCCGTCGAGGTCGTTGTTCGCCGCCATCCGCAGCAGCAGGCGCATCCGCTTGGGATCTCCGTCTCCGTCGTCGGCGACGGAGAGCAACACGGAATCGGCCGAGTACGTGAGCCGTAGGACGGCGCGCGTCGCGTTGGCGTGGACAGCCGCGTTGAACAGTGCCTCCCCCGCGATCCGCAGCAGCGCGTGTTCCCGGTCGCTGGACAGCTCAGCGGGTGTGCCGCCGACGCGGACCGTGACCGCGAGCTCGTCGGGCATGTG…	m3	x10	5961.64	1452.05	-2.03762	-1.33173	0.2004	0.997582	Q8CRV2	182	2.1626e-13	[GO:0005524] ATP binding [GO:0005886] plasma membrane [GO:0016021] integral component of membrane [GO:0046983] protein dimerization activity [GO:0000155] phosphorelay sensor kinase activity	[sep02020] Two-component system - Staphylococcus epidermidis ATCC 12228
peg.1309	CDS	Chromosome	2200747	2199560	1188	Alcohol dehydrogenase (EC 1.1.1.1)	5-FCL-like protein, Butanol Biosynthesis, Fermentations: Mixed acid, Glycerolipid and Glycerophospholipid Metabolism in Bacteria	TCACAGCGCAGTCCGGAACAGCGCCACCATCTGCTCCTGGGTGGCTGTGCGCGGGTTGGTCGACATGCACGCGTCGCGGAGCGCGAACTCGGCCAGGCGTGACAGATCGGCTTCGCGAACGCCCAACTGCCCCAGACCTTTCGGAACTCCGACCTCGCGGGCGAGGCGTTCTACCCGGTCCGCGACCGCCAGAGCAGCCTCCTCGGGTGTTCCTCGACGCTCCTCGAGACCGAGAGCGGCGGCGATGGCGACGAAGGGGGTGGCGTCGTCGGTGGCGTTGAAACGGATCACGTGCGGAAGGAGAATGCCGTTGATGACTCCGTGCGGCAGGTCGAGCAGTCCCCCGACCTGATGGCTCATCGCGTGCGCGGCACCGAGAATCGCATTGGTGAACGCGAG…	m3	x10	2058.91	825.749	-1.31811	-0.964977	0.31005	0.997582	P37686	801	4.01223e-103	[GO:0004022] alcohol dehydrogenase (NAD+) activity [GO:0046872] metal ion binding [GO:0005829] cytosol [GO:0008743] L-threonine 3-dehydrogenase activity	[ecj01100] Metabolic pathways - Escherichia coli K-12 W3110 [ecj01120] Microbial metabolism in diverse environments - Escherichia coli K-12 W3110 [ecj00010] Glycolysis / Gluconeogenesis - Escherichia coli K-12 W3110 [ecj00071] Fatty acid degradation - Escherichia coli K-12 W3110 [ecj00350] Tyrosine metabolism - Escherichia coli K-12 W3110 [ecj00625] Chloroalkane and chloroalkene degradation - Esc…
peg.131	CDS	Chromosome	979240	979392	153	hypothetical protein	- none -	ATGGGTATCGGTACTCATGCCCCCGAGAATACTGGGCGGTACCGGTGTCGCGCCCGCCAGGCTCGGTGCGGCGGCACTCGCCGTGTAGAACTGAAACCATGCGCGCCATACAGGTTTCCCGTCTCGGTGGTCCCGACGTCCTCGAACCCGTAG	m3	x10	0	13.9542	inf		0.12115	0.997582	A7MY97	77	0.0165927	[GO:0005737] cytoplasm [GO:0033819] lipoyl(octanoyl) transferase activity [GO:0102555] octanoyl transferase activity (acting on glycine-cleavage complex H protein) [GO:0009249] protein lipoylation	[vha00785] Lipoic acid metabolism - Vibrio campbellii [vha01100] Metabolic pathways - Vibrio campbellii
peg.1310	CDS	Chromosome	2202421	2200886	1536	carbon monoxide dehydrogenase E protein	- none -	TCACCGCAGCGCGTGCCCCAGTTCGGCGGCGCGGGACATCAGCTGGGCGGCATCTCGCGCGACGACGACACGGTCGCAGATCTCTGCGTACTCCGGCATCGCGCACGACGCCTGATTCCAGTACCGCTCGGGTTCCGGGgTGATCCAGGCCAGCCGGTGTACCTTGCGACGCAGTTCGGCGAACTCGTCCACaCCCGGGGGCAGGCCGTTGCACCGCCCGTCGCCGACGACCACCACCGAGGTGCGGGAGTTCACGTCGGTGCCGAACTCGGTCAGCACCTTGGAGAAAACCTTGCCGTAGTCGCTGCTCGCCTCCAGATCGATGCGCGAGTCGGCGAGCACCGCTGCGAGCGCGTCGTCGTCGGTCCCGGCGAGGAGGGTGTCCGTGACGTCGACGGG…	m3	x10	3570.93	441.225	-3.01672	-1.84152	0.11475	0.997582	Q58477	81	1.0992	[GO:0005737] cytoplasm [GO:0008270] zinc ion binding [GO:0005524] ATP binding [GO:0004828] serine-tRNA ligase activity [GO:0016260] selenocysteine biosynthetic process [GO:0097056] selenocysteinyl-tRNA(Sec) biosynthetic process [GO:0006434] seryl-tRNA aminoacylation	[mja00970] Aminoacyl-tRNA biosynthesis - Methanocaldococcus jannaschii
peg.1311	CDS	Chromosome	2203530	2202424	1107	carbon monoxide dehydrogenase D protein	- none -	TCAGCGCCTGCCCTGCCGGCCCGCGCcGATGCCGCCACGGTCGCGGCCACCGTGCCcGCGGAaTACTGCCGTGgTGGTGTtGGCCGGCCGCGATGCGACCGTCACCCGCTCCACCGGCCCGGCCGGAGCGGTCTCCTCGACCTCCGCCGGGAAAGGCTGATCGCCGGACAGCCGGGTGCGGACCAGTTCGtCGTCgCTGGTgtACTTGaGCAGGGCGgTGAGCAGGATGTCTCGGACCGCGGCCTGCGAACTCACGGCCACCCCTGTCGACTTCAGGACCACCGCCGCCCGCGCCGCGTCGATGACCTCCGCGATGGACGGACTCTTGCGGAGCGGCAACTGCCGCAACGTGCGAGCCAGATCCACCACCTCCGCCGCGACGGCGTCCTCGACCTCGGG…	m3	x10	11550.7	1086.63	-3.41004	-2.15565	0.0526	0.908308	Q9NU22	114	9.37811e-05	[GO:0005524] ATP binding [GO:0016887] ATPase activity [GO:0005829] cytosol [GO:0005634] nucleus [GO:0005654] nucleoplasm [GO:0051082] unfolded protein binding [GO:0016020] membrane [GO:0005730] nucleolus [GO:0006364] rRNA processing [GO:0065003] protein-containing complex assembly [GO:0000027] ribosomal large subunit assembly [GO:0045111] intermediate filament cytoskeleton	[hsa03008] Ribosome biogenesis in eukaryotes - Homo sapiens (human)
peg.1312	CDS	Chromosome	2204908	2203637	1272	Alcohol dehydrogenase (EC 1.1.1.1)	5-FCL-like protein, Butanol Biosynthesis, Fermentations: Mixed acid, Glycerolipid and Glycerophospholipid Metabolism in Bacteria	TCAGTACGCGCTGTTGATCGCGTGATCGACCACGGGGATCATCGACTCGACCGTCACCTCGCGCGGATTGCCCGGCGTGCACCAGTCGCCCTGGATGTGCTCGGAGATGGCCCGCACGGTCTTCTCGTCGCCCCGGATGGTGTCACCGCGACCCTCGTACTTCTTGGTGTTCATCTGGTTCTTGTCGTACGAGTCGGTGCGCACCTGACCGAAGTTGTCCGGAATGCCGACGTCCTTCGCCAGGCGGATGGCCGCCTCGACCGCCGCGTCCGCGGCCTGCACCGTGGTGAGGTTTCGGGTGTCGACCCCCAGGGCGCCCGCCAGCTGGGCGTAGCGCTCGTACCGTGACGGCAGGTTGTATTCCCAGACACGGGGCAGGGCGATGGCGTTGTTGAGCCC…	m3	x10	27894.2	1996.33	-3.80454	-1.79953	0.19285	0.997582	Q53062	2097	0	[GO:0008270] zinc ion binding [GO:0000287] magnesium ion binding [GO:0016491] oxidoreductase activity [GO:0070402] NADPH binding [GO:0015946] methanol oxidation
peg.1313	CDS	Chromosome	2205231	2206286	1056	Probable phenylacetic acid degradation NADH oxidoreductase paaE (EC 1.-.-.-)	- none -	ATGACGACTGTCGAGGTGCCGCACAGCTCACGATCGGTGGTGCTCACCGTGTCGGGCGTGGTCGAGGAAACCCCCGACTCCCTGTCACTGGTCTTCGACGTGCCGGCAGACCTCGCCGACAAGTTCGCCTACAAGCCGGGCCAGTTCCTCACCCTGCGCATCCCCAGCGACCGCACGGGATCGGTCGCCCGGTGCTACTCGCTGGCCAGCTCGCCGTTCACCGACGACGCCCCCAAGGTGACCGTCAAGCGGACGGCGGAGGGTTACGGGTCCAACTGGCTCTGCGACAACGTCGCCGTCGGAGACACCCTCGAAGTCCTCCCCCCGTCGGGAGTCTTcACCCCCAAGTCACTGGACCACGACTTCCTGTTGTTCGCGGCAGGCAGTGGCATCACTCCG…	m3	x10	41.4946	41.8379	0.0118892	0.0104361	0.99075	0.997582	B6V6V6	1485	0	[GO:0046872] metal ion binding [GO:0051537] 2 iron, 2 sulfur cluster binding [GO:0036200] 3-ketosteroid 9-alpha-monooxygenase activity [GO:0006707] cholesterol catabolic process [GO:0009055] electron transfer activity [GO:0071949] FAD binding
peg.1314	CDS	Chromosome	2206889	2206293	597	FIG00996769: hypothetical protein	- none -	TCACCCGAGCCGGCCGAAGCCGACGACGGCGGAGTCGCTCGACCAGTCCACGGTGTGCACGCGGATACGGCCGAACTCGTTGCCGCCGACCGTCGTAGCGGTGTCCCCGTCGACGGCGACGACGATGTTGGTGTGCTGGCCGACCCAGCTGCTGTTGTCGTAGAGCACGACGTCCCCGACGTTCGGGCGGTATCCGCCACCGACCTCCTCGAACCGCGCCTGCGACTCGTAGTACTCCTGCAACGTGTAGACCCCGGGGATCCGCCAGTGCCCGGAATTCGGATTCGACAGCGGCCGGCCTGCTTCCCGCATGATCCAGCTGACGAAGTCCGCGCACCAGGGCTCCTCGACCCCTTCGGCGTAGAACGTGCCCGGCCGCTGCCTGCCGTGCTCGGCCTC…	m3	x10	77.2577	45.2276	-0.772475	-0.711255	0.4716	0.997582	Q4JAH5	71	3.61352	[GO:0006096] glycolytic process [GO:0046872] metal ion binding [GO:0046537] 2,3-bisphosphoglycerate-independent phosphoglycerate mutase activity	[sai00010] Glycolysis / Gluconeogenesis - Sulfolobus acidocaldarius DSM 639 [sai00260] Glycine, serine and threonine metabolism - Sulfolobus acidocaldarius DSM 639 [sai00680] Methane metabolism - Sulfolobus acidocaldarius DSM 639 [sai01100] Metabolic pathways - Sulfolobus acidocaldarius DSM 639 [sai01110] Biosynthesis of secondary metabolites - Sulfolobus acidocaldarius DSM 639 [sai01120] Microbi…
peg.1315	CDS	Chromosome	2207706	2206915	792	FIG00994479: hypothetical protein	- none -	TCACCGCATCGCGCGGTAGCCCGCGCGCTCCTCGGCGGTCAGATGCTCGCACGCGTACGTCAGGGCAGTGCGGCCCATCGCCGCGGCGTGCCGGTCGAGGAAACCGGTGAGCAGGTCGCGATCGACGCGCTTGCCGACCTCGCGCAACATCCACCCCGTCGCCTTCTGCGTGAGGTCGCGGCGATCACCGAGGACGGACTCCGCGACCTCGAGCGTCGTGGAGGCGTCGCCCCGGCGGATGAAACCGAGCGTACTGAGCAGCGCGACGCGGCGCCGCCAGAGGTCGTCGTCCGCGGCCAGCGCGAACACCGGGTCGCGCGGCCGGTCGTACAGCCACGCGCCCAGGATCCGGTCGGCGGACGAATCCACCAGATCCCAGTTGTTCACCCGTCCCCGCAT…	m3	x10	34.2421	12.6531	-1.43628	-1.42633	0.15945	0.997582	P20619	77	1.08666	[GO:0005737] cytoplasm [GO:0006096] glycolytic process [GO:0004459] L-lactate dehydrogenase activity
peg.1316	CDS	Chromosome	2207834	2208181	348	FIG00994767: hypothetical protein	- none -	ATGCAAGATGTGGTGGCGATCGTGATCGGAGCCTTCGCGGCGCTCTCGCCGTTGTGGCTCGACACCAACAACGCCGCGATGTGGTCACTCATCGTGCTCGGTGTACTCGTGGCCCTCTCCGGTCTCGTCCACATGAGCCGCCCGGAGATGACTGTGGCCGAGTACGCGATGGCCGTCTTCGGAGTGCTGTTGTTCCTCTCCCCGTGGGTGATGAACTTCGACGCATTCACGGGCGCGTCGTGGACCGCATGGGTCGTCGGTGTCCTGGCAGTCGTCGTGGCTGTCACCGGGTTGCCGATGATGAGTTCCCGGATGCACGGACACGGAGGGCTGGCGACACATCACTGA	m3	x10	3068.7	394.95	-2.95789	-2.38584	0.04035	0.829015	Q83F28	70	1.30963	[GO:0005737] cytoplasm [GO:0000287] magnesium ion binding [GO:0005524] ATP binding [GO:0007049] cell cycle [GO:0051301] cell division [GO:0016881] acid-amino acid ligase activity [GO:0071555] cell wall organization [GO:0009252] peptidoglycan biosynthetic process [GO:0008360] regulation of cell shape [GO:0008765] UDP-N-acetylmuramoylalanyl-D-glutamate-2,6-diaminopimelate ligase activity	[cbu00300] Lysine biosynthesis - Coxiella burnetii RSA 493 [cbu00550] Peptidoglycan biosynthesis - Coxiella burnetii RSA 493 [cbu01100] Metabolic pathways - Coxiella burnetii RSA 493
peg.1317	CDS	Chromosome	2208268	2208921	654	Transcriptional regulator, TetR family	- none -	ATGCCAACACCCCATCTCGGTAAGCCCGGTGGCCCCCAACCGAGGAAAGGCCGGCGGCGGCGCAGCGCGAAGATCGACGGCGACGCCCGGGAACTGATTCTCGACGCCGCCGAATCCCTCATCGCCGTACACGGATTCGATGCCACGTCCACCGCATCGATCGCCTCCGCCGCGCACGTCCCGAAAGGACTGGTGTTCTACTACTTCCCCTCCAAGACCGACATCCTGCTGGCGCTGCTCTCCGAGAGACTGCCCACCGAACCCTTCGGCGACGTGGGCCCCCTGGTGACTCCGGGTGACCCCGCCGCCAGCCTCGTCAACCTCGACAACGCGCTGAATCTGCGCGATCACCACTCGTCGGTGATGCGCGTGATCATCTGGCGCGAGGCCGAGACCCAC…	m3	x10	347.095	60.0283	-2.53162	-1.44906	0.19445	0.997582	P94548	95	0.00260076	[GO:0005737] cytoplasm [GO:0003677] DNA binding [GO:0016042] lipid catabolic process [GO:0006631] fatty acid metabolic process
peg.1318	CDS	Chromosome	2209682	2208909	774	Glutamate racemase (EC 5.1.1.3)	Glutamine, Glutamate, Aspartate and Asparagine Biosynthesis, Peptidoglycan Biosynthesis	TCAGCTCGGCTGAGAACGCCCCGCCGACAACAGCTGACCGGCGGGGAACGCCTCAGCGCTCGCGGGCAGACGTCCTGGCCTGCCGCTGAGGAAGATCTCGACGGTGCCCTCCCCCGCGCTCGGACGGTTCAACGCATCGATGCGGCGGAGAGTCTGCGTCGCCACCGCCTCGGCGCTGTCGAACAACCGCACCCCGGCGGGGAGCTGCGCCGCGATCTCGTCGGCCATCAACGGATAGTGGGTGCATCCCAGCACCACCCCGCCCACATCGTCGGGTGTGCGCTCCACGGCGGAGGCGATGGCTGCGGTGGCCGCGTCCCGCTCGCCGCGGTCGATCGCCTCGGCGAGACCGTGGCACGCGACACCCACCACGGAACTCCCGTTCCCGAACTTCTCGAT…	m3	x10	58.4243	59.2167	0.0194358	0.00781311	0.85705	0.997582	A9AXC6	244	1.81129e-23	[GO:0071555] cell wall organization [GO:0009252] peptidoglycan biosynthetic process [GO:0008360] regulation of cell shape [GO:0008881] glutamate racemase activity	[hau00471] D-Glutamine and D-glutamate metabolism - Herpetosiphon aurantiacus [hau01100] Metabolic pathways - Herpetosiphon aurantiacus
peg.1319	CDS	Chromosome	2210884	2209715	1170	Ferredoxin reductase	Anaerobic respiratory reductases	CTACGCCGACGCGGCCTCGAGGACCTCGCCGATCGGAGTTCCCGCCGCGATCTTGCCCCGCATCTTCATCACGCCGCCCGCCATTCCACCGCCGACGACACCGGCCAGGATGCCGTCCCGCTCGTAGTAGGCGAGGAACTTGCGGCCGTCGTCCTTGATCACGTGCACCTCGTCGGTGGCCGCTACCGTGCCCAGTGCCTGGATCTTGATGTCGTACTGGTCGCTCCAGAAGTACGGCACCTGAGCGGCGGCGTTCTCGTCGCCGGTCCCGGTCAACGCCCCGGCGAGGATCTTGGCCTGCTCACCGGCATTGCTCCAGTGCTCGACGCGCTTGCGGCCGCCCACCCGCAGCTGCCACGCGGCCACGTCGCCGACCGCCCACACGTGCGGGACCGCCGT…	m3	x10	103.876	123.392	0.248391	0.226904	0.82545	0.997582	D5IGG6	572	1.70451e-68	[GO:0051287] NAD binding [GO:0050661] NADP binding [GO:0051537] 2 iron, 2 sulfur cluster binding [GO:0071949] FAD binding [GO:0004324] ferredoxin-NADP+ reductase activity [GO:0008860] ferredoxin-NAD+ reductase activity [GO:0046232] carbazole catabolic process
peg.132	CDS	Chromosome	979580	980371	792	Quinone oxidoreductase (EC 1.6.5.5)	Quinone oxidoreductase family	atggaagccgtaggctgccggggtcgtgAGGCcgTCGGCGGCGACGTGACCGGTATCGCTCCcGGcgACCGGGTGgCctGgTGCTCcGCCCCcGGcAGTTACGCCGAGAAGGTGGTCGTGCCCgCGGCGGTGGCGATCGCCGTCCCcGACTCCgTGCCcGCCCCGCAGGCCGCTTCCGCTCTGCTGCAGGGAATGACGGCCcACTaCCTGgCCCACTCGACCTACCCGATCcAGTCCGGCGACACCGTCCTGGTCCACGCCGGAGCGGGCGGAGTCGGCCTGCTGCTgaCCCAGATGGCGACCACGCTGGgCGCGCGGGTGATCACCACGGTGTCCTCCGACGCCAAGGAGCAaTTGTCCCGTgaCGCCGGCGCACACGAGGTGCTGCGATACGACGAC…	m3	x10	52.1292	81.644	0.647255	0.561177	0.5917	0.997582	P43903	391	2.89915e-44	[GO:0005737] cytoplasm [GO:0008270] zinc ion binding [GO:0005829] cytosol [GO:0003960] NADPH:quinone reductase activity [GO:0034599] cellular response to oxidative stress
peg.1320	CDS	Chromosome	2213473	2210966	2508	putative ABC transporter permease protein	- none -	TCAGAGATCGGCGATGGCCTCGAGAGGCCGGGTGCGGGCGGCGCGACTCGCCGGCCACAGTGCTGCGAGCACGCCGACCACGCCCGATCCGAGCAGCATCGCGACCACCTGCCCCCACGGCACGGTCACCTGGTCGAGACCCTGATCCTTCAGGGTGCTCACGAAGCCCCAGCCGAACGCGATGCCGAGCAGTACGCCGACGGCCGCACCGAACACGGCGATCAGCATCGACTCCAGGTAGATCGTGCGACGCATCTGGGACCGCTGCATTCCGACCGCGCGAAGCATGCCGATCTCCCGCCTGCGCTCGACCACCGACAGCGCGAGTGTGTTGATGATGCCGAGGATCGCGATCACGACGGCGAGCGCGAGCAGTCCGTACAGgATGGCGAGGAGAGT…	m3	x10	88.6264	127.074	0.519864	0.0502498	0.7654	0.997582	Q4KES7	168	8.9129e-11	[GO:0005524] ATP binding [GO:0016887] ATPase activity [GO:0005887] integral component of plasma membrane [GO:0046677] response to antibiotic [GO:0015562] efflux transmembrane transporter activity [GO:1990961] xenobiotic detoxification by transmembrane export across the plasma membrane [GO:0008559] ATPase-coupled xenobiotic transmembrane transporter activity	[pfl02010] ABC transporters - Pseudomonas protegens Pf-5
peg.1321	CDS	Chromosome	2214275	2213502	774	putative ABC transporter ATP-binding protein	- none -	TCAGACCGCCGCGTCGGACGCGAGGGCGTGAGCGGGCTCGTCGAGTCGCTTCATCGTGTCGAGCACCGAATCGGCCGTCGGATCACGCAGTTCGTCGACGATCTTGCCGTCGGCGAGGAAGACCACCCGGTCGGCGTAGGCCGCCGCGCGGGGATCGTGCGTGACGATGACGACGGTCTGGTGGAACTCGTCCACCGCGGCCCGCAGGATCGACAGCACCTCACCCGAGGACTTCGAGTCGAGATTGCCGGTGGGCTCGTCGCCGAAGATGATCTCCGGCTGCCCGGCCAGGGCACGGGCACACGCGACGCGCTGCTGCTGACCTCCGGACAATTCGCCGGGGCGATGCTCGAGACGGTCCTGCAGTCCGAGCTTGGTGAGCACGTTCTCGAGCCACGC…	m3	x10	88.6264	127.074	0.519864	0.0502498	0.7654	0.997582	Q58206	517	2.55845e-64	[GO:0005524] ATP binding [GO:0005886] plasma membrane [GO:0016887] ATPase activity [GO:0022857] transmembrane transporter activity [GO:0055085] transmembrane transport
peg.1322	CDS	Chromosome	2214514	2214386	129	hypothetical protein	- none -	TCAGGGACCACCCTGATCTTCGATCCTCGCGGACGTGATCTCGGACACGGAGACCCGCACGGAAACGCCCACAACGGAAGTACCGACCTGGGAGAATTCCGGTATCGCCGGCGCGAAGGAGAGCCTCAT	m3	x10	0	0	0	0	1	1	O08677	67	0.279149	[GO:0005576] extracellular region [GO:0005102] signaling receptor binding [GO:0005623] cell [GO:0005615] extracellular space [GO:0006954] inflammatory response [GO:0062023] collagen-containing extracellular matrix [GO:0007596] blood coagulation [GO:0004869] cysteine-type endopeptidase inhibitor activity [GO:0030195] negative regulation of blood coagulation [GO:0010951] negative regulation of endo…	[mmu04610] Complement and coagulation cascades - Mus musculus (mouse) [mmu05200] Pathways in cancer - Mus musculus (mouse) [mmu04022] cGMP-PKG signaling pathway - Mus musculus (mouse) [mmu04071] Sphingolipid signaling pathway - Mus musculus (mouse) [mmu04080] Neuroactive ligand-receptor interaction - Mus musculus (mouse) [mmu04750] Inflammatory mediator regulation of TRP channels - Mus musculus (…
peg.1323	CDS	Chromosome	2214513	2215337	825	FIG00997231: hypothetical protein	- none -	ATGGCCATCGAATCCCCCAAACCCCGGGCGGGATCGCGGTTCCTCGACGCGTTCCTGCAGTCACCGTTCGCCGGGCTGGCGCCGTGGATCCTGATGTCACTGCTGTCCGGCCCCGGGCGGTTCGAGGAATCGGTCGCCACCGCTCTCGGGTTGTCGATCCTGTTCCTGTTCCTCGGCCACCGCCGGGGCGGAACCCTCAAACCCCTCGAAGTGTTCGACATCCTCTACTTCGGCGGCCTCGCCGCGATCGGACTGTTCGCCTCCGACGACTTGATCACGTGGCTGGAGAAGTGGTCGGGCGAAATGTCGAGCCTGGCGCTGGTCGCATTCGCGTTCGGGTCGTTGCTGCTGCGCAATCCGTTCACCCTGCCGTACGCGAAAGAGACCACACCCGAGGAG…	m3	x10	798.408	256.959	-1.63559	-0.285338	0.3248	0.997582	Q5E626	79	0.380728	[GO:0005887] integral component of plasma membrane [GO:0000917] division septum assembly
peg.1324	CDS	Chromosome	2215410	2216972	1563	Long-chain-fatty-acid--CoA ligase (EC 6.2.1.3)	Biotin biosynthesis, Biotin synthesis cluster, Fatty acid metabolism cluster	ATGTCGGACGCCGACAACGAGATCATCTTCGACCGACTCGCGCACTGGGCGCAGGTCCGTCCGGACGACGTCGCCGTGCAGTTCCAGGGCACCGAATACACGTGGTCCGGATGGCACGACCGGATCCTGCACATCGCGGGAGCCTTGGCGGAGGGCGGAATCGGGGCCGGTGACACGGTCGCGTTCGTCGACAAGAACCATCTGTCCTGCCTCGAGGTCACCTACGCCGCCTCACTCCTCGGGGCGGCCGCCGCAGTTCCCAACTGGCGACTGGCCGGTGAGGAACTCGACTACGTGATCAACGACTCCGGGGCGCGGATCCTGTTCGTGGGCAACGAGTTTCTCCAACAGGTCATGGCGCTCCGCGACCGGCTGACCGGCATCGAGCAGATCGTCACC…	m3	x10	798.408	256.959	-1.63559	-0.285338	0.3248	0.997582	Q816I1	548	1.22604e-62	[GO:0005524] ATP binding [GO:0009234] menaquinone biosynthetic process [GO:0008756] o-succinylbenzoate-CoA ligase activity	[bce01100] Metabolic pathways - Bacillus cereus ATCC 14579 [bce01110] Biosynthesis of secondary metabolites - Bacillus cereus ATCC 14579 [bce00130] Ubiquinone and other terpenoid-quinone biosynthesis - Bacillus cereus ATCC 14579
peg.1325	CDS	Chromosome	2216993	2217397	405	UPF0225 protein YchJ	Broadly distributed proteins not in subsystems	GTGACCGTTCGATGCCCCTGCCTGCTCGGTGAACCGTACGACGAGTGCTGCGGGAGGTATCACCGCGGCGAGACGAAGGCTCCCACGGCCGAGCGCCTCATGCGATCCCGGTTCAGCGCGTTCGCCGTCCTGGATGCCGACTACCTGCTCGCGACCTGGCATCCGAGCACGCGGCCCGGGACCCTGGACCTCGATCCGGAGCAGCGCTGGACCCGCCTCGACATCCTGGGCACGAGCGGCGGCGGACTGCTCGACACCACCGGCACCGTCGAGTTCCGCGCGCACTACGTCCTGGACGGCCACCGCGAATCGCTGCACGAGAACAGCCGATTCGTCCGTGAGGACGGCAATTGGCTGTACCTGGACGCGATCGCGACGCCACGCCAGGGGCTCCCTCGA…	m3	x10	798.408	256.959	-1.63559	-0.285338	0.3248	0.997582	Q9AD90	288	5.51421e-33
peg.1326	CDS	Chromosome	2217549	2217409	141	hypothetical protein	- none -	TTACGATCGGATCATGATCAACCACCGGATCGGTCCCTTCGCCGCGCTCGCCGCCTGCGCCCTGACCTTGACGCTCACCGGATGCTCGGAGTCGAACTCCGCCAGCAGTGTGGCGGCGACGTCACCGGCCGCGGACGCCAC	m3	x10	158.854	84.0418	-0.918519	-0.00711075	0.72395	0.997582	Q30SH2	61	2.03968	[GO:0005737] cytoplasm [GO:0008270] zinc ion binding [GO:0005524] ATP binding [GO:0000049] tRNA binding [GO:0002161] aminoacyl-tRNA editing activity [GO:0004822] isoleucine-tRNA ligase activity [GO:0006428] isoleucyl-tRNA aminoacylation	[tdn00970] Aminoacyl-tRNA biosynthesis - Sulfurimonas denitrificans
peg.1327	CDS	Chromosome	2217518	2218024	507	FIG00994438: hypothetical protein	- none -	GTGGCGGCGACGTCACCGGCCGCGGACGCCACCACCAGTAGCGCCCTCGAATCCGAGTCGGCGCCGATCCCGACCGACGCGTCACCGAAATCGTCCGCGGCGTCCGAGTCCGCGAAGCTCACGGTCACCGACGTCCGCGTCGGCGAGCACGAGGGATTCGACCGCGTGGTGTACGAACTCGGCGGCAAGGGCACGCCGGGCTGGCGGGTCGCGTACGTGGACGAGGCGGTGCAGGACGGCAGCGGCAAGACGATCCCGGTGTCGGGAAACGGCATCCTGCAGGTGCAGATCGACGGCTCGGCGTACCCGTTCGACAGTGATGTGGAGGGATACTCGGGCCCCAACCCGGTGCCCGGTGTTCCCGGCGGCACGGTGACCGAGGTCAACGGCGCGCTCGTG…	m3	x10	798.408	256.959	-1.63559	-0.285338	0.3248	0.997582	P11519	67	1.72814
peg.1328	CDS	Chromosome	2218125	2220023	1899	ABC transporter, ATP-binding/permease protein	- none -	ATGAGCATGGAAGTCACGGCGTGGAACGCGATGTACAACGCGATGCACGCCCAAGAGGATCGTCGACCCTTCTCCCGCACGACGTTGCGGCGGATAGCCCGATTCGCCCTGCCGCACCGTCGCAGCCTCGGGTGGTATCTGCTGCTCAGCGTCGTCACGGCCGCGCTGGCCGTGGCCACCCCGGTGCTGGCGGGCCGTGTCGTCAACGCCATCGTCGGGGGCGACGCGGTGTCCGTCGTCGTGCGCCTCGCGGCACTCATCGCGGTCATCGCCGTACTCGAATCCGCGCTCGCCCTGTGGACGCGGTGGCTGTCGGCGAGCATCGGTGAGAACCTGATCCTCGATCTGCGGACAGCCGTGTTCGACCACGTGCAGAGGATGCCGATCGCCTTCTTCACC…	m3	x10	798.408	256.959	-1.63559	-0.285338	0.3248	0.997582	P45861	771	4.17934e-93	[GO:0005524] ATP binding [GO:0005886] plasma membrane [GO:0016887] ATPase activity [GO:0042626] ATPase-coupled transmembrane transporter activity [GO:0016021] integral component of membrane
peg.1329	CDS	Chromosome	2221407	2220004	1404	uncharacterized protein probably involved in trehalose biosynthesis	- none -	TCACCGAGGTGCTGAGGTGAGTCTGCGAATGGCGGAGAGGGGCAGGCCGATCCAATTCGGGCGGTTCCTCGCCTCGTACACGGTCTCGTACACCGCCTTGTCGAGTTCGTAGGCCCGGAGCAACGCCGCCGCCTTGCGTGGGTCGGTGCCCGACACGGAGGCATAGCCCTCACAGAAGGCGTCGGCGTTGCGCTGGGCCCACTCCCTCGCCCGGAAGTCCCGCTGCGACGCCGCGCCCATCGCTCCCATCGGCACCGAATCGGCCAGCAGATGATGAGCGGCGTAGTCGAAGGAACGCAGCATTCCCGCGACGTCCCGCAACGGACTGTCCCGTTCCCGGCGCTCGTCGAGCGTCTTGGCGGGCTCCCCCTCGAAGTCGATGAGCAGCCACCGCTCCGG…	m3	x10	72.7204	68.0387	-0.096005	-0.0101052	0.95115	0.997582	C6DQZ2	918	1.27058e-118	[GO:0005524] ATP binding [GO:0016301] kinase activity [GO:0005978] glycogen biosynthetic process [GO:0005992] trehalose biosynthetic process [GO:0046835] carbohydrate phosphorylation	[mtb00500] Starch and sucrose metabolism - Mycobacterium tuberculosis KZN 1435 [mtb01100] Metabolic pathways - Mycobacterium tuberculosis KZN 1435
peg.133	CDS	Chromosome	981388	980405	984	Heme O synthase, protoheme IX farnesyltransferase (EC 2.5.1.-) COX10-CtaB	Biogenesis of cytochrome c oxidases, CBSS-196164.1.peg.1690, CBSS-316057.3.peg.563	TCAGCTCAGCAGGCCGGCCACGGTCTGCAGTCCCAGCACGGAGTCGACGGCGAGTCCCACGAAGACGATGGCCAGATAGTTGTTGGACTGCAGGAACAGGCGGAGCGGTTTCACGGCCGCTCCGCCGCGGACGCTGCGGTACAGCTGGTGGGCCATCAGCAGGAACCAGGCACCGGCCACGAGGGTCACGGCGGCATAGACGACACCCGCGGCGGGGACGAGCACGAGGGACGTGATCACCATCGCCCAGCTGTACAGCAGGATCTGCTTGGTGACGTGCTCCTCGGTGGCGATCACCGGCAGCATCGGGACACCGGCCGCCTTGTAGTCCTCCTTGTAGCGCATGGCGAGGGCCCACGTGTGCGGCGGCGTCCAGAAGAAGATGACCAGGAACAGCAC…	m3	x10	210.396	382.59	0.862691	0.154978	0.76585	0.997582	Q0S0I5	1509	0	[GO:0005886] plasma membrane [GO:0016021] integral component of membrane [GO:0008495] protoheme IX farnesyltransferase activity [GO:0048034] heme O biosynthetic process	[rha01100] Metabolic pathways - Rhodococcus jostii [rha01110] Biosynthesis of secondary metabolites - Rhodococcus jostii [rha00190] Oxidative phosphorylation - Rhodococcus jostii [rha00860] Porphyrin and chlorophyll metabolism - Rhodococcus jostii
peg.1330	CDS	Chromosome	2223287	2221404	1884	Trehalose synthase (EC 5.4.99.16)	Trehalose Biosynthesis	TCACTGCTGCACCGCCTGTTCCGCTTCGCTGCTGACCGGGTGTCCGCTCACGGCGCCGTCGGATTTCGGATCCGGTTGCAGCGCAAACCAGAAGAATCCGTGACCGGGGAGTGTGATCATGTACCCGTCGTCCCCGATGGAGGGGAAGGGAACGGAACCGGTGAGCTCCACGGGGATTCGGCCGGCGAACTGGGTGAGGTCCAGGATCACCGCCTGCGGGAACCTGGACAGGTTGTTGACGCACAGAATGACGTCGCTGTACGGCCGATCCTGGCTCGGCGGCGTCTCCCGCACATACGACAGGACGGCCGGGTTCGCACTGCCGAGTTCGGTGAACGAGGCCGTTCCGAACGCCGGATGCTGTTTGCGAACCTGGATCAGGCGGCGAGTCCAGTGCAG…	m3	x10	72.7204	68.0387	-0.096005	-0.0101052	0.95115	0.997582	A0R6E0	2411	0	[GO:0005977] glycogen metabolic process [GO:0005509] calcium ion binding [GO:0005978] glycogen biosynthetic process [GO:0000272] polysaccharide catabolic process [GO:0005991] trehalose metabolic process [GO:0004556] alpha-amylase activity [GO:0103025] alpha-amylase activity (releasing maltohexaose) [GO:0047471] maltose alpha-D-glucosyltransferase activity [GO:0000023] maltose metabolic process	[msb01100] Metabolic pathways - Mycolicibacterium smegmatis MC2 155 [msb00500] Starch and sucrose metabolism - Mycolicibacterium smegmatis MC2 155 [msb01110] Biosynthesis of secondary metabolites - Mycolicibacterium smegmatis MC2 155
peg.1331	CDS	Chromosome	2223500	2225866	2367	Arylsulfatase (EC 3.1.6.1)	Alkanesulfonate assimilation, Galactosylceramide and Sulfatide metabolism, Sulfatases and sulfatase modifying factor 1	ATGGTGGATCGAACGGGCGAGCGTCGCGAGGTTCTACCGATTCCCGATCGGCAGCATCTCGGCCTGACGACCTACGACGCGAAGGATCCGGACACCTCGTTCCCGCCCATCGAGCCGCTGCTGCCACCCGAGGGAGCCCCGAATGTGCTCGTGGTCCTCCTGGACGACGTGGGATTCGGCGCCAGCAGCGCGTTCGGCGGGCCCGCGCAGACACCGACCGCCGAGCGACTGCAGGCCGGGGGGCTCACATACACCCGATTCCACACCACCGCCTTGTGCGCACCGACCCGTGCGGCCCTGCTCAGCGGCCGCAATCATCACTCGGTCGGAATGGGCATGATCACCGAGACAGCGACGTCGGCGCCCGGTTCGTCCGGGCTCCGTCCGAACACCAAGGCA…	m3	x10	241.185	272.409	0.175637	0.0245408	0.91815	0.997582	P51691	452	8.41168e-47	[GO:0005737] cytoplasm [GO:0046872] metal ion binding [GO:0008081] phosphoric diester hydrolase activity [GO:0004065] arylsulfatase activity	[pae00600] Sphingolipid metabolism - Pseudomonas aeruginosa PAO1
peg.1332	CDS	Chromosome	2225926	2226477	552	FIG00995337: hypothetical protein	- none -	ATGACCGAGACACCCAGAACCCAGAACCCCATCTCCGACGAGCGCGGACTCCTACTCCTCATGCTGGACAACCAGCGCACCGCCTTCCGCAACGCGTTGTCCGGGCTGACGGAGGAGCAGGCCCGCAGTGTGCCCAGCGCCAGCGAGATGAGCCTGGCTTCCCTGCTCAAACACGTGATCGACGGCGAAGAGGCGATGACCTCCCGCATCACCGGCGCCCCGCGCGGTGTCGGCGACGACCCGGTGGCCGCGTGGATGGCCGCATGGAACGTCACCGAGGACGAGACCGTCGACGCCCTCCTCGCCCGCTTCGACGACGCACGGCGCGCCACCGAGGCCGCGGTCGCCGCCGAAACCGATCTGGATCGCGACGTCAACCTGCCCGCCGACGTGGCGCAG…	m3	x10	241.185	272.409	0.175637	0.0245408	0.91815	0.997582	P14706	116	1.73132e-06
peg.1333	CDS	Chromosome	2226555	2227199	645	FIG00995968: hypothetical protein	- none -	GTGGACGGTATGAGCGTGATGCGACGCACGATCGCGGCGGCAACGGTCGGTATCGCGGCGACTTTCGGTCTCTCGGGCACGGCAGCGGCGGAACCGGCCACCCCCGACGACGTCCCCGGACTCGCCGAACTGCGCACCCAGGCCGACAAGCCCGAGGAGAAGGCCGCGGTCGAGGCACTGGCCACGTCGACTGTGCTGCGTGATGTCGCGGGCGCGTACACGCCGTTCCTCTACACCGCGCCGACCGTGGGCTGCGGCACCGTCGCACCGGTCACGCTGACGCTGGCATCGGGCACCACGGGGCCCACCGCCGAGGTGAAGGCCAACGAGATCAGCTTCCAGGCCCTGTCCGCGTACCCCGGTGTCGTGAAGTCGTCGGGCCTCAACGTCGCGTGGATC…	m3	x10	241.185	272.409	0.175637	0.0245408	0.91815	0.997582	B0U466	93	0.00783794	[GO:0005737] cytoplasm [GO:0046872] metal ion binding [GO:0005525] GTP binding [GO:0003924] GTPase activity [GO:0019843] rRNA binding [GO:0042274] ribosomal small subunit biogenesis	[xfm00730] Thiamine metabolism - Xylella fastidiosa M12 [xfm01100] Metabolic pathways - Xylella fastidiosa M12
peg.1334	CDS	Chromosome	2228996	2227236	1761	Cold-shock DEAD-box protein A	ATP-dependent RNA helicases, bacterial	CTACTCGCGCGGCCTTTTCCtGCTGTCCCGGTcGCGTTGGAACTTCCCGCCTGCCCGATCGTCGCGGCCACCGCGCGGTCGGCCCGACGGCGGACCCGAATCGGGCTGCAGCTGGATCAGCACACCGGAAATGCGGGTGCGGCGCAGGGCTTCCAGAGTCTCGCTGGACAGGTCGGCGGGCAACTCCACCAGGCTGTGGTCCGGGCGGATGCTGATGTGCCCGAAGTCGCTGCGTCGCAGCCCACCCTCGTTCGCGATGGCACCGACGATCGCACCCGGCACGACACGGTGCCGCTTGCCGACCGCGATGCGGTACGTTGCGAGCTCCTGGCCCTCCGGTCCACGCGACCGCGTCGGGGGgCCGTCGTCGAACCGGCGCGCGGGgCGTTCGCGGGGCTC…	m3	x10	311.517	295.901	-0.0741973	-0.014105	0.98215	0.997582	P9WH05	1877	0	[GO:0005524] ATP binding [GO:0005829] cytosol [GO:0005618] cell wall [GO:0003723] RNA binding [GO:0006401] RNA catabolic process [GO:0003724] RNA helicase activity [GO:0070417] cellular response to cold [GO:0000027] ribosomal large subunit assembly [GO:0033592] RNA strand annealing activity	[mtu03018] RNA degradation - Mycobacterium tuberculosis H37Rv
peg.1335	CDS	Chromosome	2229124	2229008	117	hypothetical protein	- none -	TTAGTGCACGAGTCCACCGCGCATCGCCACGCCGCGGAAATACGCGGCGACCGGGACGGGAGACACCTGCCGCACCTCGTCGCCTAGCGTGGACGGCATGGTCGATGTCGCTGTCAT	m3	x10	311.517	295.901	-0.0741973	-0.014105	0.98215	0.997582	Q21059	63	0.735401	[GO:0008270] zinc ion binding [GO:0005576] extracellular region [GO:0004222] metalloendopeptidase activity [GO:0001764] neuron migration [GO:0035188] hatching [GO:0018996] molting cycle, collagen and cuticulin-based cuticle
peg.1336	CDS	Chromosome	2229105	2229902	798	putative hydrolase	- none -	ATGGTCGATGTCGCTGTCATTCAGTTCGCTCCCGGTCAGGACAAGCAGGAGAATCTGCGCACCCTCCGCACGCTCGCCGCCGAGGCCGCGGGCCGCGGTGCGAAGGTGGTGGTGGCGCCGGAGTATGCGATGTTCACGGCGCCGAGAACGGACGAGCGGATCGTCGAGTCGGCCGAGGGCCTGGACGGCGAGTTCGTCAGCGGGCTGGCCGCGACGGCGAAGGAACTCGACGTCCATCTGGTGGCAGGGGTCAACGAGCAGCTGCCCGGAGACGATCGCATCTCGAACACCCTCGTCGCGCTCGGACCGGGCGGCGACATCGTCGCCACCTACCGCAAACTCCATCTGTACGACGCGTTCGGCTACAAGGAATCCGACGTCATCCGCGCCGGTGAGATC…	m3	x10	3001.27	1078.48	-1.47657	-0.454693	0.6296	0.997582	A0A140NCB4	413	3.77047e-48	[GO:0006807] nitrogen compound metabolic process [GO:0016787] hydrolase activity
peg.1337	CDS	Chromosome	2229962	2230591	630	FIG00997696: hypothetical protein	- none -	ATGTTGTACACCAGTCGCGCCGACGCCGGTCGCAGACTGGCGGCCGCACTGGAGCACCTGCGCGGCACCGATCTGGTGGTGCTCGGCTTGCCGCGCGGCGGCGTCCCCGTCGCGTTCGAGATCGCTGCCGCCCTGTCGGCGCCCCTCGACGTCGTCCTCGTCCGCAAACTGGGTGTCCCGTGGCAGCCGGAACTCGCCATGGGCGCCATCGGCGAGGGTGAATCCCGGGTGATCAACGACGACGTTCTGCGCATCGCCCGGATCAGCAAGACCGCGCTCGCCATGGTCGAGGCGAAGGAGCGCCGCGAGCTCGAACGGAGGGCGCGGGTGCTGCGCGGCGGCAAGCCGCGAGCGTCACTGAAGGGGCGCACCGCCGTCCTCGTCGACGACGGTATGGCC…	m3	x10	3001.27	1078.48	-1.47657	-0.454693	0.6296	0.997582	P9WHK1	320	1.26418e-33	[GO:0005829] cytosol [GO:0016740] transferase activity [GO:0005618] cell wall [GO:0016787] hydrolase activity [GO:0009116] nucleoside metabolic process
peg.1338	CDS	Chromosome	2230691	2231395	705	FIG00998246: hypothetical protein	- none -	GTGACCGTCTCTGCCGATACCGTCGAAACCGTCGTCACCGCCTGCCGCGACCGATTGGGCGACCCGTCCGGCTGGGTCACCTCCGATGCCTACCGGCACAGTCTCGCCCTCTGCATCATCGAATCGGTGCAGTCGAGCGCCGGGCACAGCGAGGTCGCCGTCGTGGACCGCTACCTGGCGTACCGGCGGGCGCACCCCGATCAGCCCCTCACCGACGGCGCCCGCGACCTTCTCCGCACGTTCGAGGAGGCGGGCAGCTCGGATCAGTGGGCGGGCAAGGTCGGTTCGTACAAACGGCGGTACTCCGCGACCGGTGTGCCGATCGAGGCGCGTCACATCCAGCTGGCGGCGGAGCGACTACACCAGCTCCGGATCAACAGCATCGACGACCTTCTCGAG…	m3	x10	3001.27	1078.48	-1.47657	-0.454693	0.6296	0.997582
peg.1339	CDS	Chromosome	2231535	2233322	1788	Long-chain-fatty-acid--CoA ligase (EC 6.2.1.3)	Biotin biosynthesis, Biotin synthesis cluster, Fatty acid metabolism cluster	GTGCGTGAATTCTCGGTACCGCAGTCGTTCTCAATTCCGGAGGACGCCTCCATGGCGGACACGGTCTTCCGTCATGCCGAGGAAGACCCGAAGTTCGTTCCGTTCAAGCGCCCCGGCAACGGTGGGTGGGTAGACGTCACCGCCGCCGAGTTCGCGGAGCAGGTGTCCGCCGTCGCGAAGGGGCTCATCGCTTCCGGCGTCGAGCTCGGCGACCGCGTCGCGATCCTGTCGGCGACCAGGTACGAGTGGGTCGTCATCGACTACGCGATCTGGACGGCAGGCGGGTGCACCGTCGCCATCTACGAAACGTCCGCACCCGATCAGGCGAAGTGGATCCTCGAAGACTCCGGCACGTCGCTGCTGGTCGTCGAGAACGCCAAGCAGGCCGACGCGCTGAAG…	m3	x10	3001.27	1078.48	-1.47657	-0.454693	0.6296	0.997582	B2HGV4	1691	0	[GO:0003996] acyl-CoA ligase activity [GO:0005524] ATP binding [GO:0102391] decanoate-CoA ligase activity [GO:0004467] long-chain fatty acid-CoA ligase activity [GO:0006633] fatty acid biosynthetic process	[mmi00061] Fatty acid biosynthesis - Mycobacterium marinum M [mmi00071] Fatty acid degradation - Mycobacterium marinum M [mmi01100] Metabolic pathways - Mycobacterium marinum M [mmi01212] Fatty acid metabolism - Mycobacterium marinum M [mmi02024] Quorum sensing - Mycobacterium marinum M
peg.134	CDS	Chromosome	981605	983713	2109	Transketolase (EC 2.2.1.1)	Pentose phosphate pathway	GTGTCGATCACAGACGACATCCACGTCCTCACGCAACCGGTTCACCCCGCCGACTGGACCGAACTGGACACCAAGGCCGTCGACACCATCCGGGTGCTCGCCGCGGACGCGGTGCAGAAGGTGGGTAACGGTCACCCCGGCACGGCCATGAGCCTCGCCCCCcTCGCCTACACCCTCTTCCAGCGCGTCATGCGCCACGACCCCACCGACGCCGACTGGATCGGTCGCGACCGGTTCGTGCTGTCCTGCGGGCACTCCAGCCTCACCCTGTACATCCAGCTGTACCTCGCCGGCTACGGTCTCGAACTCGACGACCTGGAGGCGCTGCGCACGTGGGGCTCGAAGACCCCCGGCCACCCCGAACACGGCCACACCCGCGGTGTCGAGATCACCACCGGG…	m3	x10	379.446	350.988	-0.112472	-0.0350048	0.94825	0.997582	P46708	2622	0	[GO:0046872] metal ion binding [GO:0004802] transketolase activity	[mle01100] Metabolic pathways - Mycobacterium leprae TN [mle01110] Biosynthesis of secondary metabolites - Mycobacterium leprae TN [mle01120] Microbial metabolism in diverse environments - Mycobacterium leprae TN [mle01130] Biosynthesis of antibiotics - Mycobacterium leprae TN [mle01200] Carbon metabolism - Mycobacterium leprae TN [mle00030] Pentose phosphate pathway - Mycobacterium leprae TN [ml…
peg.1340	CDS	Chromosome	2233841	2233374	468	possible lysophospholipase	- none -	TCACGGGTGCGCAGCGCCCAGGATGAAGTCGCGGACCACCGCGGTCACGGTGGCGTGGACCTTCTCGTGAAGCAGGTCGTGTCCGGCGTCGTCGAACTCCCGGAATTCGAGTCCTGCGATCCCTGCCGCCCAGTCCCGCACGGGGTCGATCGGTGCGATGCGGTCGTCGACACCGTGAACCGCGAGCAGCGGTATCCCGAGTGACCCCAGCGCGTCCGCCGTCTGCTGCACGGCGGCGGTCTTCGGTGTCCCGCACAGAATCGCGCACCGGAAACCGGGGTCACCGGACACGAGAAGTTCCATCGAGACCGCGGCACCGAGCGAATGCCCCATGAGCACGAGCGGAACATCCGGCGCGTGTCTGCCTGCGAGACCGGTGAGAAGCGCGGCGTCCTCCGC…	m3	x10	54.9605	37.0258	-0.569863	-0.0177066	0.81025	0.997582	O35678	100	0.000313175	[GO:0005829] cytosol [GO:0042803] protein homodimerization activity [GO:0016787] hydrolase activity [GO:0005654] nucleoplasm [GO:0006633] fatty acid biosynthetic process [GO:0016020] membrane [GO:0030424] axon [GO:0045202] synapse [GO:0030516] regulation of axon extension [GO:0047372] acylglycerol lipase activity [GO:0052651] monoacylglycerol catabolic process [GO:0019898] extrinsic component of …	[mmu01100] Metabolic pathways - Mus musculus (mouse) [mmu04714] Thermogenesis - Mus musculus (mouse) [mmu04723] Retrograde endocannabinoid signaling - Mus musculus (mouse) [mmu00561] Glycerolipid metabolism - Mus musculus (mouse) [mmu04923] Regulation of lipolysis in adipocytes - Mus musculus (mouse)
peg.1341	CDS	Chromosome	2234076	2237543	3468	Superfamily I DNA and RNA helicases and helicase subunits	- none -	GTGTTCCTCCTCGACGACACCATCGTCTACAGCGCCAGCGACCTCTCCGCGGCCGCCACCTGCGAGTTCGCGTTGCTACGCCGGTTGGACGCCACGCTCGGACTCGCCGGCGCCGGGTCCGCCGCCACGTCCGTCGACGACGACCCGATGCTGCGACGGACCTCGAGCCTGGGCGATGCTCACGAACACCGCCGGCTCGAGCAGTTCCGTGCCGAGTACGGCGACGGGGTGGTCACGATGGACCGTCCCGAGTACACCGCGGTGGGTCTCTTCGACGCGAACCTGGCCACCGTGGAGGCGATCCGCGGCGGCGCCGACGTGGTGTACCAGGGCACGTTCTTCGACGGCCGATTCCTGGGTTTCTGCGATTTCCTCGTCCGCGACGGCGACACGTACGCC…	m3	x10	34.9748	22.3827	-0.643932	-0.551372	0.55515	0.997582	O94247	212	8.06174e-16	[GO:0005524] ATP binding [GO:0005829] cytosol [GO:0005634] nucleus [GO:0043596] nuclear replication fork [GO:0033203] DNA helicase A complex [GO:0043139] 5'-3' DNA helicase activity [GO:1903459] mitotic DNA replication lagging strand elongation
peg.1342	CDS	Chromosome	2238727	2237528	1200	L-gulono-1,4-lactone oxidase (EC 1.1.3.8)	- none -	TCAGCCGAAGCACTGACcTTCGCCGCGGTAAGtGGGCACCACGGTGCGGGAGCCGTCCGACTCGACGAGGTGCACGTCGGTGAACCGCTCGCACAACTCGCCGGCCTTCGCGTGCCGGAACCACACCCGGTCGCCGATGCCGAGATCCGTTGCCGCCTTTCCGGTCACCGGGGTCTGAACCTCCCCGGCGCCCTCGTTGCGcAGTAACTTCAGCCGCGGCGGCCACACCGGCTTGGGCACGCGAGCGCCCCCGGCGGGACCCGAGGCGATGTAGCCGCCGCCGAACAGCGTCGCGATGCCGGGACTCGGCCGCCGGACCGTCGACAGGGCGAAGTACAGCGACGGGTGCGGGCGGAACGCGCGGTACCCGTCGAaCAGCGTCGGGACGTACAGACCGGA…	m3	x10	16.2169	18.3964	0.181925	0.0605302	0.7074	0.997582	O82872	83	0.371823	[GO:0019478] D-amino acid catabolic process [GO:0016832] aldehyde-lyase activity [GO:0043876] D-threonine aldolase activity
peg.1343	CDS	Chromosome	2239432	2238788	645	probable transcriptional regulator, TetR family	- none -	TCAGGCCCGCTCGACCGCCTTCGACGCGATCACGTGCACCATGTCGTCCAGCGCCGCGATCATCGCCTCGCTGTCGCGGTCCACCAGCCACCGCAGCACGAGCCCGTCGAGGATGGCCAGCCCGAATCGCGCGATCGCCTCGACCGGGGTGGCCCAGCCGACTTCGGCGATGCGGGCGCACTCGGCGAGGAACTCGATCGCCTCCTCGTCCATGGTCCGGTATTGCTGACCGGCGATGTCGCCGGCCCGCTCGCTCCCGGAGGCCCGGTGCCGCAACGCCTGCGCGGTGATCTCGTACGTCAGCAACTGGCGGTCCGGGGTGGCCTCGATGATCGGCCACATTCCGCTGATCCCGATGTGGAGGAGCTCGCGCAGACCGTCGATCCCACGGAGGTCCGG…	m3	x10	85.0526	84.4881	-0.00960642	-0.00839153	0.99345	0.998081	Q88N29	109	3.79133e-05	[GO:0003677] DNA binding
peg.1344	CDS	Chromosome	2239534	2240850	1317	probable L-gulonolactone oxidase( EC:1.1.3.- )	- none -	ATGGCACAGGACACATGGCGCAACTGGGCGGGCACCGAGACGGCGAACCCGCTGCGCTTCGCGACTCCGCGCTCGGTAGAGGAGCTCAGCGCGCTCGTCTGCGGTGCCGCGGAGCACGGGCAGCGGGTCAAGGCCGTGGGGTCGGGCCACTCCTTCACCGGGGTCGCCGTCACCGACGGGATCCTCGTCAGCCTCGACGCCCTCACCGGGATCGAATCCGTCACCCTCGACGAACCGGCGGGCGCCCTCGTCACCGTCCTCGCCGGCACGCGGCTGCACGACCTGAGCGAGCAACTCTGGCACCGTGGCCTGGCGATGATCAACCTCGGCGACATCGACGTGCAGTCCATCGCGGGTGCGCTGTCCACCGGAACACACGGCACCGGAGCGCGTTTCGGA…	m3	x10	51.5248	32.6687	-0.657355	-0.147282	0.65935	0.997582	P9WIT3	890	3.81345e-115	[GO:0005886] plasma membrane [GO:0005618] cell wall [GO:0071949] FAD binding [GO:0019853] L-ascorbic acid biosynthetic process [GO:0003885] D-arabinono-1,4-lactone oxidase activity [GO:0080049] L-gulono-1,4-lactone dehydrogenase activity
peg.1345	CDS	Chromosome	2240861	2242225	1365	FIG01000293: hypothetical protein	- none -	GTGGCCCCCAGTCGATCTTTCGACCGTCGCGACTTCCTTCGCGCCGCGGCTGCGTCCGGGGCGGCGGCGCTCGGTGCCGTGATGCTCGGCGCGTGCGGGGAACGCCTGCACGATCCGGAGGTTCCACCGCTTCCCGAcGGCCTGTCCGTtCcGGGTGGCGGAGCGGTGTCCGAAACCGTGCCGGTCGACAAGGCGACGTGGCGCGTGCAGGGGGATCCGCTGGTCGCGCCGACCGGTGACGGGCCACTCGCcGGCATGCGACTCGcGGTcACCGACcTGTATgCCGTTGCGGgACAGCaGAtCGGtgcGGGCAGCGgACGgCGGCTcGCCgAGGcACCCGTCGAgACGGGGACCGCCGCAGTGGTGGCGcGCCTCCTCGGTCAGGGCGCCCGCGTCGTG…	m3	x10	51.5248	32.6687	-0.657355	-0.147282	0.65935	0.997582	Q9FR37	319	4.11225e-31	[GO:0005737] cytoplasm [GO:0005576] extracellular region [GO:0016810] hydrolase activity, acting on carbon-nitrogen (but not peptide) bonds [GO:0005829] cytosol [GO:0004040] amidase activity [GO:0005654] nucleoplasm [GO:0043864] indoleacetamide hydrolase activity [GO:0009851] auxin biosynthetic process [GO:0009684] indoleacetic acid biosynthetic process	[ath01100] Metabolic pathways - Arabidopsis thaliana (thale cress) [ath00330] Arginine and proline metabolism - Arabidopsis thaliana (thale cress) [ath00360] Phenylalanine metabolism - Arabidopsis thaliana (thale cress) [ath00380] Tryptophan metabolism - Arabidopsis thaliana (thale cress)
peg.1346	CDS	Chromosome	2243218	2242253	966	Adenosine deaminase (EC 3.5.4.4)	Purine conversions	TCAGCCCCGGAGCAGTTGTGCCTTGCGCGCGTCGCTCGCGAACGACGCCTTGATCGAGTTGCGCGCGAGGGtTTCGCGCTCGGCATCCGTGAGGCCGAGCTGATCCCGCAGCTGGGCGAAGTTGTCGTCGACGTACCCGCCGAAGTACGCGGGGTCGTCGGAGTTCACGGTGACGAGCAGACCCGCCTCCAGCATGGTCCGCAGCGGGTGCTCGGACAGCGAGTCGACGACGCACAGTCGCACGTTCGACAGCGGGCACACGGTCAGCGGCACTTCCTCGTCCACCAGACGCGCCACGAGCGCCGGGTCCTCGAGTGCCCGCACCCCGTGGTCGATGCGCTCGGCGCCGAGGAGGTCGAGCGCCTGCCAGATGTACTCCGGCGGGCCTTCCTCCCCTGC…	m3	x10	138.02	55.4612	-1.31533	-0.428382	0.4458	0.997582	A4XYN8	953	3.64816e-128	[GO:0008270] zinc ion binding [GO:0009117] nucleotide metabolic process [GO:0000034] adenine deaminase activity [GO:0006146] adenine catabolic process [GO:0043103] hypoxanthine salvage	[pmy00230] Purine metabolism - Pseudomonas mendocina ymp [pmy01100] Metabolic pathways - Pseudomonas mendocina ymp
peg.1347	CDS	Chromosome	2244441	2243245	1197	Long-chain-fatty-acid--CoA ligase (EC 6.2.1.3)	Biotin biosynthesis, Biotin synthesis cluster, Fatty acid metabolism cluster	CTAGGCAGCGGTGTCGCGGTCGACGATACGGACGAAGCCGTCGCCGTCGATATTCGCGGTGTCGCCGGTGTGAAACCAGCCACCCGTGAAGGTCTTCGCGGTGACCTCGGGCCGATTCCAGTAGCCGCGACTGACTCCCGGACCACGACACAGCAATTCGCCGACACCGCGGCCGGCGTCGGGACCGAGGAGGGCCACCTCCATCCCGCCGAACGCGACGCCCACGCTGCCCGCGTGTGTCAGAGCGCACTCGTCGGGTAGCGCCAGGCCCGCCCCGCACGTCTCGGTCATCCCCCACCCGAGGAAGTGCCTGGCCGCAGGAAACGTCCGCCGGAGAAGTTGCGACTGCTCCAGGGACAGGCCGGAGCCGCTGTAGTCGATCCAGCGCACCGCCCGCCG…	m3	x10	138.02	55.4612	-1.31533	-0.428382	0.4458	0.997582	Q5KVX9	209	1.1603e-16	[GO:0005524] ATP binding [GO:0009234] menaquinone biosynthetic process [GO:0008756] o-succinylbenzoate-CoA ligase activity	[gka01100] Metabolic pathways - Geobacillus kaustophilus [gka00130] Ubiquinone and other terpenoid-quinone biosynthesis - Geobacillus kaustophilus [gka01110] Biosynthesis of secondary metabolites - Geobacillus kaustophilus
peg.1348	CDS	Chromosome	2245340	2244534	807	Enoyl-CoA hydratase (EC 4.2.1.17)	Acetyl-CoA fermentation to Butyrate, Butanol Biosynthesis, Butyrate metabolism cluster, Fatty acid metabolism cluster, Isoleucine degradation, Polyhydroxybutyrate metabolism, Valine degradation	CTACTGTCCGCGGTACGTCGCCTTGCCCGGTCCGACGTCGAGGAAGCTGCGGACCGCACCCCGGAGGTCTTCGGTCTCGAACAGCGCACCCGACACGTCGGGCGTGATCGAGTCGGCGTGCGCGATTCCGCCCGACCGCCACGCGGAGATGATCTGCTTCGTGGCGTCGTGTGCGCGCGTCGGCCCGTCCGCCAGGCGTGCGACGAGCGCGCGGGCCTCCGCGTCGACGTCCTCGTGGACGGCGTTGACCACACCCCAGTCGCGCAGGGTCGCGGCGTCGTACAGGTCGCCGGTCATCACCAGTTCCCGGGCGCGGCCGGACCCCGCCCGCTCGGCCAGCCGCTGCGGACCGCCCATCGACGGGGTCAGCCCCACCACCGTCTCGACCAGTCCGAACTT…	m3	x10	138.02	55.4612	-1.31533	-0.428382	0.4458	0.997582	A4YI89	259	1.92367e-25	[GO:0006631] fatty acid metabolic process [GO:0043956] 3-hydroxypropionyl-CoA dehydratase activity	[mse00720] Carbon fixation pathways in prokaryotes - Metallosphaera sedula [mse01100] Metabolic pathways - Metallosphaera sedula [mse01120] Microbial metabolism in diverse environments - Metallosphaera sedula [mse01200] Carbon metabolism - Metallosphaera sedula
peg.1349	CDS	Chromosome	2245381	2246745	1365	FAD linked oxidase domain protein	- none -	GTGGACTCGCTGCGCGCGGCGCTGGCCGACGTCGTCGGAGAACGGTTCGTGACCGTGGACGCGGACGTGCTCGCAGCCCGCGCCACCGACCACACGGGACGCTACAGCGGGCGGGCGAGCGCACTCGCCCGGCCCGCGGATGCCGCGGAAGTCTCGGCCGTGCTGGGCATCTGCCGCCGAGCGGGTGTGAAGgTCACCGTGCAGGGTGGCCGGACCGGACTCGAAGCGGGCACGGTTCCCGAGTACGACGACGTGCTGCTGTCGACGGAACGGCTGACCGCGGTCGGCGCCGTCGACCGCGAGAACCTGCGTGTCACCGTCGGCGCCGGGGTCACCCTCGCGACGCTCCGGCACGCCGCGTCCGACGCGGGACTGCTGTTCGGCGTCGACATCGCCTCC…	m3	x10	40.5451	78.0885	0.945585	0.228912	0.78875	0.997582	A1L258	544	2.37862e-62	[GO:0016491] oxidoreductase activity [GO:0071949] FAD binding [GO:0005739] mitochondrion
peg.135	CDS	Chromosome	983720	984844	1125	Transaldolase (EC 2.2.1.2)	Fructose utilization, Pentose phosphate pathway	ATGACTCAGAACCCCAACCTCCAGAAGCTCTCCGAAGCGGGCGTGTCGGTGTGGCTCGACGACCTCTCCCGTGACCGCATCGAGTCCGGCAACCTCGCCGAGCTCGTCGCGACCAAGTCCGTCGTCGGTGTCACCACCAACCCGTCGATCTTCCAGGCCGCACTCAGTAAGGGCCACGTCTACGACGCACAGGTCCGGGAGCTCGCCGAGCGCGGTGCCGACGTCGAGGCCACCATCCGCACGGTGACCACCGACGACGTGCGCGCCGCCTGCGACGTTCTCGCCCCGCAGTTCGAGGCGAGCCACGGCGTCGACGGCCGGGTGTCCATCGAGGTCGACCCGCGCCTCGCGCACGACGCCGACAAGACGGTCGCGCAGGCCGTCGAGCTGTGGAAGATC…	m3	x10	379.446	350.988	-0.112472	-0.0350048	0.94825	0.997582	A0QWX9	1443	0	[GO:0005737] cytoplasm [GO:0005975] carbohydrate metabolic process [GO:0006098] pentose-phosphate shunt [GO:0004801] sedoheptulose-7-phosphate:D-glyceraldehyde-3-phosphate glyceronetransferase activity	[msb01100] Metabolic pathways - Mycolicibacterium smegmatis MC2 155 [msb01120] Microbial metabolism in diverse environments - Mycolicibacterium smegmatis MC2 155 [msb01110] Biosynthesis of secondary metabolites - Mycolicibacterium smegmatis MC2 155 [msb01130] Biosynthesis of antibiotics - Mycolicibacterium smegmatis MC2 155 [msb01200] Carbon metabolism - Mycolicibacterium smegmatis MC2 155 [msb01…
peg.1350	CDS	Chromosome	2248210	2246699	1512	Multidrug resistance protein B	- none -	TCAACCCTGCAGTGATGTTTCCCGACTGGCTGCGTCGCCCGCACTGACTCCGGGCTTCTTCTCGCGCAACGGTCGCGCGAAGCACACGGAGGCGACGAACCCGACGAGCAGGACGGCGGCGGGCAGCCAGATCGACTGCGACATCGCCGTCGCGAACGGTTCCTTCACGAACTCGGGCATCTCCCCCACACCGGCCTCCTGGCTGTCGGCATTCAGTCCCTGAGCGGACAGGCGGGCCGTGATGAGTGCGCCGATCGCGGCGCTGCCGAGCACGGCGCCGACCTGGCGGGTGGTGTTGTAGACGCCGGCTCCGGCGCCCGCCTGATGGGGTGGAAGGTTGTGCGTGGCCGTGGCGGCGAGCGGCGACCAGATACACGCGTTGGCGAGGCCGATCAGTCC…	m3	x10	124.707	247.271	0.987555	0.508868	0.6468	0.997582	P9WG87	1292	7.57013e-173	[GO:0005886] plasma membrane [GO:0016021] integral component of membrane [GO:0022857] transmembrane transporter activity
peg.1351	CDS	Chromosome	2248836	2248213	624	Transcriptional regulator, PadR family	CBSS-1352.1.peg.856	TCAATCCTTTGCTGAACCGGATGGGATCCGGCGTGAGTGTGTGAGTCGTTCGAGAAGTTCCGGCGAAAGCCACGGGAGGGCTCCGGAGTCGATGTCGGCCACCAGGGCGCTGAGCCATTCGTGCTCCGCACGGGCGACGGTGACGAGAAATTCGTTGCCGAGGAGGAAGATCCTGGGGGTCTCGGTGGAACAGGCGAGGGCGGCGGCGGTCTCGAGTTCGTCGATCTCGCGGGTGAGGTGATCGAGCCGTTCCCGGAGCAGTTCCACGACGGTGGGTGCGTCGACGTTGTGCGCCTCCGCCAGCGCGAGGGGAAACTGCGGGTACTCGTGCACGGGGGTGGCGAGCATGTCGCTCACCCGTTGGGCGAGCGCTTCCCGGCCCGCATCCGTGACCTCGTA…	m3	x10	124.707	247.271	0.987555	0.508868	0.6468	0.997582	C0H3S6	130	1.04114e-08	[GO:0003677] DNA binding
peg.1352	CDS	Chromosome	2248916	2249629	714	possible acetyltransferase	- none -	GTGGACTCCCATCACCTCGACATCATTCGACTCGCCTGGTCACGCGAACTGGGATTGCCCGACGACGCACTGTCCACCCGGCCGGACGCCGACGACCGCGCGGTCCGGGTGGACGACGACACGGACACGATCCGATTCCTGCGCCTGGGCGAGACGTCCGCGCTCGTCGGCCCGCGGTGGGCGATCGAGCGTGCCGACGGGCACACATCGGAGGAACTGACCGAATCCGCGACCCTGCTCGCCCTCACCCAGGATCGGTCCGGACGGTGCGCCGGTCCCGTGGTGCTCGCGTTCGGCACCGACTACCAGGAACCCGCGACCGGGcAGCCACCGCTCGTCTCCCACGAACACGACCACGTCCGGCAGGTCGAGGAGGCGTGTCCCCCGGACGACGTCACC…	m3	x10	11.3835	18.1813	0.675506	0.679602	0.50085	0.997582	Q9Y0T2	83	0.187065	[GO:0030435] sporulation resulting in formation of a cellular spore [GO:0019005] SCF ubiquitin ligase complex [GO:0006511] ubiquitin-dependent protein catabolic process [GO:0007275] multicellular organism development [GO:0008289] lipid binding [GO:0004842] ubiquitin-protein transferase activity [GO:0099139] cheating during chimeric sorocarp development [GO:0031154] culmination involved in sorocar…
peg.1353	CDS	Chromosome	2249660	2250697	1038	FIG00995564: hypothetical protein	- none -	ATGACAGACCGAACGGCAGAACCGCACAGCACGGAAGGCGCCTACGTCGAATCCGGCGCCGAGTTCACGCGCGACACCCACTACATCCCCACCCGCATCACGGCCGACGGCCGTGACGGCTATCCGGTCGAACCGGGCCGCTACCGCCTCGTCGCCGCCCGGGCGTGCCCGTGGGCCAACCGCGCGATCATCGTCCGGCGACTGCTCGGACTCGAGGACGTGTTGTCGATGGGGCTGTGCGGCCCCACCCACGACAAGCGCAGCTGGACTTTCGATCTCGATCCGGACGGGCTCGACCCCGTGCTGAAGATCCCGCGCCTGCAGGACGCGTACTTCGCACGTTTCCCGGACTACCCCCGCGGCATCACCGTGCCCGCGATCGTCGACGTCCCCACCGGG…	m3	x10	74.1933	66.0118	-0.168566	-0.149644	0.8829	0.997582	Q8KN33	528	9.68795e-64	[GO:0016491] oxidoreductase activity [GO:0004364] glutathione transferase activity
peg.1354	CDS	Chromosome	2251102	2250707	396	FIG00995469: hypothetical protein	- none -	CTACGCGCCGGTGTAGGTGCCGAAACTCCAGAACACACCCTCGGGGTCGCGGCAAGTGAAGCCGCGCGATCCGTAGTCCTCGTCCCGCAGTCCGCGGACGATCGTGGCACCGGCGGCCACGGCGCGCTCGTGGAGCGCGTCGGGGTCGTCGACGACGAGGTACACCGAGCCCGTCCCCGGCGGCAGGTCGCTGATGACCGAATCCTCGCTGGGCGAACCGAGCATGATCCCGCCGCCCTTCGGCCAGCCGAGTTCTGCGTGATCGACCCGGTCGCCCTCGCCGTACACCGCGTTCTCGGCGAACCCGAAGGCGTCGACGAGGAAGCGAATCGCGGCGCGCGCGTCGCGGTAGACGAGCGTGGGCCATACACATGTGGTGTGCGTCGAAGTAGTCAT	m3	x10	152.35	116.312	-0.389396	-0.33529	0.7471	0.997582	P64742	126	2.00737e-08
peg.1355	CDS	Chromosome	2251961	2251107	855	possible transcriptional regulator	- none -	TCACTCTGCGCCGTCGTCGTGGTAGGGGTCTTGGACGAATGAGAACGGGTCGATCTCGCGCCACCGCGACGGTGCGACGCCCGCGAGGTCGCGCCAGTCCCGCGCCATGTGGGCCTGGTCGTAGTACCCGCACACCACGGACACGTCGGCGAGCGTCGCCCCGGCGGCACCCTTGAGCATCCGGTGCGAACGATGAAACCGGGACAACCGCACCACGTCCTTGGGCGTCACGCCGTACTCCGCGACGAACTTGTTCACCAGATGCCTTCGGCTCCAGCCGACCTCGCGCGCGACCTCGCCGACCCGGATACCGCCGTCGGCGACGAGCAGATGCCAGGCGCGGGTGAGGTGCGGGTCGATCTCCGCCGGCTCCGCGCGGCGCGTCAGGACCTCGTCGAG…	m3	x10	56.2285	59.2403	0.0752765	0.0653339	0.9481	0.997582	P43458	137	2.75371e-08	[GO:0003700] DNA-binding transcription factor activity [GO:0043565] sequence-specific DNA binding [GO:0046677] response to antibiotic
peg.1356	CDS	Chromosome	2252061	2252747	687	POSSIBLE MEMBRANE PROTEIN	- none -	ATGGCTGGCAATGGTGGACCGGTGGAGAAGGTACTGGTCTCGGTCCTCGACAACGGAAGCCGTCTCCAGGCTCCCGCGGTGGCCAAGTACGTCGAATGGGTCCGGCGCTCGCACCCCGGTGAGTCGCCCGCACAGATCGTCGAGCGGATGGAGAAGATGTTCCTTCTGGCCGTGACGGGCAGCGGCAGCGCAGTCGGGGCCACCGCCGCCATTCCAGGGGTCGGGACCGTCGCGTCCATCGCCGCGGTGGGCGCCGAATCGGCGTTCTTCCTGGAAGCGGCGGCGCTGCTCACTCTCGCGGTCGCGTCGGTGCACGGCATCTCCGCCGCCGACCACCAGCAGCGGCGTGCGCTGGTCCTGTCGGTGGCGCTCGGCGAATCGGGCATGGAGATCGTCCAG…	m3	x10	42.9232	51.6248	0.266308	0.242605	0.80065	0.997582
peg.1357	CDS	Chromosome	2254134	2252749	1386	Glutamate decarboxylase (EC 4.1.1.15)	- none -	CTAGTGGGCGAAGTGCTGTTCCGTCGAACGCCCGCCACCCTTCTCGCGGAGTTCGGCGCACACTTCCTCAATCGCCTCGGCGACGAGGGATCCGAGATCGGCGCTGAAGCCCTCGCGTACGACGATGCGCAGGACCGCCACGTCCTCCGCATCGGCGGGCATCGTGTAGGCGGGCACCTGCCACCCCCGCGCCCGCAATTCGTGTGACACGTCGAAGACCGTGAACCCGGGGTCGCCGGCGAGTTCGAACGCCACCACCGGAATGTCGGTGCCGTCCGTGATCAGGGTGAAGCCGTCGATCTCGGCGATGCGTCTGCCCACGCGAACTGCGGTGTCGCGCAGCGTCTCCATGATCGACCGGTAGCCGGCCCGCCCGAGTCGCAGGAAGTTGTAGTACTG…	m3	x10	263.381	225.126	-0.226418	-0.193466	0.83125	0.997582	Q5E5Y7	1202	1.83854e-161	[GO:0030170] pyridoxal phosphate binding [GO:0006536] glutamate metabolic process [GO:0004351] glutamate decarboxylase activity	[vfi00250] Alanine, aspartate and glutamate metabolism - Aliivibrio fischeri ES114 [vfi00410] beta-Alanine metabolism - Aliivibrio fischeri ES114 [vfi00430] Taurine and hypotaurine metabolism - Aliivibrio fischeri ES114 [vfi00650] Butanoate metabolism - Aliivibrio fischeri ES114 [vfi01100] Metabolic pathways - Aliivibrio fischeri ES114 [vfi01110] Biosynthesis of secondary metabolites - Aliivibrio…
peg.1358	CDS	Chromosome	2254245	2255375	1131	ABC transporter, ATP-binding component	- none -	GTGGCAGGGGAGGACGGGTTGACCACACCAATCCCGGGAAGTTTCACGGCGCCGATCGAGGTGCGGGGGCTGTCGAAGCGTTTCAAGAACGTGGACGCGGTCACGGACCTCAGCTTCACCGTGCCGCAGGGATCGATCACCGGATTCCTCGGGCCCAACGGGTCGGGTAAAACCACGACATTGCGGATGATCCTCGGTCTCGTGAAGCCGACGGCCGGCACCTCCACGGTCGCCGGTGTCCCGATCCGCCTCCTCGTCGACCCCGCGCGCACGGTCGGTGCCGTCCTGGACTCGCAGAGCCTGCACCCCAACCGGACGGCACTCGACCACCTGAAGGTGTACGCGTCCGCGATCCGTGTACCGGACGCACGCGCACAACAGGTGCTCGCGCTCGTCGGG…	m3	x10	88.4869	89.0362	0.00892784	0.00767579	0.99365	0.998081	P54592	410	7.52834e-46	[GO:0005524] ATP binding [GO:0016887] ATPase activity
peg.1359	CDS	Chromosome	2255372	2256151	780	FIG00995602: hypothetical protein	- none -	ATGACAGCGCTGCTCACCGCGGAATTCCGCAAGGTCACCACACTGCGGTTCTGGTGGATGCTCGGTCTCGCACCGCTGATCGTCGGGATGTTCTCGAGCGCGATCACCCTGCCGGTGATGCGTGCGTTCACCGACGCGTTCGAGGCCGATCCGAGCGAGGCCAACCTCGCCGCCACCCTGTTCGGGCTGGCGGTCGCGGTTGCCCTCGTCGTCCTGTTCGCCGCACTCTTCGGGGCGGTGAACGTGGGCACGGAATTCCGGTACAAGACGCTCACCACCACCTTCCTCACCGCTCGCGGCCGGGACGGGGTGATCGGCACCAAGCTCGCCGTCACCGCGGCCTTCGGCTTCTTCTACTGCCTCGTGGTGGAGGTGGTCAGCGTCGCCCTGCTGCTGACG…	m3	x10	88.4869	89.0362	0.00892784	0.00767579	0.99365	0.998081	Q1AAU6	73	4.50129	[GO:0005737] cytoplasm [GO:0046872] metal ion binding [GO:0005096] GTPase activator activity [GO:0060271] cilium assembly [GO:0043197] dendritic spine [GO:0002102] podosome [GO:0031253] cell projection membrane [GO:0005547] phosphatidylinositol-3,4,5-trisphosphate binding [GO:0032266] phosphatidylinositol-3-phosphate binding [GO:0005546] phosphatidylinositol-4,5-bisphosphate binding [GO:0001786] …	[rno04144] Endocytosis - Rattus norvegicus (rat) [rno04666] Fc gamma R-mediated phagocytosis - Rattus norvegicus (rat)
peg.136	CDS	Chromosome	984941	986392	1452	Glucose-6-phosphate 1-dehydrogenase (EC 1.1.1.49)	Entner-Doudoroff Pathway, Pentose phosphate pathway	GTGATCTTCGGTGTCACCGGCGACCTGGCCCGGCGCAAGTTGATGCCCGCCATCTACGATCTGGCCAATCGTGGTCTTCTGCCGCCCGGGTTCGCTCTCGTCGGGTTCGCCCGCAGGGATTGGTCGGACGAGGACTTCGGCAAGATCGTCCACGATGCCGTGCGCGACCATTCCCGCACCCCGTTCCGGGAGGACGTCTGGGAGCGACTGTCGGAGGGCCTGCGTTTCGTCAAGGGCAGCTTCGACGACCCGGCCGCCTTCCAGGAACTGGCCAACACTCTCGGGACGCTGGAACGCGAACGCGGGACCGGCGGCAATCACGGGTTCTATCTCGCGATTCCGCCGGACGCGTTCCCGGTGGTCCTGAAGCAGCTGTCGGAGGCCGGTCTCGCGCAGTCG…	m3	x10	379.446	350.988	-0.112472	-0.0350048	0.94825	0.997582	P9WN73	2134	0	[GO:0005886] plasma membrane [GO:0050661] NADP binding [GO:0006006] glucose metabolic process [GO:0006098] pentose-phosphate shunt [GO:0004345] glucose-6-phosphate dehydrogenase activity	[mtu01100] Metabolic pathways - Mycobacterium tuberculosis H37Rv [mtu01110] Biosynthesis of secondary metabolites - Mycobacterium tuberculosis H37Rv [mtu01120] Microbial metabolism in diverse environments - Mycobacterium tuberculosis H37Rv [mtu01130] Biosynthesis of antibiotics - Mycobacterium tuberculosis H37Rv [mtu01200] Carbon metabolism - Mycobacterium tuberculosis H37Rv [mtu00030] Pentose ph…
peg.1360	CDS	Chromosome	2256193	2260083	3891	Transport ATP-binding protein CydD	Terminal cytochrome d ubiquinol oxidases, Terminal cytochrome oxidases	GTGGATCCAGTGGCAAGTGAGAGTGCGTCCGGTTCGGTGATCGAACGGGAGCAGACGCTGGAGCAGGATCAGGCACGGCCGGGCTGGATTCGACGGCTGAGCGGTGAGTGCTGGGCGCACCGCCGCGTCGCACTCGGCGCCCTGTCCGTGACGGTCGTCGCCGCCGGGATCGACATCTCGTTCCCCCTCCTCACCAAGTACGCGGTCGACGCCGCGGGCTCGGGTCGCGACACTCACGTGATCGGCATCGCCGCGCTGCTCATCGCACTGCTCGCGTGCGTCCGCTTCGGCTGCCAGTACGGCCGCCGGATGCTCGCCGGGAAGCTGTCGCTCGACGTCCAGCACGACCTGCGGCTCGGCCTGCTGGGTGCGCTGCAACGGCTCGACGGGCGGGGGCAG…	m3	x10	38.4822	41.0044	0.0915877	0.08408	0.93565	0.997582	O53645	953	1.20227e-107	[GO:0005524] ATP binding [GO:0005886] plasma membrane [GO:0016887] ATPase activity [GO:0042626] ATPase-coupled transmembrane transporter activity [GO:0016021] integral component of membrane [GO:0005618] cell wall [GO:0046677] response to antibiotic [GO:0015562] efflux transmembrane transporter activity	[mtu02010] ABC transporters - Mycobacterium tuberculosis H37Rv
peg.1361	CDS	Chromosome	2260299	2260138	162	FIG00997371: hypothetical protein	- none -	TCATGTATATAGGCGCTCTGATCGGGTACCGAAATAGAAACGAGGCGAACACCTGCCGTGAGCAGCAGCTCTACATCCCAGTTCGGACAGAACCAGTGGTTGGTTGACGAGATGTACCAGCGTTTCCAGGACGATCCGTCGTCCGTGGACGCGAGTTGGCAC	m3	x10	615.078	1313.09	1.09413	0.0445512	0.64685	0.997582	A0R2B1	147	5.91798e-12	[GO:0046872] metal ion binding [GO:0030976] thiamine pyrophosphate binding [GO:0006099] tricarboxylic acid cycle [GO:0004591] oxoglutarate dehydrogenase (succinyl-transferring) activity [GO:0050439] 2-hydroxy-3-oxoadipate synthase activity [GO:0008683] 2-oxoglutarate decarboxylase activity [GO:0004149] dihydrolipoyllysine-residue succinyltransferase activity
peg.1362	CDS	Chromosome	2260195	2263971	3777	Dihydrolipoamide succinyltransferase component (E2) of 2-oxoglutarate dehydrogenase complex (EC 2.3.1.61) / 2-oxoglutarate dehydrogenase E1 component (EC 1.2.4.2)	Dehydrogenase complexes, Dehydrogenase complexes, TCA Cycle, TCA Cycle	GTGAGCAGCAGCTCTACATCCCAGTTCGGACAGAACCAGTGGTTGGTTGACGAGATGTACCAGCGTTTCCAGGACGATCCGTCGTCCGTGGACGCGAGTTGGCACGAATTCCTGACGGATTACTCTCCCGACGCCGCCGCCAAGGCAGGCGCAGCCAACGGACAAGGCACGAACGGCACCACCACCGCCGCACCTGCTGCCGCTCCCTCCGCCAAGGCGTCGACTCCCCCGGTTCCCGAGTCCGAGACCGCACCCAAGCCTCAGACCAAGGCGGCCAACGGCGCCGCGCCGAAGACTGCACCCAACGGTGCAGCTCCGAAGGCTGCTGCCCCGAAGACCGAGGCCCCCAAGAAGGCCGCACCCGCGAAGGAGACCGCGGCGAAGGACGCGAAGGCGTCC…	m3	x10	531.435	1500.97	1.49793	0.90307	0.34645	0.997582	A3Q3N5	4924	0	[GO:0046872] metal ion binding [GO:0030976] thiamine pyrophosphate binding [GO:0006099] tricarboxylic acid cycle [GO:0004591] oxoglutarate dehydrogenase (succinyl-transferring) activity [GO:0050439] 2-hydroxy-3-oxoadipate synthase activity [GO:0008683] 2-oxoglutarate decarboxylase activity [GO:0004149] dihydrolipoyllysine-residue succinyltransferase activity
peg.1363	CDS	Chromosome	2263980	2264696	717	ABC transporter, ATP-binding component	- none -	TTGACTGATCTGCCACTGAGCCGGGTCGAGTTCACTCCACGGAGCGGATTCGACCCGGCTTCGTGGTATCTGGACCTGCCCGCGGTGGCGGAACTGTGCGAAAACGGGCTGGCATTCGAGCGGCCCGTCACCGTGATCGTGGGTGAGAACGGGGTCGGGAAGTCGACGCTCGTCGAGTCGATCGCCGCGGCCTGGCAGGGCGGGTTCCGCGGGGCGCAGGACCGGTTGTGGTCGGCGGGATCCAGCCCCGAGGACGCGGACCTCGGCACTCATCTCACGTGTGTCGGCGCCCGGCCGCAGCCGTACGGCGGGTGTTTTCTGCGTGCCGAGTCGATGCATTCGTTGTTCGGTGCGGCCGACGAGTCACGGCCCCGAAACGACGATCAGTCGTTCAACCAG…	m3	x10	31.026	68.5046	1.14272	0.986157	0.33865	0.997582	Q5E3S7	106	0.000112136	[GO:0005524] ATP binding [GO:0005886] plasma membrane [GO:0016887] ATPase activity [GO:0015439] ATPase-coupled heme transmembrane transporter activity [GO:0017004] cytochrome complex assembly	[vfi02010] ABC transporters - Aliivibrio fischeri ES114
peg.1364	CDS	Chromosome	2265658	2264693	966	FIG00995468: hypothetical protein	- none -	CTAGGCAGGCGCCTGCTGCCCCGTCTCTGCCCGGGACCTCACGGCCTGGACTCCGAGGGCGGTGGCGGCGAGTAGTCCGCCGAGGGCGGTGAGGGTGAGCGCGTCGGGGTGGATCAGCGGTTGGCCGCGGAACGCCTGCCAGGTGAGCACGGCGAGCAGTCCGGTGTAGGCGAGCGCCAGCACGGCCATCAGGGAGGCGCGGGTTCCCTCGCTGCGGAGCCACGGAATCCGCGACGCGAGAACGCTCAGGGCGAGGGCGCCGATCAGCATCACCTGCAGCCCGTGCAGTCCGACGAAGTGCGGGATGCGGAGGTCGCCGCCGGACGTGCTCCAGTTGGTGACGGGCAGTCCCGGATTCTCGTCGGTGACGCCGACGCTGTGCCGTGCGGCGAGTTGGAC…	m3	x10	2.66056	8.15655	1.61623	0.579868	0.56085	0.997582	Q8RIH1	91	0.01402	[GO:0019843] rRNA binding [GO:0003735] structural constituent of ribosome [GO:0022625] cytosolic large ribosomal subunit [GO:0002181] cytoplasmic translation	[fnu03010] Ribosome - Fusobacterium nucleatum subsp. nucleatum ATCC 25586
peg.1365	CDS	Chromosome	2266399	2265752	648	Transcriptional regulator, TetR family	- none -	CTAGGGGTGTCGGGTCGTGGTGGCCGACACCAGCGCTGCGGCGATCTCAGGTGCGGCGGCGATGGCGAGCGCGGGAAGGGCCTGGACGTTGAGTTCGATCAGTTCGTCTCGGGTCAGGTGTGGGTCGCGCAGCCAGGTgaTCGTGACTTCCTCGACGTAGGCGAtCCAGCCCCGGACGGCGAGTGCGACGGCCTTGGTGGGCTCGATGCCGATCGCCGGGAGTTGTTCGAGGGTCCGTTCGGACATCACGGCGCGGGTTTGCTCGAAGACGGCGCGCATGTCCGGGTCGCCACTCGCCGTCCCTCTCAGGAGCGACACGTAGGTGCCACGGTTCTCGCTGACGTAGTCGACGTAGGACGCGAGCACCGAGCGCAGGATCTGCATCGGATCCCGCGCTTC…	m3	x10	87.1554	90.8303	0.059583	0.0180246	0.8051	0.997582	P9WMB9	128	9.56256e-08	[GO:0003677] DNA binding [GO:0006355] regulation of transcription, DNA-templated [GO:0042803] protein homodimerization activity
peg.1366	CDS	Chromosome	2266470	2268071	1602	Cyclohexanone monooxygenase (EC 1.14.13.22)	- none -	ATGAGTCTCCCCGTCACAGATACTTCCGCCCCCACCGCAGGGGTCCGGCACATCGACACGCTGATCATCGGCAGCGGGTTCGCCGGCCTCGGCGCGGCGATCAAGCTGACCCAGGCAGGCAAGACAGACTTCCTCGTGCTCGAACGCGGCACCGACGTCGGTGGTACCTGGCGAGACAACACGTACCCGGGCGCGGCGTGTGATGTTCCCTCACATCTGTATTCCTACTCGTTCGCGCTGAACCCGGAGTGGACTCGGTCGTTCTCGACGCAGCCCGAGATCCAGCAGTACATCCAGTCGGTGGCCGACAAGTACAAGGTGCGCGACAAGCACCTCTTCGGCTGTGACGTGCAGTCCGCCCACTGGAACGAGTCGACCACCCGCTGGGAGGTCACCACC…	m3	x10	126.342	94.4914	-0.419084	-0.278241	0.749	0.997582	Q9I3H5	1355	0	[GO:0050661] NADP binding [GO:0050660] flavin adenine dinucleotide binding [GO:0055114] oxidation-reduction process [GO:0004499] N,N-dimethylaniline monooxygenase activity [GO:0016709] oxidoreductase activity, acting on paired donors, with incorporation or reduction of molecular oxygen, NAD(P)H as one donor, and incorporation of one atom of oxygen
peg.1367	CDS	Chromosome	2268068	2268898	831	Short-chain type dehydrogenase/reductase	- none -	GTGAGCGAGTTCGCAGGCAAGGTAGTCGTAATCACCGGAGCCGGTTCCGGTATCGGCAGGGCGCTCGCCCTCAACCTGGCGGGCCGGGGTGCCAGGCTGGCGATCTCGGACATGGACACGGTCGGGCTCGCCGAGACCGCACGCCAGGCCGAGGCGCTGGGCGCCGAGGTCAAGGCCGATCACCTGGACGTCACCCAGCGCGAGGCGGTGCTCGCATACGCCGACGAGGTGCGGGCGCACTTCGGCAAGATCAACCAGGTGTACAACAACGCCGGCATCGCCTACCACGGTGAGTTCGAGAAGTCCGAGTTCAAGGACATCGAGAAGATCATGGACGTGGATTTCTGGGGAGTCGTCAACGGCACCAAGGCCTTCCTGCCGCATCTCATCGCGTCGGGC…	m3	x10	126.342	94.4914	-0.419084	-0.278241	0.749	0.997582	P9WGP9	967	1.20478e-131	[GO:0016491] oxidoreductase activity [GO:0044119] growth of symbiont in host cell [GO:0010447] response to acidic pH
peg.1368	CDS	Chromosome	2268906	2269826	921	putative esterase	Alpha-Amylase locus in Streptocococcus	ATGAGCTTCCACCTGCCGCTGCCGGTCGTCGCGACGGCCCTCCGGCCGTTCTACCGCCTCGGCCTCAACGCCCGGCTTCCGTACACCGTCCAGAGGGCGATCCTCGACCTCGGCGCTCCGTTGCAGCAGGTGCCTGCAGGTGCCGTCGTCCGCCCGACCTCGCTGGCCGGGCGGCCGGCGGAGCGAATCACGGTGGGAGCCACCGAACGCCGGACCGCCGTCCTCTACCTGCACGGTGGGGCGTACACGATCGGTTCGCTCGCCACGCACCGTTCGCTGGCCGCTCACCTCGCCAGGGAATCCGGCAGCGTCGTCTACACCCTCGACTACCGGCTGGCTCCCGAACATCCGTTCCCGGCCGGGCTCGAGGACGCGGTCGCGGCATACCTGGAGCTGAAC…	m3	x10	126.342	94.4914	-0.419084	-0.278241	0.749	0.997582	P9WK85	359	3.27457e-39	[GO:0005886] plasma membrane [GO:0016787] hydrolase activity [GO:0009056] catabolic process [GO:0044119] growth of symbiont in host cell [GO:0010447] response to acidic pH
peg.1369	CDS	Chromosome	2270726	2269785	942	Substrate-binding region of ABC-type glycine betaine transport system	- none -	TCACAGATGAGCGTCGAGCCACACCCGCGCCACGTCGGCTGAATCGGCACCACcGCGGACCTGgCCGATCATGTCGGCCAGGTCcGCGGTcGTCAGCTCACCCGCCACGACGTTCAACGCCTTCAGCTGGGCTTCGGTGAGAGTTCCGATCCGGAACAGCGGcACCACGTTCTGTGCGGTGAaCACGTGCTCGTCGTCCGCCAGCAGCACCAGgTCCGCGCCCGCGACGGCGGGTGACGCGGTGGTCACCCCGGCCACCCGCACGGCTCCGTCCGCCGGTGCCGTGGCGTCGAGTTCGCCGACGGCGGCGGCGTCGTCGTCCACCGTCCGAATCCGTGCGAACGTGCAGCCGGTGAGGTCGGGAAGCGCGTCGACCTCGAACGCCGGGGCGAGCACGGC…	m3	x10	7.38688	5.55439	-0.411336	-0.0429863	0.8711	0.997582
peg.137	CDS	Chromosome	986393	987304	912	OpcA, an allosteric effector of glucose-6-phosphate dehydrogenase, actinobacterial	Entner-Doudoroff Pathway	ATGATCATCGACATTCCCGCGACCACCACCGGACAGGTCAACAAGAAACTGGTGGAGGTGCGCAAGACCGGCGGCGCAGTGACCCTGGGACGAGTCCTCACGCTGGTGGTATGCACCCGCGACAGTGAGTACTCGGAGGACATCATCGACGCCGCCAACGAGGCGAGCCGGGAGCATCCGTGCCGCGTCATCGTCGTCGCCTGGGGGTCCCGTGACGCGGAACCCCGCCTGGACGCGCAGATCCGCGTCGGCGGCGACGCCGGTGCGTCGGAGGTCGTCGTGCTCCGCCTGTTCGGCGAACTCGCCGACCACGAGAGCAGCGTGGTGGTGCCGTTCCTCCTCCCCGACACTCCCGTCGTCGTGTGGTGGCCGGAGACGGCCCCGGAGGTCCCCGCCGAG…	m3	x10	379.446	350.988	-0.112472	-0.0350048	0.94825	0.997582	Q54709	118	1.28944e-05
peg.1370	CDS	Chromosome	2270870	2271841	972	L-proline glycine betaine binding ABC transporter protein ProX (TC 3.A.1.12.1)	Choline and Betaine Uptake and Betaine Biosynthesis	ATGCGCACCTCACGAATTCTGTCGGGCCTCACCCGCCGCTCCGTGGGCAGTATCGCTCTCGCGACGGTGGCCGTCGTGTCGCTCGCGGCGTGCGGTGGCGGATCCGACCCCCTGACCGCCGGCGGCGAGGGATCCGGTGACGACCCCAACACGATCATCGTGGGATCGGCGAACTTCCCCGAATCGGAGACGGTCGCGAACATCTACACCGAGGTGCTCCGCGCCAACGGGTTCGATGTGACGACGAAGTTCAACATCGGCAGCCGTGAGGCCTACATCCCTGCGCTGAAGGACGGCTCGATCGACGTCATCCCGGATTACACGGGCAACCTGCTGCAGTATCTCGACCCGGACTCGACGGCGACGAGCGCCGCCGACGTGGACGCCGCGCTGCCCGCC…	m3	x10	56.6451	29.5255	-0.939989	-0.812651	0.44175	0.997582	P33362	219	5.77666e-19	[GO:0005886] plasma membrane [GO:0006865] amino acid transport [GO:0022857] transmembrane transporter activity [GO:0043190] ATP-binding cassette (ABC) transporter complex [GO:0042597] periplasmic space [GO:0071474] cellular hyperosmotic response [GO:0031460] glycine betaine transport	[ecj02010] ABC transporters - Escherichia coli K-12 W3110
peg.1371	CDS	Chromosome	2271852	2273009	1158	L-proline glycine betaine ABC transport system permease protein ProV (TC 3.A.1.12.1)	Choline and Betaine Uptake and Betaine Biosynthesis	GTGATCACATTCTCGGGAGTCACCAAGCAGTACCCGGACGGTACGACGGCGGTCGACAACCTCGACCTGGAGATCGACGCCGAATCGTTCACGGTCTTCGTCGGGCCGTCCGGCTGCGGCAAGACCACGTCGATGCGGATGATCAACCGAATGATCACCCCGACCGCGGGAACGATCACGGTCGACGGCCGCGACATCGCCCAGACCGACGCGGTGAAGCTTCGGCTCGGCATCGGCTACGTCATCCAGAGCGCAGGACTGCTGCCGCACCGCACGGTGGTCGACAACGTCGCGACCGTGCCGGTGCTGCGGGGCGACTCACGACGCAACGCCCGCAAGGCCGCGTTGGCGGTGCTCGAACGCGTCGGACTCGACCCGGCGCTGGCGTCCCGCTATCCC…	m3	x10	33.2688	14.9104	-1.15785	-1.06889	0.29885	0.997582	Q45460	696	1.82041e-87	[GO:0005524] ATP binding [GO:0016887] ATPase activity [GO:0006865] amino acid transport [GO:0016020] membrane [GO:0031460] glycine betaine transport	[bsu02010] ABC transporters - Bacillus subtilis subsp. subtilis 168
peg.1372	CDS	Chromosome	2273014	2273712	699	L-proline glycine betaine ABC transport system permease protein ProW (TC 3.A.1.12.1)	Choline and Betaine Uptake and Betaine Biosynthesis	ATGCGGTGGCTCATCGACAACTTCTCGGTCGTCGTCGACCTGACGAAGACCCATCTCTACCTCGCGCTGGTTCCGCTGCTGATCGGGTTGCTCATCGCGGTCCCGGTCGGGACCGCGATCCGGGGTGCGTCCTGGCTGCGGAAGATCACGCTGATCGTCGCGGGCATCGCGTTCACGATCCCGTCGCTGGCATTGTTCGTGACAATCCCCTCCGTCGTCGGACTGCAGATCCTGGACCCGCTCAACGTGGTGATCGCGCTGACGATCTACTCCACCGCCCTGCTCATCCGCGCCGTGCCCGAGGCCCTCGACTCCGTTCCCGCCGACGTCGTCGACTCGGCCACCGCGATGGGTTTCACCCGGCTCCGCCGGGCCCTGACCGTCGAATTGCCCCTCGCG…	m3	x10	43.4696	15.9064	-1.4504	-1.36915	0.16605	0.997582	Q8ZPK3	94	0.00426397	[GO:0005886] plasma membrane [GO:0016021] integral component of membrane [GO:0055085] transmembrane transport [GO:0031460] glycine betaine transport	[stm02010] ABC transporters - Salmonella enterica subsp. enterica serovar Typhimurium LT2
peg.1373	CDS	Chromosome	2273709	2274413	705	Glycine betaine ABC transport system permease protein	Choline and Betaine Uptake and Betaine Biosynthesis	GTGAACATCTTCGGCGGCGCATGGGAGTACATCGTCGATCCGGGTAACTGGTCGGGCAGTACCGGAATCGGCGCCCGCATTCTCGAACACCTCTGGTACAGCTTCCTGGCAGTTGCACTGTCCGCGGTGGTCGCGGTCCCGATCGGTCTGATCATCGGACATCTGCGCAAGGGTGACGTGGTCGTGGTCGGTCTCGTCAACGCGCTCCGCTCGCTGCCGACACTGGGTCTGCTGACGTTCCTGGTGCTGCTGCTCGGACTGGGTCTGATCCCGCCGATCCTGGCGCTGGTGATCCTCGGAATCCCGCCGGTGCTCGCGGGCACGTACGCGGGTGTCGCGAACGTCGACCGAACGGTCGTGGACGCCGCCCGCGCGATGGGAATGACCGAATGGCAGGTC…	m3	x10	43.4696	15.9064	-1.4504	-1.36915	0.16605	0.997582	Q9KHT8	213	1.82558e-19	[GO:0005886] plasma membrane [GO:0016021] integral component of membrane [GO:0055085] transmembrane transport
peg.1374	CDS	Chromosome	2274648	2274496	153	NADP-dependent malic enzyme (EC 1.1.1.40)	Pyruvate metabolism I: anaplerotic reactions, PEP	CTAGTCGGTGACGCCTTCTGCACGAGCAGCGGCGGCGACTGCCTCCGCGACAGCGGGGGCGACGCGAGGATCGAGCGGGCTGGGAACGATCTTGTCTACAGCCAGCTCGTCACCGACGACCGAGAGGATTGCCTCGGCGGCGgCGAgCTTCAt	m3	x10	54.2553	85.6412	0.658542	0.535783	0.62605	0.997582	O34962	72	0.0784594	[GO:0046872] metal ion binding [GO:0051287] NAD binding [GO:0004471] malate dehydrogenase (decarboxylating) (NAD+) activity [GO:0008948] oxaloacetate decarboxylase activity	[bsu02020] Two-component system - Bacillus subtilis subsp. subtilis 168 [bsu00620] Pyruvate metabolism - Bacillus subtilis subsp. subtilis 168 [bsu01200] Carbon metabolism - Bacillus subtilis subsp. subtilis 168
peg.1375	CDS	Chromosome	2276324	2275965	360	FIG00994936: hypothetical protein	- none -	TCAACCCCACCACTGGGTGGCCAGCAGAAGCGCCGCCGCCGCGAGAACGGCGACGGATGCGACCACGGCGACGAGACCGTCGCGGCGGTCCGAAATCCGCTGCGCAACGATCACGAACACGGACGCAACCACGTGCGCGGTGATGGAGATCGCCCCGGGGCCGGGGAAGCCACGGCCGCCGCCCACGTAGGCGGAGCCGATCACGACGAGGCAGAGGATCACCACGCCGGCGGCGACGGCCCCGCTGAGGGCGCGCAGCGCGCGGACCACGAGCGGACTGCGTCGCGGTTCGGTGGCCGTCACCGTCCTCGGGACGGTGTGACCGTAGGGATCGTACAGCTCGGACTCGTGCGTGTTCAT	m3	x10	45.6447	73.8975	0.695081	0.546828	0.5341	0.997582	F4KEL0	69	2.03974	[GO:0005576] extracellular region [GO:0004252] serine-type endopeptidase activity
peg.1376	CDS	Chromosome	2277175	2276321	855	COG0613, Predicted metal-dependent phosphoesterases (PHP family)	CBSS-314276.3.peg.1499	TCATGCCGAGACCACCTGCACCCCGGACGCTTTCGATACGAGGGTGTCGAATTCGTCGGCGTCCGTCGTGAACTCACCGAGCCGGATGGCCTTGTTCGTGCCGTGGTAGTCGGACGAGCCGGTGACGACCAGACCGAGCTCGTCGGCGAGTTCCTGCAGTACCCGCGCGTCGTCCGACGAGTGATCGGGGTGATGCACCTCGAGTCCGTGCAGACCGGCTCCCGCCAGGTCGCGGACGTGATCGAGGGACAGCAGCCGTCCCCTCGTGCGGGCCCGACCGTGGGCGAGGACGCTCACTCCCCCGGCCTCCGCCACCAGTTGGACGGCGTCGTCGAGGGGGGTGTCCGACTTGTCGACGAAGTACCGGCCGCGCGGGGCCAGCAGATCCACGAACGCCTC…	m3	x10	45.6447	73.8975	0.695081	0.546828	0.5341	0.997582	P44176	234	1.52314e-21	[GO:0046872] metal ion binding [GO:0000166] nucleotide binding [GO:0004534] 5'-3' exoribonuclease activity [GO:0035312] 5'-3' exodeoxyribonuclease activity
peg.1377	CDS	Chromosome	2277322	2278413	1092	Magnesium and cobalt transport protein CorA	Magnesium transport	GTGCCGTCTGTGCCCTCGcTCCCCAAGCGCGGCAGCGACAAGGATCAGCGCAACGGTGACAAGGACCCGGCCCCCAGGATCCGCATCCCGACGGCGCGCGCCATCGTGGATTGCGGTGTGTACGTCGACGGCACGAGGCTTCCCGGCAAGTACACGCACCAGGCCGCGATGGCCGAGGTCCGCGAGCAGGGTCGGGGGTTCGTGTGGGTCGGGCTTCTCGCCCCCGACGAGGGGCAGATGGAGAGTGTGGCCGAGACGTTCGGGCTGCACGAGCTGATGGTCGAGGACGCCGTCCACGCCCACCAGCGGCCGAAGCTGGAACGCTACGACGACGTCCTGTTCCTCGTGTTGCGGACGGTCAACTACGTGCCGCACGAGTCGGTGGCCACTGCCAGCGAG…	m3	x10	23.9267	43.2246	0.85323	0.603676	0.56345	0.997582	O31543	364	3.89843e-39	[GO:0000287] magnesium ion binding [GO:0005887] integral component of plasma membrane [GO:0050897] cobalt ion binding [GO:0015087] cobalt ion transmembrane transporter activity [GO:0015095] magnesium ion transmembrane transporter activity
peg.1378	CDS	Chromosome	2278982	2278410	573	FIG00995475: hypothetical protein	- none -	CTAGAGGGACGCGGCACCGCGGTGCGGATCGCGGACGTCGATGCCCGCCTCCGCCCAGGCGTCGCGTAGTGCGCCTGCGCCGCGCAGTCGGACCCACGCCGCCTCGGTGCCGGTGATCGGCACGACCGCGAGGAACCGCACGGCATCCGCGGGTTCGGGCAGCGGGAGGTCGGGGATGGCCGACTCACCGAGCAGCACGGCGGTGAACGGTGTGTCCTTCCACAGCGGCTCCCCCAGGTCGAGCAGCGCgTCCTCGACGAGAACCACCCCTTCCACCGACGGCGCCGCCGCCAGGACCGCGAGTGTGCGCGCCACTCCCGACGCCACCCCGGCgCCGCCGCGCAGGGTGAGGATCAGTTCGGCGCGGGGGCCACGGAGCGGGTCGGCCACCAGTTCGCC…	m3	x10	32.476	39.0767	0.266937	0.134999	0.47845	0.997582	P55627	69	7.9954	[GO:0004252] serine-type endopeptidase activity [GO:0070008] serine-type exopeptidase activity
peg.1379	CDS	Chromosome	2279081	2279758	678	probable phosphoesterase	- none -	GTGTCCGACGAGACGATCGAGTCGCTGTGGAGTTCGCAGGTGCGTGCCCTGGACGTCGACCTGATCCTCGGTGCGGGCGATCTCCCGTTCGACTACCTGGAATACCTGATCGACGCGCTCGACGCGCCGTGTGTCTTCGTGCCGGGCAACCACGACGCCGATCTGTCCGGCTACTCCGCGGGACGTGTCGGATGGATGCGGGCGGGTCTGCCCTCGGCGTGGCCGGGACCCTGCGGCGCGGTCAACGCGGACGGTCGGATCGTGCGGATCGCGGGCCTGCGCATCGCGGGCCTGGGTGGGTCGATCCGCTACAACGACGGCCCCAATCAGTGGACCGAGCGGCAGCAGCGGCGGCGGGCGCGCAACCTGGCTCTGACGAGTGCGTGGCACGCACGCCGC…	m3	x10	82.2537	101.953	0.309753	0.213993	0.8314	0.997582	P44050	93	0.00638931	[GO:0016787] hydrolase activity
peg.138	CDS	Chromosome	987297	988040	744	6-phosphogluconolactonase (EC 3.1.1.31), eukaryotic type	Entner-Doudoroff Pathway, Pentose phosphate pathway	ATGAGTGACATCCATGTAGAAGTCCACCCCGACACCGACACGCTGGTGACGAGGGCCGCAGAGCGGTTCGTCGCCACCGTCGTCGCCGCCCAGAAGGACCGTGGTACGGCGTCGGTGGTCCTCACCGGAGGCGGCACCGGGATCGGGCTGCTCGAGAAGGTGCGGGAGAACCCGGGCGACATCGACTGGCGCGCGATCGACATCTACTGGGGTGACGAGCGCTTCCTGCCGGCCGGCGACCCGGAACGCAACGACGTGCAGGCGCGGGCCGCACTGCTCGACCACGTCGACGTCGACCCCGACCGGGTGCACACCATGCCCGTCGCCGACGGCATCTACGAGAACGATCCGGAGGCGGCTGCCGTCGCGTACGCGCAGGTGCTCGGGGCCCACGCCGAC…	m3	x10	379.446	350.988	-0.112472	-0.0350048	0.94825	0.997582	Q49700	469	5.30974e-57	[GO:0005975] carbohydrate metabolic process [GO:0006098] pentose-phosphate shunt [GO:0017057] 6-phosphogluconolactonase activity	[mle01100] Metabolic pathways - Mycobacterium leprae TN [mle01110] Biosynthesis of secondary metabolites - Mycobacterium leprae TN [mle01120] Microbial metabolism in diverse environments - Mycobacterium leprae TN [mle01130] Biosynthesis of antibiotics - Mycobacterium leprae TN [mle01200] Carbon metabolism - Mycobacterium leprae TN [mle00030] Pentose phosphate pathway - Mycobacterium leprae TN
peg.1380	CDS	Chromosome	2279748	2280614	867	transcriptional regulator	- none -	ATGGCACGTGACACCGGGTTCCCCGCCGCCGACGCGGAGAACGATTTCTCCCGCCAGCGTCGCCGCGCCGAGTTGTCGCGGCTGGTCAGCTGGCTGCGCCGCGAGCCGGACGACGTCAACGAAATCCTGCCGTTCGACGAGGTGGTCGCTGCCGTCGGACGGGTCGGGGAACGATCGCTCGGACTGCAGGTGATCCCGGTCAACTCCATCGTCGGAAGCGTCGACCGGACCCGCGACTTCGACCGGTTCTTCCGGCCCATGTCCACCCGTGTGCGCGAGCGCTGGCAACGGCTGGCGGCCGCGCAGCGCCGGGGCGAGTCGGTGCCGCCGATCCAGGTGTATCGGATCGGGTCCATGCACTTCGTCAGCGACGGCCACCACCGCGTCTCCATCGCGTAC…	m3	x10	82.2537	101.953	0.309753	0.213993	0.8314	0.997582	Q57647	76	1.39393
peg.1381	CDS	Chromosome	2281695	2280604	1092	FIG00996257: hypothetical protein	- none -	CTAGCCCGTGAACCGCACGACACGCTCGGGCGCGTCGGGGTGCGCGAACTTCAGCAGTCGCCTGCCCTCCGCCTCGATCGCGGTGCGGTGCGTTTTCGCGATGTTCGCCAACGGTTCCACGTCGAGTACTGCACGGGACTTCTCGACCACCGTCGTGGTGAACGCCGCGACCCTGCCGTTCACCAGGACAGCCGGTTTGATGATGCCGTTCTGGGTGAAGATTTTCTTCCGCACGTCGTCGTCGAGGAGGCGTCCGCGGTCCGCGTGCGAGAGCAGCACGTTGTCGAACGGAGCGAGGATGCGGACGGGGGCGGGGGTGCCCGGGTCCGGCCGGGGTGCGTCGGGAAGGTCGAAAAGTTCCGGCCCCGATTCCCCCGCGAACACCCGGAGTTCCGGCCG…	m3	x10	10.1555	10.4806	0.0454574	0.0163897	0.6615	0.997582	O39929	75	4.6487	[GO:0008270] zinc ion binding [GO:0005576] extracellular region [GO:0005524] ATP binding [GO:0016021] integral component of membrane [GO:0003723] RNA binding [GO:0042025] host cell nucleus [GO:0005198] structural molecule activity [GO:0017124] SH3 domain binding [GO:0004252] serine-type endopeptidase activity [GO:0004197] cysteine-type endopeptidase activity [GO:0003724] RNA helicase activity [GO…
peg.1382	CDS	Chromosome	2281786	2283321	1536	putative membrane transport protein	- none -	ATGGCCGCCGGATCGACAACCGCAGCCAGGGCTCTCCTGCCCGTCATGTGCTTCGTCGTGATGATTGTCGCCGTTCTGCAGACGTTGGTGGTGCCGATCGTCGGGACCATCGGTGCGCAACTCGACGTCGGCCCCACCGCCGTCGGCTGGCTCCTCACCGCGAACCTCCTCGCGGCCGCCACCGCGACACCCGTCCTCGGCCGCCTCGCCGATCTCCGCGGCAAACGACCCGTCCTGCTCGGGGTGCTCGTGGTCGTGCTGCTCGGCTCCCTGATCGGTGCGTTGTCGACGTCCGTGGGGGTGCTGATCTTCGCCCGCGTGCTCCAGGGCGTGTCGTTCGCGCTGTTCCCCATCGGCATCGCGGTCCTGCGTGACGAACTTCCCGCCGAGAAGCTGACC…	m3	x10	14.9303	16.8409	0.173727	0.0637226	0.6273	0.997582	P96712	140	8.0297e-08	[GO:0022857] transmembrane transporter activity [GO:0005887] integral component of plasma membrane [GO:0055085] transmembrane transport [GO:0046677] response to antibiotic
peg.1383	CDS	Chromosome	2284460	2283291	1170	ABC sugar transporter, ATP-binding component	- none -	TCAGAGGGTGAGGTTGGCTCCCGAGTCCTGATCGAACAGGGCGATCTTCGCTCGGTCGAACCACAGTTCCACCGGCCTGCCGTGCGCCGCGGACGATTCGGTCGACAACCGGGCGACCAGCTGCCCGCCGCCCGCGACCGCGGTCCCCGAGTCGGCGGCGAGCTCCTCGAGTTCCCGGGAAGTCACCTGCGGTCCCTCGGCCGTGAAATAGGCGTACTTGTCCGAACCCATCGACTCGAGCACCTCGACGTTGGCCGTGAACGTGGCACCCGCCGCCCTCTGCCCCTCGTCGACGAGCCCCACGTCCTCGAAGTGCTCCGGACGGATCCCGACGACGACGTCCTTCGCCGTGTTCGACGACCCGATCCTGTCGCGCGTCTCCGGGGGCAGCATGAACTC…	m3	x10	87.255	69.6942	-0.324198	-0.274195	0.76235	0.997582	P9WQI3	1389	0	[GO:0005524] ATP binding [GO:0016887] ATPase activity [GO:0009405] pathogenesis [GO:0044117] growth of symbiont in host [GO:0055052] ATP-binding cassette (ABC) transporter complex, substrate-binding subunit-containing [GO:0015771] trehalose transport	[mtu02010] ABC transporters - Mycobacterium tuberculosis H37Rv
peg.1384	CDS	Chromosome	2285334	2284498	837	Inositol transport system permease protein	Inositol catabolism	TCAGCCCTTCACTGCGCCGGAGGTCAGACCGGCCACGATGCGTCGTTGGAAGAACAGCACGAAGATGATGATCGGGATCGTGATCACCATTGCGGCCGCGGCGATCGAGCCCGTCGGCTCCTCGAACTGGGAGGCGCCGGTGAAGTTCGCGATCGCGGCAGGCGCGGTGATGGACCGTTCCGTCGACGTCAGCGAGATCGCGAACAACAGGTCGTTCCAGCAGAAGATGAAGACCAGGATCGCGGCGGTGACGATGCCCGGCGCCGCCAGCGGTGCCACGACCTTCCGGAACGCCTGAGCCGGTGTGGCACCGTCCATCTTGGCCGCCTTCTCCAGCTCCCAAGGGATCTCCTTGAAGAAGGCGGACAACGTGTAGATGGCCAGCGGGAGCGCGAACGT…	m3	x10	142.332	39.8526	-1.83651	-1.62225	0.13	0.997582	P9WG01	1001	8.33313e-137	[GO:0005886] plasma membrane [GO:0016021] integral component of membrane [GO:0055085] transmembrane transport [GO:0044117] growth of symbiont in host [GO:0008643] carbohydrate transport
peg.1385	CDS	Chromosome	2286284	2285337	948	ABC sugar transporter, permease component	- none -	CTATCGGTTTCCTTCCGTGTCGGACCCGGGAGCCGAGGCGCCGAACAGCTTGATGAACACGAACGCGAGCAGTGCGACGCAGAGGAAGATCAGGACGCTGATCGCCGAGCCGATACCGAGGTTGAACGCCTTGAACAGGTTGTCGTAGCCGAGGATCGACAGCGATCCGGTGTCGTTGGCGCCCTTGGTGAGGACGTAGATGTTGTCGAAGATCCGGAACGCGTCGAGGGTGCGGAACAGCAGCGCCACGAGGATCGCGGGTTTCATCAGCGGCAGGATGATCCGCACCAGCCGCGTCCACGCCCCGGCGCCGTCGACCTGCGCGGCCTTGAGGAGGTCGTCGGGGACGAGGGCCAGCCCGGCGAGCAGCAGCAGCGCCATGAACGGCGTCGTCTTCCA…	m3	x10	315.096	104.409	-1.59354	-1.35242	0.1189	0.997582	P9WG03	964	5.08641e-130	[GO:0005886] plasma membrane [GO:0016021] integral component of membrane [GO:0055085] transmembrane transport [GO:0044117] growth of symbiont in host [GO:0008643] carbohydrate transport
peg.1386	CDS	Chromosome	2287645	2286281	1365	Maltose/maltodextrin ABC transporter, substrate binding periplasmic protein MalE	Alpha-Amylase locus in Streptocococcus, Bacterial Chemotaxis, Maltose and Maltodextrin Utilization	TCACGGGATCAGCCCTTCCGAGTTGACCGCCTTGCGTACCTGTTCGGCGAGTTCGTCGACGGTGCGCGGCGGGTCGATGTCACCGACCGGATTCAGCGTGTCGGTGATCAGGGTCGAAATGCTCTGGTACGCCGGTGACACCGGGCGGACGGAGGCCGTCTCGAGACTCTCCCGCACCTCACGCCACGCGGGGTACGCCTCCTGGAACGCCGGGTCGTCGTACAGGCTCGCCAACGTCGGCGGCACACCACCGTTGACAGCGTTGTTGCGCTGGTTCTCCTCGTTCCGCAGGCACGACACCGCCTCGAACGCCAGGTCCGGGTGCTGACTGGTCTTCGCGACCGCGATGTTGAACCCGCCGATCGTCACCTCGGCCGGTCGCCCGGGGATCACCGACGG…	m3	x10	315.096	104.409	-1.59354	-1.35242	0.1189	0.997582	P9WGU9	1038	8.98984e-137	[GO:0005886] plasma membrane [GO:0009405] pathogenesis [GO:0044117] growth of symbiont in host [GO:0015771] trehalose transport
peg.1387	CDS	Chromosome	2288386	2287895	492	FIG00945083: hypothetical protein	- none -	TCAGAGCGCCAGTTTGGCCAGCATGTCCCGGGCCTTCTCCGCCGACTTCGGCTCGCACAGCACGTCGTACCGTCCGGCGACCAGTTGCATCGTCGACGCGAAGTCCCGGGTCCCTCGCGTCGCCGCGTACGGGATCGTCGTGGAGATCAGCCCGAAAATGATGCCGCCGACGATGCCGACGACGAGCGGCGCCAGGAAACCGCCCGTGACGATGCCCAGCAGCAAACCGAAGAACACGCCGAGCCAGGCACCCGAAACAATGCCCccGCCAATCACTTTCGCCCAGGTGAGGCGGCCCAGCACCCGcTCGACCTGCATGAGGTTGACACCCACGATGGTGACGTCCTCCACCGAGAATTCCTGATCGGAGAGGTAGTCGACGGCGCGCTGCGCCTCCGC…	m3	x10	254.442	144.294	-0.818328	-0.724392	0.4856	0.997582	Q11VI6	70	2.76056	[GO:0005737] cytoplasm [GO:0047429] nucleoside-triphosphate diphosphatase activity [GO:0009117] nucleotide metabolic process [GO:0035529] NADH pyrophosphatase activity
peg.1388	CDS	Chromosome	2289416	2288454	963	L-malyl-CoA/beta-methylmalyl-CoA lyase (EC 4.1.3.-), actinobacterial type	Ethylmalonyl-CoA pathway of C2 assimilation	CTATTTCTCGTCAGGTCGGACGAACTCGGTGGTCCGTTTCATACCCGCGGCGCGCCCCTTGGCGGAGATCACGAGCGCCATCTTGCGACTCGCCTCGTCGATCATCTCGTCGCCGAGCATGACGGCACCGCGCCCGCCGCCTGCCGCGGAGGTGTGGAACTCGTAGGCGTCCAGGATCAGTTCGGCCCGGTCGTAATCGTCCTGGCGGGGGCTGAACACGTCGTTCGCCGCCTCGATCTGGGTGGGATGCAGAACCCACTTGCCGTCGAAGCCGAGCGCGGCCGTGCGCTGCGCCGACCGACGGAACGCCTCCACGTCGCGGATCTGGAGGTAGGGGCCGTCGATGGCCTGCACCCCGTGCGCGCGGGCGGCCATCAGGATGGTCATCAGAATGTGGTG…	m3	x10	56.9024	36.8881	-0.625333	-0.543956	0.6041	0.997582	A4WVF5	495	5.36137e-59	[GO:0046872] metal ion binding [GO:0043959] L-erythro-3-methylmalyl-CoA lyase activity [GO:0050083] malyl-CoA lyase activity	[rsq00630] Glyoxylate and dicarboxylate metabolism - Rhodobacter sphaeroides ATCC 17025 [rsq01100] Metabolic pathways - Rhodobacter sphaeroides ATCC 17025 [rsq01120] Microbial metabolism in diverse environments - Rhodobacter sphaeroides ATCC 17025 [rsq01200] Carbon metabolism - Rhodobacter sphaeroides ATCC 17025 [rsq00660] C5-Branched dibasic acid metabolism - Rhodobacter sphaeroides ATCC 17025 […
peg.1389	CDS	Chromosome	2289488	2290759	1272	Mg/Co/Ni transporter MgtE / CBS domain	Magnesium transport	ATGGCAGCTGCGAACAAGGTTTTTGCAGCCAGGCTGGCCGGCCTGGTGGTGCTCGGCCCCGACGGGGAGTCGATCGGCCGCGTCCGGGACGTCGTGATCACCGCGCGCGTCGGCCGGCAGCAGCCGCGCGTCCTCGGACTGGTCATCGAATTGTTCACGCGCAAACGCATCTTCGTCCCGATGCTCCGCGTCACCGCCATCGAACCGAGCTCGGTGACACTCACCACCGGCAACGTCAGTCTGCGCCGATTCCAGCAGCGGCCCGGCGAGGTACTCGCCCTCGCCCAGGTGGCGGATTCCCACGTGCGCGTGGACGACCCGGAACTCGAGGAACTGCGGGACGCCGACATCATCGTCGTCGATCTGGGCATCGAGCAGACCCGCACCCGGGACTGGGTG…	m3	x10	52.0554	45.975	-0.1792	-0.140587	0.87105	0.997582	Q5SMG8	192	1.75982e-14	[GO:0000287] magnesium ion binding [GO:0005886] plasma membrane [GO:0016021] integral component of membrane [GO:0042802] identical protein binding [GO:0042803] protein homodimerization activity [GO:0015095] magnesium ion transmembrane transporter activity [GO:0015693] magnesium ion transport
peg.139	CDS	Chromosome	991117	988361	2757	Phosphoenolpyruvate carboxylase (EC 4.1.1.31)	Fermentations: Mixed acid, Pyruvate metabolism I: anaplerotic reactions, PEP	CTACCCGCTGTTGCGCAGCGCGGTCGCCAGCCCGTTCATCGTGAGCTGGATGCCGCGGCGCGTCTGATCACTGTCGTCCCCGGCCCGGTAGCGGCGCAGCAGTTCCACCTGCAGGTGGTTGAGGGGCTCGAGGTACGGGAACCGATTGTGCACCGACCTCTCCAGACCGGGGTTGTCGGCGAACAGGGTGTCGTTCCCGGTGATCGCCTTGTACATCCGGATGGTCCGTTCGTGTTCCTCGGCGATCTTGCCGAACACCCGCCGGCGGAGTTCCTCGTCGGGAACCAGTTCCGCGTAGCGGGCCGCGAGACCCATGTCGGACTTCGACATCACCATGGCCAGGTTCGACAGCACGGTCCGGAAGAACGGCCACGTCTCGTACAGGCGGGACAGCGTGGC…	m3	x10	337.192	509.254	0.594816	0.14064	0.6016	0.997582	A0QWX4	3090	0	[GO:0000287] magnesium ion binding [GO:0006099] tricarboxylic acid cycle [GO:0015977] carbon fixation [GO:0006107] oxaloacetate metabolic process [GO:0008964] phosphoenolpyruvate carboxylase activity	[msb01100] Metabolic pathways - Mycolicibacterium smegmatis MC2 155 [msb01120] Microbial metabolism in diverse environments - Mycolicibacterium smegmatis MC2 155 [msb01200] Carbon metabolism - Mycolicibacterium smegmatis MC2 155 [msb00620] Pyruvate metabolism - Mycolicibacterium smegmatis MC2 155 [msb00680] Methane metabolism - Mycolicibacterium smegmatis MC2 155
peg.1390	CDS	Chromosome	2290756	2291277	522	PROBABLE MEMBRANE PROTEIN	- none -	ATGAGCGAGAAGTCAGCCAGCGCTGCCGCCCGGAGCCTGTCCGACCGGCAGCGCCTCGACACCCCGCGGGGTACCCGCCGCTTCCGGGTCACGTACGACGTGGAGGCCGTCGGGCGGGCCAGCGAGAACTTCGCCCGGTTCCTCGGCACGGGCCGCTACCTGATGATTCAGACGGTGATCGTGATCGTCTGGATCCTCATCAACGTCTTCGCCGTCCGATTGCAGTGGGACCCGTACCCGTTCATCCTGCTCAACCTGGCGTTCTCCACCCAGGCCGCGTACGCGGCGCCGCTCATCCTGCTGGCGCAGAACCGTCAGGAGAACCGCGACCGCGTCTCCCTCGAAGAGGACCGCTCGCGCGCGGAGCAGACGAAGGCGGACACCGAGTTCCTCGCCCGG…	m3	x10	52.0554	45.975	-0.1792	-0.140587	0.87105	0.997582	Q6HPM7	72	1.83147	[GO:0003723] RNA binding [GO:0106029] tRNA pseudouridine synthase activity [GO:0031119] tRNA pseudouridine synthesis
peg.1391	CDS	Chromosome	2291357	2292562	1206	POSSIBLE MEMBRANE PROTEIN	- none -	GTGTGCGAAACGAAGAGCACCGCAGGGGGTGATCGAGTGCGGATACGTGGACTGTTGACGGTGACTGCCCTGACAGTGGGCGCAGTTGCCACCCTCGGGTCCTCGACCGGCGGTTCTGCTGTCAGCGGCGCATCCGTCGGCACCAGTGCCGTCTCGTCCACCGGCGGGGCGACGACGCTCGGAGCAGCCTCGATCACGCCGGGAACCACGCCCCAGGCCGCGTACTTCCCGCCGTCGGGAATCGTGGCACCCACACCCCGGATCGCGCGGTCCCAGAGGGCTGCTCCCCCGGCGCCCGCGCCCGCGCCGTTGCCCACGGTGACAAATCCCACATCTCCGACGTCGCCGTCCGGCACCGGGCTCATCGCCGCACCGGTGATCCTGAGCGCTCTGGGCATC…	m3	x10	155.129	186.323	0.264338	0.237261	0.80555	0.997582	Q9D3P1	75	3.94087	[GO:0005509] calcium ion binding [GO:0046914] transition metal ion binding
peg.1392	CDS	Chromosome	2292855	2293733	879	POSSIBLE MEMBRANE PROTEIN	- none -	GTGGGTCGGCACAACAAGAAGACGGATTCCCATATCCGCCGCAATTCGGTCATCGCGCTTACCGGACTCGTCCCCATCGGACTGATCACCGCAGCCAACACGGCCGGCGCCGCACCCAAGGTCCCTTTCCTTTCCACGAGCTCCTCGTCGGAGGTCGCCGACGTCGCCCAGGAGGCGACCGACACCGCCCCCGAGGCCGCGGAAGCCGTCACCCCCGTGGCCGAGACCGCCGCCGAAGCCGCACCCGCGGCCGAAGCGGCGCCCGCTGCGCCGGCACTCGCACCCGTCCAGGCCACCCCGCCCcTCCCGGCGAGCATCGCCCAGGGCgCGCTCGGCATCCCGTCCATCAGCGTCGCGGCCTACCAGAACGCGGAACGCATGCTCGCCGTCGAACAGCCG…	m3	x10	22.2899	10.8541	-1.03815	-1.04004	0.302	0.997582
peg.1393	CDS	Chromosome	2293757	2294893	1137	Mrp protein homolog	- none -	ATGCCAGTCCTGAGCGAGTCCGCTGTACGTAGCGCCCTGGCGCGCGTCCAGGATCCCGAGATCCGGAAACCGATCACCGAACTCGGGATGGTCAAGAGCGTCGACATCGCGTCCGACGACAGCGTCGACATCGCGATCTACCTGACCACCGCAGGTTGCCCGATGCGGACCGAGATCAGCGACCGTGTCACCAAGGCCGTGGCGGACGTTCCCGGTGTCGGTGCGATCCGCGTCGAACTCGACGTGATGAGCGACGAGCAGCGCACCGAACTCCGCAAGTCACTGCGCGGAGACTCGGCCGAGCCCGTCATCCCGTTCGCCCAGCCGGGTTCCCTGACCCGCGTCTACGCGGTCGCGTCCGGAAAGGGCGGCGTCGGCAAGTCCAGTGTCACCGTCAAC…	m3	x10	112.629	159.971	0.506237	0.462851	0.65335	0.997582	P9WJN7	1148	6.12257e-156	[GO:0046872] metal ion binding [GO:0005524] ATP binding [GO:0016887] ATPase activity [GO:0051539] 4 iron, 4 sulfur cluster binding [GO:0016226] iron-sulfur cluster assembly
peg.1394	CDS	Chromosome	2295384	2294959	426	Twin-arginine translocation protein TatB	Twin-arginine translocation system	CTATGTTGCGTCGAGGTCGATCGGGGGgCGCTCGCCGTTCGCGAGCGGCTTGTTCTGCGGCGGAGTGGGCGTCGACGGATCGGCGCTGACGGCCTTCGTCCCCGACTTGTCGAACGACACCGGACTCGGCTTGTCGAAGTTGCCGGTGAGAATCGAATCGTCACCGTCGAGCAGGTGTTTGGTGATGACCGCGCGCGGTGTCATGCCGCGCAGCTGATTGAGGTCCGACAGCGGCTTGCGCAGATCCTCGAACTCCGGACCGAGCTCGTCCTTGAGCTGCTGGCTGGCGCCGCTCGCATACTCACGGACCTGCCTCAGTGATTTCGTTACCCAGCTGACCGCACCCGGAAGCCGCTCGGGTCCCAAGATGACCAGAGCCGCGACGAGGAGGACCATGAA…	m3	x10	499.056	491.641	-0.0215962	-0.0197578	0.9857	0.997582	C1AZL6	683	1.14593e-92	[GO:0005887] integral component of plasma membrane [GO:0008320] protein transmembrane transporter activity [GO:0033281] TAT protein transport complex [GO:0043953] protein transport by the Tat complex	[rop03060] Protein export - Rhodococcus opacus B4 [rop03070] Bacterial secretion system - Rhodococcus opacus B4
peg.1395	CDS	Chromosome	2296977	2295454	1524	Putative serine protease	- none -	TCAATCGGAGGCCGGGGTCACGTCGACATCGACGAGCCGGCCCTCCCGGATCAGCTGAAGCCGGACGGGTTCGCCGATCTTCTGCAGGTTGACGGCGACGACCAGTTCGTCGGCGCTGGTGACCGTGCGGTCGCCGACCTTGACGATCACATCGTTCTCGACGATCCCGGCCCGCGCGGCCGGGCTGTCCGAACGGACATTGGCCACCTGGGCGCCGCTGGTGTCGTCGTTGACGACGGTGCGGGCGTTGACGCCGATGTCCGggTGGTGCATCCGGCCGTCCCGGATGAGGGTCTGAGCGACCGTCGTGACGTCGTCGATGGGAATCGCGAAGCCGAGACCCACCGAGCCACCGGACTCGCTGAGCATGGCGGTGTTGATGCCGATCACCCGGCCGGT…	m3	x10	98.8503	96.3013	-0.0376897	-0.0345657	0.9735	0.997582	P26982	459	5.32275e-50	[GO:0006979] response to oxidative stress [GO:0005886] plasma membrane [GO:0042802] identical protein binding [GO:0006457] protein folding [GO:0030288] outer membrane-bounded periplasmic space [GO:0004252] serine-type endopeptidase activity [GO:0006508] proteolysis [GO:0006515] protein quality control for misfolded or incompletely synthesized proteins [GO:0009266] response to temperature stimulus	[stm01503] Cationic antimicrobial peptide (CAMP) resistance - Salmonella enterica subsp. enterica serovar Typhimurium LT2 [stm02020] Two-component system - Salmonella enterica subsp. enterica serovar Typhimurium LT2
peg.1396	CDS	Chromosome	2296984	2297109	126	FIG00996810: hypothetical protein	- none -	GTGTCCCCCTCGTGTGCGTCAGTCACGCGCCCCAGTATCACCGATGCCCCGCTGAGCACGGACACCGCCGTCGTCGGTCCGGATGCGCTCAACGGCGCCGGCGCCGGGACCAGATCCGGCTCGTGA	m3	x10	1112.01	1284.68	0.208234	0.0286209	0.9272	0.997582	Q5A723	63	1.07905	[GO:0006623] protein targeting to vacuole [GO:0006914] autophagy [GO:0000329] fungal-type vacuole membrane [GO:0035658] Mon1-Ccz1 complex [GO:0032585] multivesicular body membrane	[cal04138] Autophagy - yeast - Candida albicans
peg.1397	CDS	Chromosome	2297434	2297072	363	FIG00999580: hypothetical protein	- none -	TCAACGGCGCCGGCGCCGGGACCAGATCCGGCTCGTGATCGAGTACGCGCTCGTGAGCGGTGAATCCGGGGTGTGGGAGTCGAACGGGGACTTGTCGGCGGGATCGCCCTGGTTGCAACTGGGGATCTGGCTCAGCAGACCGAGGAGGCCGGACGGCATGGCGACGTCGCCGCTGCGGCGGAGGGCACGCCGGGCCTGCTGCTGCGAGTCCACCTCGAACGCGCACTCGGGACAGATCGACAGGTGGTGGGCGGCGCGCAGATACGCGGACATGCGGAGTTCACCGTCGACGTAGGCGGCGATCGCCTCACTCGCCAGGTGTTCGGTGGAGCCAAACTGGCGAGGTACACGCCCCTGCGTCAT	m3	x10	726.626	906.56	0.319188	0.281027	0.783	0.997582	A0R2D3	266	8.41243e-30	[GO:0005737] cytoplasm [GO:0046872] metal ion binding
peg.1398	CDS	Chromosome	2298083	2297451	633	RNA polymerase sigma-70 factor	CBSS-313593.3.peg.2729, Transcription initiation, bacterial sigma factors	CTACCCGACGCCGATCTGATCGGAGTCAACCTTTCCGTTCACAGCCAGATGCTCACGCAGAGCCTGCCTGCCGCGGTGGATGCGGCTACGCACGGTTCCGAGCTTCACACCCAGTGTGGCACCGATCTCCTCGTAGGACAGTCCTTCGATGTCACACAGCACGACCGCGGCGCGAAACTCCGGGGCCAACGAGTCGAGCGCTGCCTGCAGATCCGCGTCCAGGCGGGCGTCGTGATAGATCTCCTCGGGGTTCGGCCCGTCGGCCGGGACCCGATCGTAGTCCTCCGGAAGCGCCTCCATGCGGATGCGGTTGCGACGGCGCACCATGTCGAGGAAGAGGTTGGTGGTGATGCGGTGCAGCCAGCCCTCGAACGTGCCGGGCTGGTAATCGGACAGGGA…	m3	x10	1679.03	2368.75	0.496498	0.375758	0.71475	0.997582	P9WGG7	759	1.75079e-101	[GO:0003677] DNA binding [GO:0003700] DNA-binding transcription factor activity [GO:0006352] DNA-templated transcription, initiation [GO:0009405] pathogenesis [GO:0009408] response to heat [GO:0044119] growth of symbiont in host cell [GO:0016987] sigma factor activity [GO:0052572] response to host immune response [GO:0042542] response to hydrogen peroxide [GO:0009410] response to xenobiotic stimu…
peg.1399	CDS	Chromosome	2298367	2299005	639	O-methyltransferase	- none -	ATGTGCGTGCAGACAAACGCCGAACGGATACTCACCCACGCAGAAGGGGCTGTCCGTGAAGACGAGGCCCTCGGTGCGGCCAGGGAGCGGGCGGACGACCTCGGTGCCGGACCGGTACCTCCCGCGGTCGGTGCTGCTCTCGCCCTGTTTGCCCGCATGCTGGACGCCAAGACGGTCGTCGAGGTCGGCACCGGCGCGGGTGTGAGCAGTTTGTGGCTGCTCCGGGGCATGCGCGAGGACGGCGTCCTCACCACCATCGACAGTGAACCCGAGCACCAGCGGGCCGCCAAGCTGTCGTTCCGGACCAATGACATCGCACCCGCCCGGACCCGGCTGATCAACGGCCGGGCGCTCGACGTCCTGCCGCGGCTCGCCGACGGGGCGTACGACCTGGTGTTC…	m3	x10	101.613	108.739	0.097782	0.0859091	0.9351	0.997582	A1TDM2	524	3.26535e-66	[GO:0032259] methylation [GO:0008171] O-methyltransferase activity
peg.14	CDS	Chromosome	13582	14322	741	hypothetical protein	- none -	ATGCAATTCACTTCCGAACAACGCCTCGACGGCGGTGTCCTCGAGCGCGAATTCACTCTCGGCGAGATCCCCGGCATCCTGTGGACGCCTGGATCCGCATCTGCACCACCCGCACCGGCGCCGCTGATCCTGGTCGGCCACCCCGGCGGACTGCACAAGATGTACCCCCGACTGGTGgCCCGGgCCCGGGACGCCGCGGCGGAGGGCTTCGCCGCGGCCACCATCGAGCTACCCGGGAGCGGCGACCGGCCCCGTTCCGCCGCCGCCGAACAGGCCCGCGCCGACCTGCACCGGGCGCTGGAGGCCGGCGAGTCGGTCGACGACGGGATCATCGACCGGCTCGTCCTCCcGCTGGTCGAGACGGCGGTCCCGGAATGGCGGGCCGCCTTGGACGCCCTC…	m3	x10	5.51625	14.7409	1.41806	1.37409	0.1947	0.997582	A4VRV9	71	4.38106	[GO:0005737] cytoplasm [GO:0016829] lyase activity [GO:0000107] imidazoleglycerol-phosphate synthase activity [GO:0000105] histidine biosynthetic process	[psa00340] Histidine metabolism - Pseudomonas stutzeri A1501 [psa01100] Metabolic pathways - Pseudomonas stutzeri A1501 [psa01110] Biosynthesis of secondary metabolites - Pseudomonas stutzeri A1501 [psa01230] Biosynthesis of amino acids - Pseudomonas stutzeri A1501
peg.140	CDS	Chromosome	991397	991164	234	Preprotein translocase subunit SecG (TC 3.A.5.1.1)	CBSS-331978.3.peg.2915	TCAGCCGAACTTGATCTCCAGGCCGATGCCGATGATGGCGATCAACCAGATCAGGCCGGTGAAGACGGTGAGCCGGTCGAGGTTCTTCTCGACCACGGTGGAACCGGACAGGCTCGACTGGACGCCACCGCCGAACAGGCTGGACAGACCGCCGCCCTTACCGCGGTGCAGCAGCACCAGCAGAATCAGCAGCAAGCTGGTGACCACCAGCAAGATATCCAGAAACAGTTCCAT	m3	x10	337.192	509.254	0.594816	0.14064	0.6016	0.997582	P9WGN5	62	3.21292	[GO:0005886] plasma membrane [GO:0016021] integral component of membrane [GO:0015450] P-P-bond-hydrolysis-driven protein transmembrane transporter activity [GO:0052059] evasion or tolerance by symbiont of host-produced reactive oxygen species [GO:0009306] protein secretion	[mtu02024] Quorum sensing - Mycobacterium tuberculosis H37Rv [mtu03060] Protein export - Mycobacterium tuberculosis H37Rv [mtu03070] Bacterial secretion system - Mycobacterium tuberculosis H37Rv
peg.1400	CDS	Chromosome	2300227	2299031	1197	Glucose-1-phosphate adenylyltransferase (EC 2.7.7.27)	Glycogen metabolism	CTAGATCCAGACGCCCTTGCCGATGGCGACGACGCCGCCGTTACTGACGGCGAACCGTTGCTTGTCGCGCTCGAGGTCGACGCCGATGATCTCGCCGTCGCCGACGACCACGTTCTTGTCGAGGATCGCGCGGCGCACGACGGCGCCCTTGCCGATGCGCACACCCGGCATGAGGACACTGCCCTCCACCGTCGCGCCGCTGTCGACCATCACGTTGGAGCTGAGCACCGAGTTGCGCACCGTGGCCGCCGACAGGATGCACCCGGCCCCGACCACGGACTCCTGCGCGAGGCCGCCCTGCACGAACTTGGCCGGCGCCAGGTTCTCCGTCTCACCGCGGATCGGCCACCGGCGGTTGTAGAGGTTGAAGATGGGGTGGACCGACACGAGATCCATGTG…	m3	x10	734.239	272.183	-1.43167	-1.15982	0.25	0.997582	Q0S3Y4	2023	0	[GO:0005524] ATP binding [GO:0008878] glucose-1-phosphate adenylyltransferase activity [GO:0005978] glycogen biosynthetic process	[rha01100] Metabolic pathways - Rhodococcus jostii [rha00500] Starch and sucrose metabolism - Rhodococcus jostii [rha00520] Amino sugar and nucleotide sugar metabolism - Rhodococcus jostii [rha01110] Biosynthesis of secondary metabolites - Rhodococcus jostii
peg.1401	CDS	Chromosome	2300228	2300362	135	hypothetical protein	- none -	ATGTGGCTGGCTCCTCACCCTGTCAACCTATCGGGCGGCCACTCCCCCcGCCAGCGAAGCGCCGAGTCACCGTTtCTCCGATACCTGAATGTGTCCGAGAGCGGTGGCCCGAAGCCGTCCGGACGGTTACGTTAG	m3	x10	215.011	91.7471	-1.22867	-0.30548	0.2782	0.997582	O26278	64	0.888349	[GO:0046872] metal ion binding [GO:0003723] RNA binding [GO:0006400] tRNA modification [GO:0016763] transferase activity, transferring pentosyl groups
peg.1402	CDS	Chromosome	2300367	2301536	1170	Predicted glycogen synthase, ADP-glucose transglucosylase (EC 2.4.1.21), Actinobacterial type	Glycogen metabolism	GTGCGGGTGGCGATGATGACCAAGGAATACCCACCGGAGATCTATGGCGGTGCGGGTGTACACGTCACCGAACTGGTTGCTCAGTTGAAGCAGCTGTGTGAGGTGGACGTGCACTGTATGGGCGCTCCGCGCGTCGGAGCGGTCGTGCACACCCCCGACCCCGCGTTGGCCGGGGCCAATCCGGCACTCGCGACGCTGTCCGCCGAATTGCGCATGGCCGACGCCGCGACCGGCGCCGACGTCGTGCACTCCCACACCTGGTACACCGGCCTGGCGGGCCATCTGgCGTCCGCGTTGTACGACGTGCCCCACATCCTCACAGCCCACTCCCTCGAGCCGCGGAGGCCGTGGAAGGCGGAGCAGCTGGGCGGCGGCTACCGCATCTCCTCGTGGTCCGAG…	m3	x10	215.011	91.7471	-1.22867	-0.30548	0.2782	0.997582	A0R2E2	1422	0	[GO:0005978] glycogen biosynthetic process [GO:0016757] transferase activity, transferring glycosyl groups	[msb01100] Metabolic pathways - Mycolicibacterium smegmatis MC2 155 [msb00500] Starch and sucrose metabolism - Mycolicibacterium smegmatis MC2 155
peg.1403	CDS	Chromosome	2302388	2301546	843	Ribosomal RNA large subunit methyltransferase A (EC 2.1.1.51)	RNA methylation	TCAGAGCCGGGCGTAGGTGGACACCGTCACCGACGCCGTCACCGGATACTCCTGCGGCAGCGCCGCGATCGAGGACGCGAGCCGGTCGGGGGTGACGTGCCGCGCGGACGGCCCCATCCCGACGAGCCGGGCCACGTCGAGGTGCGACAACGACATCGGGTACTCCACCGCCACGTGGCCGGTGCGCTCGAACCGCCCGGACATCGCCGCCCCGAGCCGTTCGACCTTCCGGTCGTCCACCCGGACCATGCCGAGCAGGTCCACGAGCTCCCCCAGGTGCCGCTCCGTGGGGGTGAGGACCACCAGGGAGCCGCGCTCGGCGAGCACCCGGTGCGCCTCGTCGGCGTTGCGCGGCGCGAACACGCACAGGACGTGGCTGAGCACGTGGTCCCGCACCGG…	m3	x10	59.714	45.4084	-0.395112	-0.341227	0.74575	0.997582	Q9S1M6	476	3.54419e-57	[GO:0046872] metal ion binding [GO:0070475] rRNA base methylation [GO:0052912] 23S rRNA (guanine(748)-N(1))-methyltransferase activity
peg.1404	CDS	Chromosome	2302646	2302479	168	hypothetical protein	- none -	CTAACTGGTGACGCCCTTGAGCTCTTCACCGAGTGCGGCAGCTTCCTCCGGGGTGAGCTCGACAACCAGACGTCCACCACCCTCGAGCGGAACCCGCATGACGATTCCTCGTCCCTCTTTGGTTGCTTCGAGGGGACCGTCCCCGGTCCGGGGCTTCATGGCCGCCAT	m3	x10	1247.25	863.152	-0.531061	-0.483533	0.621	0.997582	B2HJL4	64	1.15954	[GO:0005737] cytoplasm [GO:0005840] ribosome [GO:0043022] ribosome binding [GO:0006364] rRNA processing [GO:0042274] ribosomal small subunit biogenesis
peg.1405	CDS	Chromosome	2303372	2302797	576	DNA-3-methyladenine glycosylase (EC 3.2.2.20)	DNA Repair Base Excision	TCAGGCAGTGATCGGGACCCAGCAGGCGGTCACGTGGTCGTCCACCATCCCAGTGGCCTGCATGAGTGCATAAGCAGTGGTCGGGCCCACAAACTTGAACCCTCGGCGCTTCAATTCCTTCGCCATCGCGGTGGACTCCGGTGTGACGGCCGGGACGTCGTTCACGGTGGCCAGGCGGCTCGGGCGCGGCGGCGGGGCGAACGACCACAGCAGGGTGTCCAGGTCGGTGTCCGACAACTCGAGGAGGGCCCGCGCATTGCTCACCGACGCCTCGATCTTGGCCCGGTTCCGCACGATCGACGAGTCCTCGAGCAGGCGCGCCACGTCCCGTTCCGTGTACCGCGCCACCGCCTCCGGATCGAACCCGGCAAACGCGGCCCGGAAGGCCTCCCGCTTGCG…	m3	x10	317.864	157.507	-1.013	-0.76248	0.41755	0.997582	Q7VG78	518	1.43168e-59	[GO:0005524] ATP binding [GO:0006541] glutamine metabolic process [GO:0008080] N-acetyltransferase activity [GO:0006284] base-excision repair [GO:0003922] GMP synthase (glutamine-hydrolyzing) activity [GO:0016462] pyrophosphatase activity [GO:0008725] DNA-3-methyladenine glycosylase activity
peg.1406	CDS	Chromosome	2303680	2303369	312	FIG01000442: hypothetical protein	- none -	TCACGAGGCGTCACCCGGGCGCTCGGACGCGGCTTCGAACGCCGCCAACTGCTCACGCAGCGAATCGATTTCACGTCCCAGCCGGGACAGCGCCCAGTCGACCTCGCTGGCCTTGTAACCCCGCAGCGTCTGCTGGAAGCGCAACGCCTCCACGTCGGCGCCCGTCACACCTTCGGCGGGCAGGGCCGTGAGTGTGGTGCCGGGCGGCAGGGGCGCGAGTTCCTCGGAACGGCCGAACACCGCACTGGCGGCGAGGAACAGCATCGCGCCGACGAACGCCATGACGAGCAGATAGAGCAGGGCTGTCACCAT	m3	x10	317.864	157.507	-1.013	-0.76248	0.41755	0.997582	O90368	69	1.70907	[GO:0046872] metal ion binding [GO:0005524] ATP binding [GO:0005525] GTP binding [GO:0006351] transcription, DNA-templated [GO:0003723] RNA binding [GO:0042025] host cell nucleus [GO:0008234] cysteine-type peptidase activity [GO:0016020] membrane [GO:0003724] RNA helicase activity [GO:0008174] mRNA methyltransferase activity [GO:0003968] RNA-directed 5'-3' RNA polymerase activity [GO:0039694] vir…
peg.1407	CDS	Chromosome	2304692	2303733	960	Glycosyltransferases involved in cell wall biogenesis	- none -	TCAGGGGCACACCGTGTTCATCGGCGGGCGATCGGCCAGCGCGACGTCCGTCGTCGTCGGAACGAAGGAGTCGCCGTCCACCAGGAACTGGGTCAGACCCGCCCCGGAATCCGGCACCCCGCAGCGCCGCATCATCGTGCCGATGATCTGCCTGCTCATCACCCCGAGTTCGGACAGCGGGCGGTTGCGGTGCTTGCGCACCCCCAGATTGACCTGGCCGATCGCACCGAGTCCGaGACGGTCGTACGTGTCGAGCAGCAGCCCGATCTCGACGCCGTAGCCGGGCGCGAACGGAACCGCCGACAGCAACTCCCGGGTGCCCGCGTACTCGCCGCCCAGCGGCTGCAGCACGCACGTCAGCTCCGGCCGGAGCGAGGCCAGCATGGGGCGCGCCACGAG…	m3	x10	123.585	83.3299	-0.568596	-0.501061	0.59585	0.997582	A0R2E6	1213	6.37275e-168	[GO:0046872] metal ion binding [GO:0016757] transferase activity, transferring glycosyl groups
peg.1408	CDS	Chromosome	2305525	2304689	837	Non functional Dihydropteroate synthase 2	- none -	TCATGCCAGCCCCCGCACGGTGCGGGACGGTGCGCGCCGGCCTTGAATCGCGGCCACCATGTCCACCACTCGACGCGTGGGGGCAACTTCGTGGACACGGAAGACACGGGCGCCTCCTGCGGCGGCCATCGCTGTCGCTGCCAATGTTCCCTCCAACCGCTCGACGAGATCTACCCCTAGAGTCTCCCCGACGAAGTCCTTGTTGCTCAGCGCCATGAGCACTGGCCATCCGGTATTTACAAGATCTTCCACTCGCCGCAACAACTCGAGCCCGTGATAGGTGTTTTTCCCGAAATCGTGGGTCGGATCGATGAGGATCGAGTCGGCGGGCACACCCAGCCGGGCCGCGTTCTCGGCGGCCGACACGACTTCCGCGAGGACGTCCGCGACGACGTCGGT…	m3	x10	123.585	83.3299	-0.568596	-0.501061	0.59585	0.997582	P0C0X2	898	5.88918e-121	[GO:0009396] folic acid-containing compound biosynthetic process [GO:0004156] dihydropteroate synthase activity	[mle01100] Metabolic pathways - Mycobacterium leprae TN [mle00790] Folate biosynthesis - Mycobacterium leprae TN
peg.1409	CDS	Chromosome	2307458	2305683	1776	acyl-CoA synthetase( EC:6.2.1.- )	- none -	TTACCCCTTCGGCAGCGAACCCTTCGCCACTTCGTCGACGTACCCGTCGTACGAGGGCTTGTAGCCGTCGCCGCGCCCGGACAGCACGTGCAACGTGTCGGTGTCCTCGACGTCGTAGCCCTCCTTGCGGAGTTCCACCTTGCGGCTCTTGAACGTCGATGTCTGTTCCAACGAGTCGACGACGCGGACGAACAGCGGCACCGCGTACGACGGCAGCCGCTGGAACAGCAACTCGGCGACGTCGGAGCCGTCGAACTTCTCGTTCTCGTGCAACGTCACCGCGGCCATCCCCGCGCGACCGTCGGTCCCGGGGATCTCGACGCCGTAGACGACGGCGTGCTCGACCGCGGGATGCGCGAGGAgTGCGCCCTCGACCTCGGTGGTCGCGACGTTCTCCCC…	m3	x10	23.5139	19.1584	-0.295537	-0.257938	0.80695	0.997582	P97524	854	2.8485e-105	[GO:0003996] acyl-CoA ligase activity [GO:0005524] ATP binding [GO:0102391] decanoate-CoA ligase activity [GO:0004467] long-chain fatty acid-CoA ligase activity [GO:0006635] fatty acid beta-oxidation [GO:0005886] plasma membrane [GO:0019899] enzyme binding [GO:0005789] endoplasmic reticulum membrane [GO:0005783] endoplasmic reticulum [GO:0005777] peroxisome [GO:0006699] bile acid biosynthetic pro…	[rno03320] PPAR signaling pathway - Rattus norvegicus (rat) [rno04146] Peroxisome - Rattus norvegicus (rat) [rno04931] Insulin resistance - Rattus norvegicus (rat)
peg.141	CDS	Chromosome	992308	991523	786	Triosephosphate isomerase (EC 5.3.1.1)	CBSS-331978.3.peg.2915, Glycolysis and Gluconeogenesis	TTACGGCAGAGGTCCGCCCGCGGCGATCGCCGACAGGGTGGCGAACTCGTCGGCCTTCAGTGAGGCGCCGCCCACCAGGGCGCCGTCCACATCGGTCTGACCGACGATCTCGCCGACGTTCTTGGCGTTGACGCTGCCGCCGTAGAGAACGCGGACACCGGACGCGACGTCCGGCGAGGCGAGCTCACCGAGCGTGGCGCGGATCGCGGCGCACACTTCCTGCGCGTCCGCGGCACTGGCCACCCGACCGGTTCCGATGGCCCACACCGGCTCGTACGCGATGACGACCTTGGCGATGTCCTCGGCGGACAGTCCGGCGAGCGAGCCCCGCAACTGTTCGACGTTGTAGGACACGTGCTCGCCGGCCTCGCGGACGTCGAGACCCTCACCGATGCAGAC…	m3	x10	337.192	509.254	0.594816	0.14064	0.6016	0.997582	Q0S0J3	1334	0	[GO:0005737] cytoplasm [GO:0006096] glycolytic process [GO:0004807] triose-phosphate isomerase activity [GO:0006094] gluconeogenesis	[rha01100] Metabolic pathways - Rhodococcus jostii [rha01120] Microbial metabolism in diverse environments - Rhodococcus jostii [rha01110] Biosynthesis of secondary metabolites - Rhodococcus jostii [rha00010] Glycolysis / Gluconeogenesis - Rhodococcus jostii [rha00051] Fructose and mannose metabolism - Rhodococcus jostii [rha00562] Inositol phosphate metabolism - Rhodococcus jostii [rha01130] Bio…
peg.1410	CDS	Chromosome	2308106	2307543	564	Lysine decarboxylase family	- none -	TCAGGAAACGCAGGCGTCCAGCGCCTCCGCGACATCGGCCCGGACGAGCAGCCTGTCGAGGGCGCGCTGCGCCACGAAACCGCCGCCCCGCAGTCCGTCGAGCCAGTCGAGCAGGCCCGTGTAGTGACCGTGCGGATCCAGTAGGaCCACCGGTTTCTCGTGCATGCCGAGATAGCCCGCGGTCCACGTTTCGAACAGCTCCTCGAGCGTACCGATACCGCCGGGCAGCGTGACGAACGCGTCGGCCCGGTCCTCCATGATCTGCTTGCGCTGGCGCATGGTGTCCGTGACCACCAGCTCGTCCGCGTCGACGTCGGCGACCTCCCTGTGCACCAGGGCTTTCGGGATGACACCGACAGTGGTCGCCCCGGCGGCGCGGGCGGCCTCGGCGACCGCGCC…	m3	x10	72.9226	76.3404	0.0660809	0.0601129	0.94915	0.997582	O05306	391	5.65392e-47	[GO:0005829] cytosol [GO:0016799] hydrolase activity, hydrolyzing N-glycosyl compounds [GO:0009691] cytokinin biosynthetic process
peg.1411	CDS	Chromosome	2308900	2308100	801	FIG00995863: hypothetical protein	- none -	TCACCACTGGTCCTCCGTCCCGAGCAGGGCAGCTTCGTCGACACCCTGCTGCGACCGTATGACGATCTGCACCGCTTCCTCCACATCGTCCGTGACGTGCAAGAGGTTGACGTCACCTTCCGAGATCTTGCCGCTGCGTTGGAGAGTTCCTcGTAACCAGTCCACGAGCCCGGACCAGTACTCGGTGCCGAACAGGACGATCGGGAATCTCGTGACCTTCCGTGTCTGCACCAGAGTCAGCGCCTCGAACAGCTCGTCGAGCGTCCCGAACCCGCCGGGCAGGCAGATGAACGCCTGCGAGTACTTCACGAACATCGTCTTGCGCGCGAAGAAGTAGCGGAAGTTGATGCCGAGGTCGACCCACTCGTTCAGGCCCTCCTCGAACGGCAGCTCGATACC…	m3	x10	72.9226	76.3404	0.0660809	0.0601129	0.94915	0.997582	O05306	131	5.04801e-08	[GO:0005829] cytosol [GO:0016799] hydrolase activity, hydrolyzing N-glycosyl compounds [GO:0009691] cytokinin biosynthetic process
peg.1412	CDS	Chromosome	2310016	2308943	1074	N-succinyl-L,L-diaminopimelate desuccinylase (EC 3.5.1.18)	Arginine Biosynthesis -- gjo, Arginine Biosynthesis extended, Lysine Biosynthesis DAP Pathway, Lysine Biosynthesis DAP Pathway, GJO scratch	TCACGGGGCGCTCAGATAGGCGCGCAGCACCGTCGTCACATCGGTGATCTGCTGCACCGGCACGTGCTCGTCCCGCTTGTGGGCGAGGTTCGGGTCGCCGGGgCCgTAGTTGACGGCCGGGATGCCGAGGGCGGAGAACCGCGAGACGTCGGTCCACCCGTACTTGGCGCGGAACTCGCcGCCCGCCGCCTCGATCAGGgCCGCAGCCGCCGGATCGCTCAACCCGGgCAGGGCTCCcGgCGACAGGTCCGTGACCTCGAAACCCAGCTCGAGACCGTCGAAGACCTCCCGCACGTGGTCGATGGCCTGCTCGGCGCTGCGGTCGGGGGCgAAGCGGAAGTTCACGTCCATCTCCGCCGCGTCGGGAACCACGTTGCCCGCGACGCCGCCGGAGATCCG…	m3	x10	36.4469	47.2208	0.373626	0.325312	0.75965	0.997582	P9WHS9	1239	1.66683e-170	[GO:0046872] metal ion binding [GO:0008237] metallopeptidase activity [GO:0019877] diaminopimelate biosynthetic process [GO:0009089] lysine biosynthetic process via diaminopimelate [GO:0006526] arginine biosynthetic process [GO:0009014] succinyl-diaminopimelate desuccinylase activity [GO:0008777] acetylornithine deacetylase activity	[mtu01100] Metabolic pathways - Mycobacterium tuberculosis H37Rv [mtu01120] Microbial metabolism in diverse environments - Mycobacterium tuberculosis H37Rv [mtu01230] Biosynthesis of amino acids - Mycobacterium tuberculosis H37Rv [mtu00300] Lysine biosynthesis - Mycobacterium tuberculosis H37Rv
peg.1413	CDS	Chromosome	2310963	2310058	906	FIG00997264: hypothetical protein	- none -	CTACCCGTCGAAGCCACCCGGGATCTCGTAGATCGCACCGTCGAAGCCGATGCGGAACAGCCGTCCCGCCGAGAAGCCGCCGGATCCCTGCCCGTACACGACCATGCTCGACGTGGGCAGACCGGACGCGagCACGCAGTACTGCCCCGGCGAGTCGAGGCGCCAGATCTCGCCGCGCACGTCGGCCGGGACCACCGGACGGCCTTGCGAGTCCAGGGCCAGGCCGTCGGGTGCGGCGAAGTTGTCGAGTCCGGACAGGTCGAGGATGCTCTCGGGCGCCCCGGGGTTCGCGAGCGGGATCCGGCTCACGCCCGGATTCACGAACGTCCGCGACACGTAGAGGTACCGGTCGTCCGCGCCGAGCACCGCGCCGTTGGCGCTGGGCAGCGTCGCCCAGTG…	m3	x10	3.01474	7.704	1.35357	1.28019	0.23045	0.997582	O82833	82	0.531637	[GO:0005576] extracellular region [GO:0016810] hydrolase activity, acting on carbon-nitrogen (but not peptide) bonds [GO:0030246] carbohydrate binding [GO:0000272] polysaccharide catabolic process [GO:0052762] gellan lyase activity
peg.1414	CDS	Chromosome	2311192	2312106	915	2,3,4,5-tetrahydropyridine-2,6-dicarboxylate N-succinyltransferase (EC 2.3.1.117)	Lysine Biosynthesis DAP Pathway, Lysine Biosynthesis DAP Pathway, GJO scratch	GTGACCGTCGGCGGCACGGTCCTCGACACCTGGTTCCCGGCGCCCGAGCTGGGAAACTTCGACGACGCGGGCACCGTGCGGATCGAGGGTGGCGACATCCCCTCCGATCTGGCACTCCTCGCCGGACCCGACGAAGCGCGTGAGGTCGACCAGGTCGTGGTGCGCACCACCATCGCGGACCTGTCGGCGCCGCCGGTCGACGCCCACGACGCCTACCTGCGCCTTCACCTCCTCTCGCATCGCCTCGTGACCCCGCACGGCGTCAACCTCGACGGTCTGTTCGGATTGCTGTCCAACGTGGTGTGGACCAACTTCGGTCCCTGCGCGGTCGAGGGCTTCGAGAAGGTGCGGTCGCGCCTGCGCATCCGCGGCGTGGTCACCGTGTTCGGTGTCGACAAG…	m3	x10	46.4906	52.3271	0.170619	0.148088	0.8886	0.997582	A0R2G5	1076	3.86073e-147	[GO:0005737] cytoplasm [GO:0000287] magnesium ion binding [GO:0019877] diaminopimelate biosynthetic process [GO:0009089] lysine biosynthetic process via diaminopimelate [GO:0008666] 2,3,4,5-tetrahydropyridine-2,6-dicarboxylate N-succinyltransferase activity	[msb01100] Metabolic pathways - Mycolicibacterium smegmatis MC2 155 [msb01120] Microbial metabolism in diverse environments - Mycolicibacterium smegmatis MC2 155 [msb01230] Biosynthesis of amino acids - Mycolicibacterium smegmatis MC2 155 [msb00300] Lysine biosynthesis - Mycolicibacterium smegmatis MC2 155
peg.1415	CDS	Chromosome	2312111	2313502	1392	Aromatic amino acid transport protein AroP	Aromatic amino acid degradation	GTGAGCGGTACGCGAACACCCGGCACCATGACCGATTCGACCAGCACACTGGGCCGGGGCCTGAAGGTCCGTCATCTCACGATGATGGGCCTCGGTTCCGCGATCGGTGCCGGGCTGTTCCTCGGTACCGGTGTCGGTATCGCGACCGCCGGTCCCGCCGTCCTCGTCTCCTACCTGCTCGCCGGCATCATCGTCGTCTTCGTGATGCGCATGCTCGGCGAGATGGGAGCGGCGATCCCCGCCAGCGGGTCCTTCTCGCACTACGCGCGGATCGGCATCGGCGAATGGGCCGGATTCGTCATGGGCTGGCTCTATTGGTTCATGCTGATCATGGTGCTCGGCGCCGAGATCACCGGCGCCTCCGGCATCGTGAGCGGCTGGCTGCCCGGCGTTCCGCAA…	m3	x10	36.5906	31.5627	-0.213251	-0.185143	0.85575	0.997582	Q46065	919	8.97535e-119	[GO:0005886] plasma membrane [GO:0006865] amino acid transport [GO:0016021] integral component of membrane [GO:0022857] transmembrane transporter activity
peg.1416	CDS	Chromosome	2313934	2313521	414	FIG00998152: hypothetical protein	- none -	TCACCGGTCCGAAGCCGGCTCCTGGCCAGCGGACGAACGTGCCGCGCGGGCGAGCACCTGCGGACCGGTCACCAACGCCTTCCGCCACGGTGCGACACCGTCGATTTCGATCTCGATGGACAGGCTCAGCACGGTACGGATCAGCACGATCACTCCCAGGACGGCGGCATCGGTCAGCGACGGCGTGGAGGTGACCGTCTTGACGATGTCAGCCGCGACGAGCAGTTCCAGGCCGAGCAGGATCGCGCCCCCGAGCGATTCCCGCAGGGTCTTGAACGCCTGAGCACCGTCGCCGGTCCTCCTCCACGCGCGCACCGCGAGGAAGAAGGCGAAGACGAACCCGACAACCATCGCGAGGACGCCGAGGACTTCGAACACTTCGGTTGCGAGTTCGAAGAA…	m3	x10	58.2155	63.979	0.136195	0.136131	0.88735	0.997582	Q9Q720	70	2.53366	[GO:0008270] zinc ion binding [GO:0003677] DNA binding [GO:0003723] RNA binding [GO:0003964] RNA-directed DNA polymerase activity [GO:0042025] host cell nucleus [GO:0005198] structural molecule activity [GO:0046718] viral entry into host cell [GO:0075732] viral penetration into host nucleus [GO:0015074] DNA integration [GO:0004190] aspartic-type endopeptidase activity [GO:0006310] DNA recombinati…
peg.1417	CDS	Chromosome	2314137	2314012	126	hypothetical protein	- none -	TCACCCTTCCGGTTGTCGTGTGCGCCGACCCGGTGTGGCCAATTCGTGGTTGATGATCCGCGCGATCTCGGCGAGGGGACGGGGCTGGTCCATATCGGCATGCGTGCTGTGAATGTCGTGAGTCAC	m3	x10	98.6892	52.8747	-0.900315	-0.0215414	0.5558	0.997582	Q99P27	61	2.13073	[GO:0005576] extracellular region [GO:0016042] lipid catabolic process [GO:0005509] calcium ion binding [GO:0042632] cholesterol homeostasis [GO:0004623] phospholipase A2 activity [GO:0050482] arachidonic acid secretion [GO:0006644] phospholipid metabolic process [GO:0070328] triglyceride homeostasis
peg.1418	CDS	Chromosome	2339861	2314134	25728	Long-chain-fatty-acid--CoA ligase (EC 6.2.1.3)	Biotin biosynthesis, Biotin synthesis cluster, Fatty acid metabolism cluster	TCACGATGTCGCCGGTGACGTATGCATGCCACCGATCGGACGAGGACTCGTCCGAAATCGATCCTCATCCGTCGATGTCGGACGGAGAAACATTACGTCACCGCGATAGATCTGCGGTGCGTGGTCAACGGACAGCCGCAGGTCGTTCCGATAGATTGCCCGTGCGGCGTCCCAGATGGGCACGTAGTCGGGCGAATCGACGATCTCGCCGTAGCGGCTCTGCGCCCACGACCGGATCGACCGTCGAATGTCCTCATCCGACGGGGCCGCCTCGCCGGTGGGGAGATCCCCGGCACCGGGCACGCTGTCCATCATCGCGAGGAGCGCAACCTCGAGCCCTCGGCGTTCCAGTGCGGTGGCGATCGCATGGGCGACAAGGCCACCGAACGACCATCCCAG…	m3	x10	98.6892	52.8747	-0.900315	-0.0215414	0.5558	0.997582	Q70LM5	5843	0	[GO:0017000] antibiotic biosynthetic process [GO:0016874] ligase activity [GO:0016853] isomerase activity [GO:0031177] phosphopantetheine binding
peg.1419	CDS	Chromosome	2340805	2339867	939	FIG068086: hypothetical protein	Sulfatases and sulfatase modifying factor 1	TCATCTGACCTGGTCAGGGAGTGGCGCGAACACCGTCGCCCAGTCGTTCTCGATGCTGACCACcGTCCACCGGTCGgCCTCGGCCAGTTCGAGCGCCTGCTCGGCGCCCGCGACGTAGTCGAACTCGCGGGCGGCGTCGTCGTGGCGCAGCAACAGCCGCAACGACGgCCGGTCCGGTGCCTCCGCGAACTGGAGCATCGGGATGTCACCGTTGCTGTTTCCCGCCGCCAGCAGTGGCCGCCTACCGACCCGGTTCCAGATCTGCACCGGCTTCTCGGGTCCGTCGTCGAGAACGTCCGCCTCGGCTCTTCGGAAGATCGCCCCGCTGCGGCCGTCGTGATTCCAGACCAGTGACACCCCGCTGCCGATGACCCGTTGCCGCGGAATGCCGTAGACGTC…	m3	x10	118.754	146.42	0.302133	0.27627	0.78785	0.997582	Q04CN9	76	1.6854	[GO:0005737] cytoplasm [GO:0006096] glycolytic process [GO:0004459] L-lactate dehydrogenase activity	[lbu00010] Glycolysis / Gluconeogenesis - Lactobacillus delbrueckii subsp. bulgaricus ATCC BAA-365 [lbu00270] Cysteine and methionine metabolism - Lactobacillus delbrueckii subsp. bulgaricus ATCC BAA-365 [lbu00620] Pyruvate metabolism - Lactobacillus delbrueckii subsp. bulgaricus ATCC BAA-365 [lbu00640] Propanoate metabolism - Lactobacillus delbrueckii subsp. bulgaricus ATCC BAA-365 [lbu01100] Me…
peg.142	CDS	Chromosome	993523	992312	1212	Phosphoglycerate kinase (EC 2.7.2.3)	Entner-Doudoroff Pathway, Glycolysis and Gluconeogenesis	TCAGCCCTCCAGAACTGCGATGCCGGGGAGTTCCTTGCCCTCGAGGTACTCGAGGGAGGCGCCGCCACCGGTGGAGATGTGCGAGAACCCATCCTCGGGCAGACCGAGCTGGCGCACCGCCGCGGCGGAGTCACCGCCACCGACGACGCTGTACGCGCCCTTCCCGGTGGCCTCGATGATCGCCTCGGCGACACCCTTGGTGCCCGCGGCGAACTTCTCGAACTCGAACACGCCCATCGGGCCGTTCCAGAACACGGTCTTCGCGCTGGTCAGGATCGCGGCGAACCGGCGAACCGACTGCGGTCCGATGTCGAGACCCATCCAGCCGTCCGGGATCTCGAGTACCGAGACGATCTTCGATTCGGCGTCGGCCGAGAACGAATCGGCGATGACCACGTC…	m3	x10	337.192	509.254	0.594816	0.14064	0.6016	0.997582	Q0S0J4	2043	0	[GO:0005737] cytoplasm [GO:0006096] glycolytic process [GO:0005524] ATP binding [GO:0004618] phosphoglycerate kinase activity	[rha01100] Metabolic pathways - Rhodococcus jostii [rha01120] Microbial metabolism in diverse environments - Rhodococcus jostii [rha01110] Biosynthesis of secondary metabolites - Rhodococcus jostii [rha00010] Glycolysis / Gluconeogenesis - Rhodococcus jostii [rha01130] Biosynthesis of antibiotics - Rhodococcus jostii [rha01200] Carbon metabolism - Rhodococcus jostii [rha01230] Biosynthesis of ami…
peg.1420	CDS	Chromosome	2343203	2340819	2385	Arylsulfatase (EC 3.1.6.1)	Alkanesulfonate assimilation, Galactosylceramide and Sulfatide metabolism, Sulfatases and sulfatase modifying factor 1	TCACTCGCGCGAGAGCATGGCGGCGGCTTCGCGTTCGAGATCGACGAATGGTTCGCCGCTGACGTCGATCGCGACCCGGTTCAACGTCCCGCCGGTGAAGGCCCACGGCGATGTACCCGGGTAGTCGTCGGTGACGGGTTCGCCGCTGTCCCGGCCGGCATTGAGGCCCTCGCCGCCGCCGATGCTGAACTTGCCGGGCTGGGTCCGGATCCGACCTTCACCGACCTTGCGGTCGCCGTAGTAGAGGCTCAGGACCCCCcGGGCGGTACCGGGCGGGTCCTCACCGTCCTTCTCGAACGACGCAGCCAGGATGAGGTTCTCTCCGGTCGGCAGGTCCTCGGTCGCGTCGATCTTCTGCTGTTCGCTGCCGAGGAAGTTGTACACGTAGTGCAGCCGATT…	m3	x10	224.464	270.504	0.269164	0.200335	0.8557	0.997582	P51691	651	1.62952e-74	[GO:0005737] cytoplasm [GO:0046872] metal ion binding [GO:0008081] phosphoric diester hydrolase activity [GO:0004065] arylsulfatase activity	[pae00600] Sphingolipid metabolism - Pseudomonas aeruginosa PAO1
peg.1421	CDS	Chromosome	2344937	2343288	1650	FIG01002203: hypothetical protein	- none -	CTAGCGGCGACCGCGGGCGGCCAGCGCGTTGACGAACACGTTGGCGATGTCGGCGGGATCCTTCGCGACATAGCTCGACCCTCCGGTCACCCGCGAGATCTCGGCGAGCGTGACCGCATCGGCGTCATCGGTGATGCCGATCGTCACGATGATgACGGGGCGTGCCGGATCCATCTCACGCTGCAGGATGCTCAGGAGCTGTTCCTTCGTGATGGAgTCCGGATCCTCGTTGGCGCCGTCGGTCAGGATGATCACACTGTTCACGGCGCGCGGGTCGTATGTCTCCTGCACCGTCCGGAACGCGGCGAGCGTCGTGTCGTACAGACCGGTGCCGCCGCCGATCAGCGCGTCGACCTTCCCCGCCTGCTGCGCCATCAGCTGGCGCTGAGTGAGTCCGTC…	m3	x10	6.46316	29.3551	2.1833	2.04476	0.06025	0.942577	P9WLQ9	125	7.82663e-06	[GO:0005576] extracellular region [GO:0005618] cell wall [GO:0005887] integral component of plasma membrane
peg.1422	CDS	Chromosome	2346311	2345073	1239	FIG01001578: hypothetical protein	- none -	TCAGCGATCGGGTTGCGCGACCTCGAGCCGGCGGGCCACGAGCGCCGCCTGGATCTGCCGCAACCCGGACGGGCGCGTCGGGTCGCAGCCCGTCAGCTGCGCCACCCGCTTGAGCCGGTAATCCACCGTATTGGTGTGAAGGTGCATCTGCTTCGCGGTGCGCTGCCGATTGAGGTCGTGGCCGATGTGCACCTCGAGCGTCTCGATCAGTTCGGGTGAGCCCTGCAACGGTTCGAGGAGTCGCGCCAGGTGGGTCCGgCCCGGCCcGGGCCTGGTGAGCTGGTATTCGAGCGCCAGATCGTCCATCTCGTAGAGACCCGGTTCGAGCGCCAGCTGATCGGCCAGGTCGAGGAGTTCGTGGACTTGGTCCGCCGCCGCGGGGATACCGGCGGTGCGAAC…	m3	x10	17.9708	100.97	2.49019	2.35833	0.02905	0.699444	P94536	125	2.60397e-06
peg.1423	CDS	Chromosome	2347481	2346441	1041	Putative oxidoreductase YncB	Broadly distributed proteins not in subsystems, Quinone oxidoreductase family	TCAGTCCTCCTCGGCGACCCGGACCACGAGCTTGCCGAAGTTGCTGCCCCGGAGCAGACCGATGAACGCCGCAGGCGCGTTCTCGAGCCCGTCGACGATGTCCTCGCGGTAGGCGAATCGGCCCTCCCGGATCCACCCGGACACATCGCGCTGGAAGTCCGCGTACATCTCGGAGACGAACTCGCGCTGGATGAATCCGCGGATCGTGAGGCTCTTGACCAGCACCCGGGTGAAGAACCCCGGCAGCCGATCCGGCCCCTCGGGGGTCTCGGTGTCGTTGTACTGCGCGATGAGGCCGCACACCGGAACTCGCGCATACAGGTTGAGCAGCGGCAGCACGGCCGCGGCCACCGCACCGCCGACGTTCTCGAAgtAGACGTCGATGCCGTCGGGGCACGC…	m3	x10	42.988	59.1061	0.459375	0.400463	0.7025	0.997582	P76113	920	2.31111e-122	[GO:0016491] oxidoreductase activity
peg.1424	CDS	Chromosome	2348934	2347534	1401	Long-chain-fatty-acid--CoA ligase (EC 6.2.1.3)	Biotin biosynthesis, Biotin synthesis cluster, Fatty acid metabolism cluster	TCAGAACAGCTGCTTCTTCTGCACCTTGCCCATCGCGTTCCGCGGAAGCGACTCGACCACACGGATCTCGCGGGGCCGCTTGTGCACCGACAGTTCGGTGGCCACGTGCTCGATCAGCTCGGTTTCCGAGACGTCGTCCCCCACCACGAAGGCCACCAGCCGCTGACCGAGGTCCGGGTCGGGAAGGCCGACCACCGCGGCTTCCCGGACGCTCGGGTGGCCGAGGAGAGACGTCTCCACCTCCCCCGCGCCGACGCGGAATCCACCCGACTTGATGAGGTCCGTGGATTCGCGGCCGACGATACGGTGGAATCCCTCCGGGTCGATGACGGCGACGTCGCCGGTCTTGAAGAAGCCGTCGTCCGTGAACGATTCGGCCGTCGCGTCGGGCCGGCCCAG…	m3	x10	23.3139	33.9178	0.540853	0.465551	0.654	0.997582	Q3URE1	537	1.25016e-60	[GO:0005524] ATP binding [GO:0006631] fatty acid metabolic process [GO:0005739] mitochondrion [GO:0006633] fatty acid biosynthetic process [GO:0031957] very long-chain fatty acid-CoA ligase activity [GO:0016878] acid-thiol ligase activity [GO:0090409] malonyl-CoA synthetase activity [GO:0090410] malonate catabolic process	[mmu01100] Metabolic pathways - Mus musculus (mouse) [mmu00280] Valine, leucine and isoleucine degradation - Mus musculus (mouse) [mmu00061] Fatty acid biosynthesis - Mus musculus (mouse) [mmu01212] Fatty acid metabolism - Mus musculus (mouse)
peg.1425	CDS	Chromosome	2349606	2348947	660	FIG00996495: hypothetical protein	- none -	TCACAGGGCCCGGACGGGCTCCGGTGGGTCTCCCGGTGGCGGACTGACGGTGGCCAGTGCCGCACCCAGCAGCGCCCCGGTCAGCACAGCCAGTCCGTGGGCGTCGTCGACGACCACCAGCAGGACACCGGCGAAAACGATGCCGCCGCTCGCGGCGAGTGCGCGCCACTCCTTGGACTGCATCACCACCAGACCGGCGAGGGACGCGGCCAGCGCGAGCGTGGCACCCGAGTTGCCCGCCCCGGGCGACGGGAACAGGAACGCGGTGAACAGGCCGAAGATGATCTGGCTCGCCACGAACAGCAGGACGGCCCGCACTCCACCCCAGACCCGGACCGCGAGCGGGGCGACCCAGGCGAGAACGAGCAGATTCACCGCGGTTCCGGCCAGTCCCCCGTC…	m3	x10	42.5312	37.3062	-0.189106	-0.187506	0.8444	0.997582
peg.1426	CDS	Chromosome	2350637	2349660	978	Proline dehydrogenase (EC 1.5.99.8) (Proline oxidase)	Proline, 4-hydroxyproline uptake and utilization, Respiratory dehydrogenases 1	TCAGTCCCGGGTGACCACCGAGCGCAGGAAGAACCGCAGGTTCGAGGGACGCTCGGCCAGTCGCCGCATGAAGTACGCGTACCACTGACTTCCGTACGGCACGTACACCCGAACCTGCTTGTCCTCGTTCGCGAGCCGCCGCTGCTCGACGTCCCGGATCCCGAACAGCATCTGATGCTCGTAGGCGTCCGGGGCGCGGCCGGTGCGCCCGACCAGCGGGGCGACCGCGTCGATGACGGCCGGATCGTGCGAGGCCACCATGGGGTACCCGGCGCCTTCCATGAGGATCCCCAGGCATCGCAGATACGACGCGTCCACGGCGGCGCGGTCCTGGAAGGCCACGGACTCGGGTTCCCGATACGCGCCCTTGCAGAGCCGGACCCTCGAACCGGGGCCGGC…	m3	x10	494.942	414.075	-0.257368	-0.193211	0.8369	0.997582	Q9RW55	463	3.29599e-54	[GO:0071949] FAD binding [GO:0004657] proline dehydrogenase activity [GO:0006562] proline catabolic process [GO:0010133] proline catabolic process to glutamate	[dra01100] Metabolic pathways - Deinococcus radiodurans [dra00330] Arginine and proline metabolism - Deinococcus radiodurans [dra01110] Biosynthesis of secondary metabolites - Deinococcus radiodurans [dra01130] Biosynthesis of antibiotics - Deinococcus radiodurans
peg.1427	CDS	Chromosome	2352274	2350634	1641	Delta-1-pyrroline-5-carboxylate dehydrogenase (EC 1.5.1.12)	- none -	TCATTCCGACCCCATGTGCGGATAGCGGTAGTCGGTGGCCGGGACGAACGTCTCCTTGATGGTGCGGGCCGACACCCACCGCAGCAGGTTGAGCTTGGACCCGGCCTTGTCGTTCGTGCCCGAGGCGCGGGCTCCGCCGAACGGCTGCTGCCCGACGACGGCACCGGTCGGCTTGTCGTTGACGTAGAAGTTTCCGGCGGTGAACCGGAGAGCAGACGTTGCCTGCTCGACGGCCTGGCGGTCGTCGGCGATCACCGCACCGGTCAGCGCGTACGGGGCCGCCGAATCGACCTTGGCGAGCACGTCGGCGAACGCGTTCGGGGCCGAGTCGTCGTACACGTGCACCGTGAGGATCGGCCCGAAGTACTCGGTGGTCATCGCCTCGTCGGCGGGGTCGTC…	m3	x10	494.942	414.075	-0.257368	-0.193211	0.8369	0.997582	Q54RA2	1360	0	[GO:0016620] oxidoreductase activity, acting on the aldehyde or oxo group of donors, NAD or NADP as acceptor [GO:0005759] mitochondrial matrix [GO:0010133] proline catabolic process to glutamate [GO:0003842] 1-pyrroline-5-carboxylate dehydrogenase activity [GO:0006560] proline metabolic process	[ddi01100] Metabolic pathways - Dictyostelium discoideum (cellular slime mold) [ddi00250] Alanine, aspartate and glutamate metabolism - Dictyostelium discoideum (cellular slime mold) [ddi00330] Arginine and proline metabolism - Dictyostelium discoideum (cellular slime mold)
peg.1428	CDS	Chromosome	2352449	2353021	573	FIG00999967: hypothetical protein	- none -	GTGTCACCCCGATCCGAGATCGTCGCGATTCCACTCCGCGGCCGGTTCATGGGGAACAGGGGCTGCCTGCACCGGGGGCACACCGTTGTGCGCAACCATGCAGGCAGGCGGTGGATCATCTGCGTCACCGACTACGCGGCCCGCACCGTCGACCAGTGGAGCGCGGGCCACTACACGGTCCTGTTCTTCCACGACGAGGCGGTCGCCCTCGCGGCCGGGCACCGGCCGTGCGCCCTGTGCCGGCGCGAGCGGTACAACGACTTTCGCGTCGCGTGGCAGTCGGCCAACGGGGGTGGACTGCCCGGCGCGGAGGAGATGGACGCCCGGCTGCACGGGGAGCGGCTGATCGGTTCTCACCAGCGGACGCACGAGGCCGCGTGGTCGTCGTTGCCCGACGGC…	m3	x10	57.452	56.1403	-0.0333203	-0.0326743	0.9702	0.997582	P18455	73	1.49074	[GO:0019012] virion
peg.1429	CDS	Chromosome	2353442	2353029	414	FIG01002021: hypothetical protein	- none -	CTACACGTCGCGCGCGTTCGACACGAGTTGATGGACGTCCTGGTCGGTGGCACCGAGACCGAAACTGATGATCCGTTCGGGGTGGATGCGAATGGTCGGTCCGCCGAGATGGTTCGCCTCGGCGGCCTCGGCGTCGAGGGCCTCGGCGCGCCCGCGGATTTCGACGCAGCGGACCCGCCACGGGTCGACGGACGGCACGTCGTCCACGACGAATGCCACCTTCCCGTTGTCGGCGACGTTGCGGAACTTGCGGCTCGCCGCCATGTTGTAGCCCTGGATGTCGATCGTGGATGTGCCGGCGTTGTAGTGGAAGCCGACGGGACTGACCTGCAAGGTTCCATTCGGCTGAACTGTCGCGAGCCGGCCCAGGCGTTGTGACGCCAGGTAGTCGAGTTCCTG…	m3	x10	204.993	143.833	-0.511182	-0.448471	0.67105	0.997582	L8EYU3	251	3.92146e-27	[GO:0017000] antibiotic biosynthetic process [GO:0016491] oxidoreductase activity [GO:0048037] cofactor binding
peg.143	CDS	Chromosome	994560	993541	1020	NAD-dependent glyceraldehyde-3-phosphate dehydrogenase (EC 1.2.1.12)	Entner-Doudoroff Pathway, Glycolysis and Gluconeogenesis, Pyridoxin (Vitamin B6) Biosynthesis, Redox-dependent regulation of nucleus processes	TCAGAGAGACTTGGCGACGAGACCGATGAGGTCGGCCAGACGGTTGGAGTAACCCCACTCGTTGTCGTACCAGGACACGATCTTGGCCTGATCGTCGATGACCTTGGTGAGGCCGGAGTCGAAGATCGAGCTGTGCGGGTCGGTGACGATGTCGGACGACACGATCGGGGCGTCCGTGTACTTCAGGATGCCCTTGAGCGGTCCCTCGGCGGCGGCCTTCATCGCGGCGTTGATGTCCTCGACGCTTGCCGACTTCTTCAGGTTCGCGGTGAGGTCGGTGACCGAGCCCGTGGGAATCGGGACACGCAGCGCGTAGCCGTCCAGCTTGCCGAGCAGCTGCGGGAGGACCAGGCCGATGGCCTTGGCGGCACCGGTGCCGGTGGGGACCACGTTCAGGGC…	m3	x10	337.192	509.254	0.594816	0.14064	0.6016	0.997582	A0QWW2	1529	0	[GO:0005737] cytoplasm [GO:0006096] glycolytic process [GO:0051287] NAD binding [GO:0050661] NADP binding [GO:0006006] glucose metabolic process [GO:0004365] glyceraldehyde-3-phosphate dehydrogenase (NAD+) (phosphorylating) activity	[msb01100] Metabolic pathways - Mycolicibacterium smegmatis MC2 155 [msb01120] Microbial metabolism in diverse environments - Mycolicibacterium smegmatis MC2 155 [msb01110] Biosynthesis of secondary metabolites - Mycolicibacterium smegmatis MC2 155 [msb01130] Biosynthesis of antibiotics - Mycolicibacterium smegmatis MC2 155 [msb01200] Carbon metabolism - Mycolicibacterium smegmatis MC2 155 [msb01…
peg.1430	CDS	Chromosome	2354376	2353495	882	FIG00995093: hypothetical protein	- none -	TCAGCCAAGGTCGTCGACTGCGCGCCGCGCTTCGTCGACGCGCCGCTCCGCCGTGTCGAGATCGCGTTCCCCCCGGTGCACTGCCTCCGCCGCGGCTTTCTCCGAGTTCCGGGTGAACTGCCGCTCCTGCTCGGCGTGTTCGAGTTCGGCGCGCAGTTCCTCGATCCGATGGTCGATCTCCGTCAGCGTCGACCGCGCCTGCTCCAGTTCCGTTCTCGCGTCGTTCAGTTCGCCGCGGACCTCGTCGGCCTGCGACGTGACGTCCGCCAGTTCGGCCTCGGCCGCCGCGCGTTCGGCGTCGCGGTCGCGCTCCGCCGACTTCTTCTTCGACTTCTTCCCCGGCTTCTCGGCCGGGGGCGTGGCGGCAGGTTCGGACTTCACGCTCTTTCCCTGGACCAC…	m3	x10	15.4762	20.1564	0.381186	0.383381	0.69815	0.997582	Q9P225	76	2.67426	[GO:0005524] ATP binding [GO:0005874] microtubule [GO:0031514] motile cilium [GO:0003777] microtubule motor activity [GO:0007018] microtubule-based movement [GO:0030286] dynein complex [GO:0008569] ATP-dependent microtubule motor activity, minus-end-directed [GO:0045505] dynein intermediate chain binding [GO:0051959] dynein light intermediate chain binding [GO:0005858] axonemal dynein complex [GO…	[hsa05016] Huntington disease - Homo sapiens (human)
peg.1431	CDS	Chromosome	2355522	2354422	1101	N-succinyl-L,L-diaminopimelate aminotransferase alternative (EC 2.6.1.17)	Lysine Biosynthesis DAP Pathway, Lysine Biosynthesis DAP Pathway, GJO scratch	TCAGACCAGTCGTTCGGCTGCGGCCGCGATGCGTTCGTCGCTGGCCGTGAGGGCGATCCGCACGTGAGTGCCCCCGCCGGGACCGTAGAACTCCCCCGGTGCCACGAGGATGCCGCGCTCGGCGAACCACTCGACGGTGTCCCGGCAGGCTTCGCCTCGGGTCGCCCACAGGTACAGCCCGGCTTCGGAGTTGTCGACGGTGAACCCGGCGCCGCGCACCGCTGCGAGGAGGATCTCGCGGCGACGGCGGTACCGCTCACGCTGCTCGTTCTCGTGGTCGTCGTCGCTGAGCGCGGCGGTCATCGCCGACTGGATCGGCAACGGCACCATCATGCCCGCGTGCTTGCGGACCTCGAGCAGTTCGGCCACCAACGCCGGGTCACCGGTGACGAACCCCGC…	m3	x10	74.5798	150.078	1.00886	0.909661	0.3788	0.997582	Q3S8P9	977	2.01316e-130	[GO:0030170] pyridoxal phosphate binding [GO:0017000] antibiotic biosynthetic process [GO:0008483] transaminase activity
[truncated: 9,245 more rows]

## Sheet: Up-regulated genes
Feature ID	Type	Scaffold	Locus Start	Locus Stop	Length (bp)	Function	Subsystems	Sequence	Malate	o-xylene	Malate	o-xylene	log2(fold_change)	log2(fold_change) corrected 2	test_stat	p_value	q_value	Uniprot ID	score	e-value	GO	KEGG
[truncated: 271 more rows]

## Sheet: Down-regulated genes
Feature ID	Type	Scaffold	Locus Start	Locus Stop	Length (bp)	Function	Subsystems	Sequence	Malate	o-xylene	Malate	o-xylene	log2(fold_change)	log2(fold_change) corrected 2	test_stat	p_value	q_value	Uniprot ID	score	e-value	GO	KEGG
[truncated: 271 more rows]
